# Supplementary material for: Integrated bioinformatic analyses investigate macrophage-M1-related biomarkers and tuberculosis therapeutic drugs
Source: Front Genet. 2023 Feb 8;14:1041892. doi: 10.3389/fgene.2023.1041892 (PMC9945105; doi:10.3389/fgene.2023.1041892)
Supplement: Supplementary file 1 [file Table2.XLSX]

## Sheet: CV_genes
	GSM484380	GSM484381	GSM484382	GSM484383	GSM484384	GSM484385	GSM484386	GSM484387	GSM484388	GSM484389	GSM484390	GSM484391	GSM484392	GSM484393	GSM484394	GSM484395	GSM484396	GSM484397	GSM484398	GSM484399	GSM484400	GSM2203648	GSM2203649	GSM2203650	GSM2203651	GSM2203652	GSM2203653	GSM2203654	GSM2203655	GSM2203656	GSM2203657	GSM2203658	GSM2203659	GSM2203660	GSM2203661	GSM2203662	GSM2203663	GSM2203664	GSM2203665	GSM2203666	GSM2203667	GSM2203668	GSM2203669	GSM2203670	GSM2203671	GSM2203672	GSM2203673	GSM2203674	GSM2203675
ZSWIM4	7.47637	7.86806	7.75334	6.75093	7.53035	8.08469	6.92519	7.85749	6.12666	7.91782	7.82792	7.89703	8.00071	7.33705	7.49394	8.13353	7.62958	8.21485	7.48356	8.00643	7.2757	7.73441	6.76514	8.26661	8.54598	8.05888	7.66055	7.07966	8.01318	8.52176	8.17514	9.13177	8.02285	8.74632	6.82227	7.75235	6.93209	7.43447	8.11765	7.55822	7.67263	7.52464	8.86864	9.20273	7.87521	7.38679	6.70365	7.95025	8.27872
ZRANB1	7.23594	7.58195	7.9255	7.38747	8.41904	7.92909	7.26045	6.57324	7.79281	7.76499	8.83354	8.29289	7.62985	8.95235	8.60682	8.708	9.11185	9.39354	7.01864	7.56472	7.72182	8.52361	8.73833	8.68344	8.14325	8.89755	7.90911	7.78653	7.12353	7.71176	7.09328	8.66149	8.08941	8.84284	8.7789	8.21013	6.42103	8.95592	8.7299	8.26614	8.41268	8.52262	8.56412	8.11683	7.06087	7.98431	7.58625	7.78966	7.67842
ZNF91	6.6286	7.96007	9.09346	6.7034	7.89946	8.6042	7.4421	6.81876	7.70598	8.07589	7.38909	8.62242	8.3566	8.27915	8.42257	7.09797	8.24709	9.05524	8.12927	7.85178	9.04985	8.4911	8.88298	8.1174	7.37273	7.96598	7.83619	8.06262	6.83773	8.19642	7.33385	7.30164	7.43015	7.70895	9.00644	7.69263	8.05145	7.78929	7.38989	7.36756	8.29335	7.72268	8.45049	8.62442	8.4833	7.86701	8.17344	7.68428	8.21473
ZNF875	7.26061	7.03798	8.09537	7.1767	7.3163	7.30511	7.58876	6.69906	7.21448	7.68098	7.56012	7.16888	7.90235	7.58626	7.67398	6.62548	6.67198	7.40738	6.71286	6.25722	7.40918	6.89214	7.25248	6.87601	7.12942	7.37225	7.53827	7.64719	8.15764	7.73528	8.02005	8.07735	6.70589	6.78581	7.45532	8.02513	6.95675	7.4811	6.39677	6.96269	7.13087	8.00754	7.86506	7.72014	8.20761	6.80363	7.96845	7.62896	6.32979
ZNF841	7.3461	7.3953	7.79466	6.41863	6.62971	7.48578	7.19117	6.58397	6.41149	6.9532	6.93721	6.83728	7.3494	6.83924	7.5248	7.0208	7.66352	8.08149	7.32603	7.25526	7.79796	7.02236	6.53011	7.40765	7.26435	7.74555	6.61694	7.10342	7.30298	6.72489	7.74463	8.07531	6.61058	6.7803	6.64419	6.69272	7.31669	7.30064	6.31912	6.95766	6.69981	6.84237	6.65444	7.71714	6.74678	8.52529	7.56999	7.40535	7.58917
ZNF831	6.79407	7.64341	8.62518	7.14921	7.42832	8.56815	7.91998	6.41399	7.43969	8.29893	6.88284	7.94729	8.13173	7.6069	8.40905	6.12456	7.21546	8.25931	7.64534	7.38715	8.27726	7.51821	8.13425	6.38881	7.29829	7.68861	7.1594	7.62074	6.92569	7.81885	8.80863	7.18517	6.83316	5.86257	7.67075	7.67048	7.4878	6.62605	6.28149	6.0437	5.80714	7.48923	8.13442	7.0432	8.01298	5.77674	7.79398	8.53315	7.66941
ZNF83	6.68821	6.72675	7.89432	7.16451	7.37342	8.25915	8.43139	7.05008	7.53344	8.58715	6.77099	7.94571	8.77275	7.4875	8.19051	6.15722	6.90524	7.92024	7.78761	7.41228	7.87445	7.36849	7.82748	7.60001	8.07787	7.23694	7.8567	7.886	6.73834	7.70988	7.72941	5.19857	6.79069	6.30099	8.33582	7.90073	7.23182	7.60785	6.78959	7.90355	7.57968	8.04918	8.44374	6.4196	7.71832	5.85616	8.09493	7.427	7.94552
ZNF827	6.90948	7.50084	8.44876	6.34652	7.46972	8.25869	7.37482	6.63323	7.1522	7.83847	7.15327	7.77865	8.10026	7.69328	7.73511	6.22729	7.18934	8.06795	7.45001	7.3	8.31482	7.76442	8.10338	6.27503	7.09893	7.29381	7.51097	7.90073	7.05437	6.74534	7.1922	6.78297	7.53761	6.0554	7.71661	7.91566	7.83824	7.42498	7.15306	6.32355	6.49296	7.55075	8.42163	7.78563	8.15327	6.41618	7.46411	7.67664	7.5112
ZNF804A	7.60732	6.19817	7.38015	7.14706	7.52278	7.44718	7.61119	6.2014	7.90306	7.1558	7.44195	7.87762	7.69286	7.00951	7.30838	7.25299	6.88549	7.34151	7.21203	6.04963	7.05967	7.16058	7.04947	8.56572	9.2423	7.62585	7.09708	6.6025	7.65235	7.2439	6.86365	8.59192	7.1298	8.94755	7.16335	7.15995	7.31067	7.98368	6.8297	9.51053	8.21209	7.29636	7.17358	8.23439	9.26263	7.21532	7.20476	6.74954	7.57285
ZNF80	6.68421	7.46941	7.19817	6.98865	7.20616	7.71547	6.67244	6.46121	7.10132	6.0857	7.111	7.26554	7.43833	7.52692	7.40644	5.9159	7.48854	7.45897	6.91449	6.70153	7.38941	7.16629	7.19576	5.57323	6.82817	6.92858	7.52716	7.5394	6.84488	6.79973	6.67657	7.57409	6.92042	7.57454	6.15089	7.64584	7.38514	6.52277	6.99924	6.46262	7.01629	7.58077	7.79181	7.2179	7.78458	6.92445	6.85159	7.28667	7.27822
ZNF8	7.31448	7.51104	7.27955	6.98867	7.65368	7.78319	7.35445	7.51492	7.73212	5.9473	7.12067	7.87316	7.23429	7.44622	7.13846	7.37446	7.26237	7.77638	6.80816	7.33744	7.35137	7.61176	7.26649	7.47444	7.82555	7.44582	7.5738	6.82968	7.0644	8.33833	7.26771	8.71583	8.01005	7.95611	7.08471	7.49905	7.74042	7.12018	6.26588	7.39885	7.14044	8.31565	8.10456	8.15995	7.67139	7.90205	7.12629	6.66928	6.54326
ZNF79	6.72821	6.664	8.17861	6.76661	7.0148	7.28787	7.70039	7.10706	7.44777	7.06822	5.84786	7.0633	7.84394	7.92926	7.26174	6.7935	7.40456	7.04497	7.37852	7.59566	7.85059	7.42228	6.43616	6.60501	7.74395	6.87131	7.72936	8.22166	7.19354	7.68773	6.24989	7.9823	7.38787	6.68651	6.66449	7.60357	7.60739	7.49889	7.22322	7.30028	6.60596	8.16563	6.81313	7.62391	7.72151	7.30547	6.59183	7.869	7.80611
ZNF772	6.78342	7.43512	6.61035	7.93778	7.69144	7.54261	7.25425	7.66667	7.25652	7.53074	6.81337	6.52904	7.92801	7.47959	7.3743	6.62546	6.33036	6.77876	7.05828	6.87834	7.41022	7.74389	7.20429	7.8112	7.88656	6.37368	7.46855	7.52946	7.22202	8.02903	7.77162	7.85171	7.99965	6.55662	7.41556	6.4171	6.54098	7.71237	7.75045	7.36464	7.4523	7.46164	6.43075	7.49352	7.35905	8.10092	6.462	8.02103	5.88017
ZNF768	6.17044	6.97473	6.67046	7.19184	7.38945	7.3875	5.59047	7.52424	7.51024	7.18251	7.73287	6.37018	7.01918	6.58526	7.12491	7.1081	7.30391	7.53559	7.21471	7.61358	6.90426	7.98075	7.48712	8.42689	7.48994	7.4584	7.56308	6.94255	7.0647	6.8594	8.07683	8.21146	7.10294	8.70555	6.7786	7.15327	6.75444	7.64673	5.96052	7.09245	8.53984	6.60615	6.89089	7.85285	6.88131	7.32334	7.5314	6.90991	6.79275
ZNF76	7.1695	6.84645	8.00482	7.11745	6.82361	7.82097	7.72327	7.41913	7.48015	7.35921	7.121	7.48809	7.79275	7.68961	8.41045	6.87311	6.796	7.96853	7.01865	7.28631	8.13719	7.28339	8.12671	6.73654	6.56438	7.5074	6.68981	7.82882	8.36219	6.07969	8.66644	7.43265	7.5329	6.60972	7.44298	7.3895	7.1488	7.37158	7.07137	6.3129	7.29121	7.47135	7.28183	7.99999	7.23513	6.62383	6.72074	8.089	7.63447
ZNF740	7.07227	8.29879	7.22041	7.83686	7.29048	8.07544	7.34041	7.54972	6.03447	7.53222	7.74845	7.57019	7.33982	7.1981	7.49307	7.00719	7.02118	7.18605	7.19898	7.19947	7.40151	7.12759	7.11816	7.59169	7.68842	7.18563	7.57442	6.53041	7.21226	8.24743	6.93144	8.66813	7.19888	7.36913	8.25549	7.50415	6.92471	6.95063	7.44812	8.45435	7.79104	7.21065	7.44002	8.30885	8.4185	7.75058	7.97118	6.84307	6.69063
ZNF705D	6.73263	6.5805	7.24143	5.75434	7.36626	7.05295	7.09263	7.58244	7.24105	7.69614	6.8302	7.1034	7.97006	6.97983	6.6718	7.64822	7.33062	7.86051	7.28117	7.21996	7.88434	7.31348	7.30402	6.53701	7.33582	7.89406	7.35201	6.71443	7.39842	8.79348	7.2437	9.36307	7.38499	7.55578	7.41881	7.41539	7.61159	7.13596	6.59664	7.73423	7.47478	6.63603	7.42913	8.49844	7.52204	7.47121	7.46056	7.09184	7.09568
ZNF702P	6.76914	7.54102	7.66913	7.95142	7.70169	7.27173	7.16654	7.2529	6.96321	7.3322	7.42456	7.34247	6.68336	6.51143	7.3108	6.92511	7.33362	6.85166	7.25035	6.72383	6.84619	7.40845	7.20295	7.94579	7.23449	7.27008	7.25055	7.29587	7.29657	8.72921	7.01719	8.7449	7.28326	7.45262	7.3168	7.3134	9.24351	7.03629	6.50143	7.6296	8.43794	6.54049	7.50016	8.38748	7.41917	7.36876	7.3582	7.33825	9.15835
ZNF70	6.46921	7.5451	7.16196	7.64908	8.11821	6.99359	7.76666	6.3716	6.92316	7.15483	7.47316	7.55122	7.21305	6.82726	7.65608	7.54306	7.62298	7.94606	7.28257	6.65944	7.79348	7.194	7.39285	7.44253	7.83972	8.17145	7.23236	6.59758	7.27856	7.37972	7.30467	8.73256	7.2652	8.20756	7.58422	7.29546	7.5584	7.49173	7.7781	8.15958	7.35459	6.51953	7.30914	8.8389	7.40164	7.35103	7.34044	6.88358	6.7576
ZNF687-AS1	8.09618	7.6704	6.92917	7.97804	7.32515	7.04258	8.00696	7.55801	7.80734	7.81829	6.83915	6.60674	7.76984	7.22684	7.38643	7.8937	7.21823	6.88677	7.56464	8.22732	8.24727	7.31025	8.01673	7.32057	8.38992	7.46486	7.37055	7.6647	7.28964	7.48372	8.53485	8.80669	8.45854	8.52493	7.99355	7.50813	7.63049	7.51959	7.62741	7.52163	7.25154	9.46059	7.20634	8.26534	7.29835	8.68443	7.45587	8.44737	7.12041
ZNF684	8.51934	7.59791	7.74302	8.0423	7.08747	7.96077	7.43466	7.36273	6.92122	7.08693	6.86085	7.01683	7.32462	6.70446	7.28771	8.63034	7.86899	7.21868	7.73804	7.28529	7.12115	7.26907	7.54851	7.81157	7.23729	7.9308	7.48977	8.48242	7.94632	9.40272	7.65853	7.93608	7.59812	6.7189	7.43389	7.12304	9.49387	7.33009	7.90411	8.62765	7.89153	7.73657	6.85805	7.5806	8.29262	7.83148	8.56703	7.45308	8.36234
ZNF683	8.15733	8.68557	9.59921	6.53866	7.44879	8.23586	6.3877	5.08504	8.51156	7.59062	5.63662	8.68875	6.58163	6.27219	9.36905	7.29527	8.52192	9.94034	6.53265	6.1301	7.40618	8.01247	8.33807	6.61904	8.86722	8.25776	7.05677	7.42995	8.53765	8.05718	9.56994	6.02236	5.71877	4.40964	8.08296	6.7113	7.88941	5.15189	7.45401	6.78204	6.18417	8.00499	7.71125	7.22727	7.32901	5.40254	9.36799	8.27469	8.91547
ZNF679	7.0982	7.984	7.22065	8.79	7.87166	8.2619	7.36505	8.21245	6.4638	8.08187	7.26155	8.53124	7.98866	7.97833	7.55499	7.4072	7.04389	8.25675	7.70776	7.18618	7.0908	7.0666	7.23776	6.43751	6.8928	7.57333	6.90884	7.00832	7.97755	7.05548	6.67571	8.49109	6.94152	7.13687	8.33424	7.53304	7.75482	7.24753	7.28273	7.28754	7.30375	6.19946	7.38142	8.0447	7.0773	7.02694	7.01639	6.58789	7.19757
ZNF653	7.56905	7.31346	7.5185	7.30859	7.88038	7.83252	7.09164	6.82426	7.94285	7.19675	8.57466	8.7437	7.1096	9.23212	8.25229	8.14286	8.10874	8.49584	6.95456	7.00305	7.41434	8.96169	8.43604	8.52255	7.69267	8.42856	7.29212	7.24209	7.6693	7.26445	8.11787	9.06909	7.80347	8.80548	8.12527	7.88503	6.80206	8.23121	8.25181	7.78638	8.46007	8.22715	8.14102	8.8517	7.5728	7.90614	8.33762	8.02091	7.45194
ZNF630	7.27158	7.06725	7.25453	7.98674	7.4341	8.33326	7.16098	6.96611	6.92874	7.4112	7.3515	7.11643	7.79327	7.10748	7.04169	6.40804	7.18982	6.88644	7.7722	7.64036	8.20377	7.29453	7.28508	6.51903	7.36904	7.70182	8.29475	7.53628	8.89352	8.29949	7.1502	8.83797	7.9997	7.53652	7.99149	7.39632	7.02634	7.11723	8.0494	7.71476	7.45563	7.66715	7.41004	8.47802	7.50283	8.11037	7.44143	7.68925	7.28536
ZNF611	6.81089	7.32179	7.59972	7.69715	7.32575	7.01676	7.14539	7.46348	6.63622	7.07674	6.33718	6.01456	7.66288	7.19826	6.6805	7.43418	7.3229	7.65533	7.69098	7.12978	7.39397	7.58513	7.19754	6.43417	7.67538	7.36696	7.35959	7.20891	7.29149	8.63914	7.01112	8.74499	7.27813	10.1147	8.45606	7.30839	7.70435	7.56796	7.97229	8.11844	7.36749	6.60999	7.32206	8.3863	7.41453	7.36394	7.6386	6.89664	7.92055
ZNF589	6.50437	7.08303	8.19911	6.93578	7.23438	7.98387	7.61322	7.74888	7.79561	8.06327	7.75048	8.41912	8.31995	8.189	8.72101	6.71709	7.16382	8.07118	7.17139	7.27911	7.7612	7.70099	7.38696	6.48382	7.38585	7.54258	7.3712	8.0083	8.4748	6.87243	8.45333	6.9285	7.63514	6.53013	7.21383	7.07788	7.65091	7.75931	7.05539	6.75801	6.83664	7.74843	8.18093	6.94835	7.92198	6.7266	7.81131	8.46729	7.56897
ZNF573	6.07028	7.50041	8.74778	6.20081	7.5896	8.46393	6.50968	6.76286	6.33143	8.20732	7.55858	7.56288	8.24677	8.05216	6.92908	5.69038	7.32432	7.74439	7.05353	8.01182	8.377	7.73301	7.82624	5.45562	6.58921	7.60665	7.88216	8.26753	7.0935	6.88353	6.29019	6.5575	7.84563	6.39448	7.74727	7.60498	8.18604	8.04822	6.8886	6.9501	6.48004	7.66866	7.69226	6.5037	8.14708	6.91843	6.95839	7.70286	7.52841
ZNF555	6.76308	6.84017	7.66962	5.96894	7.25664	7.43533	7.56174	6.96695	6.98848	8.07834	6.72851	7.69299	7.8414	7.92295	6.69043	6.42421	7.27442	6.75693	6.70225	7.05464	8.76128	7.68263	6.79244	7.10668	6.78363	6.79857	6.46315	6.57032	6.50918	7.05463	6.22976	7.98392	6.85273	7.65207	6.89633	7.54378	7.56113	8.03388	7.70754	7.36929	6.68663	7.33085	7.61722	7.71417	7.89966	7.8081	8.25262	6.11567	6.84536
ZNF551	6.50076	7.66174	7.84418	6.478	6.51239	7.79324	7.25584	6.55719	7.74213	7.48901	7.82524	7.44146	7.31269	7.10622	7.49485	6.47448	7.26406	7.35992	7.24201	7.19219	8.43873	6.89749	7.01476	6.86672	7.34797	8.05128	6.93593	7.53902	6.98224	7.08361	6.70115	8.43942	7.33794	7.15247	7.43078	8.04133	8.23283	7.5945	7.37895	7.46797	7.11057	7.49184	7.80167	8.07982	7.62678	7.37262	7.04424	6.58638	6.51227
ZNF540	6.88586	6.84182	7.58483	7.12914	6.57571	7.69762	7.26813	7.008	7.16774	7.84792	7.29773	7.33267	7.69311	7.61268	7.94637	6.40048	6.57506	7.62433	7.36584	7.27059	7.70899	8.1109	6.74899	5.48562	6.40692	6.32731	6.30746	7.26458	7.20955	6.4567	8.22721	7.82694	6.81185	6.51293	7.77252	6.93394	6.8882	7.1851	6.02631	6.69289	6.43125	6.71037	7.49257	7.46351	7.79338	6.42765	6.84967	6.29632	6.7646
ZNF532	7.45045	6.96007	8.58134	7.04671	7.2215	7.73772	6.87936	7.6834	6.66004	7.48902	7.29339	6.74741	8.20669	8.15199	7.58959	7.13538	6.6202	7.61598	7.66137	6.50818	7.69014	6.85073	7.00074	6.47791	6.84669	6.88249	6.86284	8.04602	7.14037	7.03682	7.7918	8.36609	6.89575	7.06612	7.39559	7.14608	7.18127	7.17737	6.10927	7.24416	6.98532	6.86169	8.05842	8.00655	7.03247	7.21298	6.97114	8.01296	7.94973
ZNF525	7.02111	7.64986	8.10783	6.77588	7.7879	7.69289	6.87959	6.91912	7.12818	7.68909	7.54878	7.41231	7.0172	7.30115	7.22983	6.19237	6.94726	7.15596	6.92466	7.45595	8.16784	7.61991	7.28316	5.87086	6.58983	6.78405	7.20962	7.33627	6.67463	7.66671	6.80332	7.35243	7.61698	5.39354	7.84827	8.03318	7.40932	6.31138	7.25129	7.04382	6.71884	6.71796	7.67385	6.33075	8.01847	6.49108	7.2854	7.03676	7.79588
ZNF503	6.79791	7.41215	6.9046	7.30334	7.90937	7.84182	6.62309	7.18378	6.5624	7.63117	7.70956	7.56311	6.7159	7.52776	6.9406	6.91463	6.91356	7.1611	7.29345	6.74273	7.13234	7.44074	8.1371	7.77945	8.35604	7.00778	7.93039	7.69166	7.57035	8.00232	6.39895	8.70198	6.88826	7.4705	6.88011	7.4681	6.87671	7.80406	8.01848	7.68899	7.86048	6.77873	8.36243	7.98485	7.61132	7.15035	7.19605	7.67083	7.96008
ZNF471	7.15479	7.22888	7.95719	7.10431	7.19746	7.75271	6.68563	6.87991	7.08088	7.67274	7.67589	7.62608	7.50459	8.07873	7.09861	6.48616	7.67142	7.58546	7.40715	7.08349	8.43894	7.68733	7.8504	7.01179	6.45821	7.47326	7.22805	7.45812	7.2285	6.6209	6.24111	7.96726	8.0751	7.56456	7.67403	6.82104	7.71381	7.84037	7.35301	7.65078	7.82131	7.7795	7.46574	8.31844	7.51759	7.68619	7.58003	6.41113	6.24246
ZNF470	6.74406	6.62742	7.34599	7.166	7.74611	7.96176	7.23858	7.10445	7.40207	6.44533	7.6816	7.21359	6.80375	8.20386	6.58574	6.85299	7.12991	6.98557	6.6308	7.38861	6.80449	6.80535	7.60503	6.88103	7.47244	6.66699	6.89931	6.77706	7.02991	6.79423	7.526	8.14159	8.3201	7.22628	7.19546	6.71031	6.80628	7.07873	6.62263	7.02647	6.83366	7.97929	9.18259	7.78423	7.48566	6.76566	6.7551	6.51877	7.45719
ZNF468	7.14767	7.31207	7.98591	6.82517	7.46455	8.50683	7.51023	7.38151	6.57149	7.4487	6.90191	7.32359	7.64449	7.27969	8.21855	7.13075	6.6973	7.53846	7.78234	7.63561	8.49613	7.25516	7.4468	7.28085	7.34931	6.45343	6.84176	6.63172	6.72136	6.69817	6.65305	6.57236	7.04067	7.30441	7.60429	7.77177	7.2643	7.56165	7.52846	6.81732	6.9772	7.33359	7.18179	6.24144	6.50927	7.90062	7.73289	7.05059	7.27384
ZNF429	7.72766	6.90076	7.3813	7.00666	6.24099	6.35593	7.89568	7.43384	6.84854	7.69493	7.61235	6.56735	7.43096	7.28082	7.15186	8.43591	7.1946	7.02993	7.35357	6.6831	7.52579	6.63159	6.68376	7.38251	8.63259	8.63243	7.61833	8.3597	7.56871	8.35226	6.13028	8.16654	7.6915	6.56639	7.47381	6.42695	9.1734	8.25533	8.33389	8.63656	8.01281	8.11981	7.79848	7.5027	8.07222	7.45162	7.56834	6.01603	7.8661
ZNF416	6.89229	6.74644	7.32957	6.93839	7.03561	8.40303	7.60544	7.22123	6.92559	6.98594	6.49664	7.17292	7.62238	7.34492	7.75138	6.43832	6.93143	7.35064	7.54093	7.71475	7.87876	6.98709	6.97767	6.21394	7.00934	7.04507	7.02546	7.10237	8.09338	7.17283	8.5089	8.52586	7.65675	7.22835	7.13119	7.08857	7.15661	6.81033	6.73853	7.40605	7.1477	6.89397	7.12852	8.167	8.23478	7.14415	7.44017	7.4928	7.19884
ZNF385D	8.18862	7.10117	7.16629	7.30443	7.53202	7.24433	7.35803	5.96056	7.97216	6.93253	7.25535	7.83697	6.76477	7.72139	7.28161	7.85957	8.15589	7.70582	7.81467	7.55267	8.44535	7.3083	8.42557	7.6839	8.31723	7.78484	7.47352	7.24027	7.59803	7.00744	6.15568	8.80647	7.99716	7.32609	7.77157	6.78205	6.56002	7.74914	6.93098	8.07955	7.06685	7.36984	6.57051	7.27656	7.1779	8.06261	7.65992	7.16433	7.2301
ZNF37A	6.5042	6.74124	6.31389	7.55255	7.50827	6.20905	7.36614	7.21792	6.83189	6.86695	6.93172	7.59146	8.24881	8.30402	7.19445	7.38462	7.07034	7.1615	7.58453	7.54579	7.04358	7.64158	6.67817	5.75265	6.54774	6.58345	7.33598	7.46764	7.22504	7.46088	7.20849	8.06366	7.38354	6.88095	7.93772	6.64013	7.92341	6.34881	6.41021	7.35207	6.68604	5.95327	6.81438	7.70494	7.15059	7.13816	6.67189	7.85363	7.18803
ZNF365	6.30492	7.15756	7.56517	6.91107	6.7519	7.7882	7.58664	6.94733	7.22638	6.82748	7.53971	7.10205	7.6502	8.33865	7.73624	6.42103	7.20307	8.08285	7.03721	7.28188	7.84898	7.34254	7.43134	6.36222	7.1567	7.19239	7.1728	6.53867	7.21896	7.32001	7.68037	8.67147	7.20561	7.37546	7.23924	7.23584	6.86741	6.95792	6.42152	7.84866	7.2949	8.19806	7.2495	8.31302	7.34191	7.29135	7.28077	7.70256	7.61043
ZNF354A	7.05876	7.31166	7.97097	7.75674	7.43263	7.71604	7.6317	7.42142	7.44066	7.8129	6.8198	7.89024	8.37861	7.1131	7.75837	7.64501	7.73384	7.30271	7.27178	7.28529	7.2715	6.23289	6.51183	7.43517	7.81931	6.46719	7.37097	6.77573	8.07643	6.95537	8.07541	8.27717	7.36824	7.30169	6.54943	7.61677	7.05602	7.63064	7.77534	7.81911	6.42177	6.38325	7.28546	7.42547	6.88438	7.8826	6.45905	7.22595	6.96572
ZNF345	6.60998	7.06978	7.44034	6.66115	8.10206	7.05537	7.64663	6.8536	7.07355	8.15353	7.45479	7.04347	7.43101	7.60703	6.91056	6.71286	7.06481	6.6463	6.72342	6.78732	7.68994	7.77613	6.5643	6.69983	6.5959	7.63257	7.91214	7.44608	6.65809	7.42201	6.37818	8.10918	6.75884	7.49336	6.98432	6.89408	7.58707	6.92524	7.41776	7.1418	6.94182	7.66796	7.65818	7.75108	7.17823	6.73042	7.04665	8.00311	6.90154
ZNF33A	8.00001	7.32982	7.66353	7.33205	7.43675	8.54887	7.60356	6.96119	7.18879	7.85641	7.90343	7.84458	8.55939	7.30019	7.29238	6.72208	7.10963	7.53781	7.39268	7.94748	7.15476	7.62999	7.11838	7.60207	7.49547	8.05237	7.70234	7.57938	6.18779	7.61591	5.13269	6.85883	7.75288	6.78265	7.22195	7.59238	7.58642	8.35174	8.10045	8.00704	8.03357	7.17342	7.86577	7.0803	7.69034	7.391	7.49662	7.65026	7.66955
ZNF335	7.0848	6.75582	8.06432	7.57161	7.37286	7.21334	7.66738	7.04761	6.9711	7.45589	6.7258	8.21174	7.49947	7.97935	7.47541	6.37439	7.05136	7.83116	7.17718	6.83247	7.3146	7.58388	7.5633	7.02987	6.85765	7.72792	7.31067	7.2529	8.28061	7.10632	8.6576	7.96693	6.49844	6.6686	7.29014	7.96938	6.50794	7.30305	6.15963	7.46204	6.58789	6.5102	6.93095	8.35833	6.90981	7.95595	7.05782	7.59258	7.19085
ZNF304	7.06088	7.04639	7.74553	7.71941	7.63648	7.60943	7.11607	7.9972	6.32175	6.23778	8.47438	7.13426	7.35873	7.1464	7.91835	7.63186	7.36844	7.39141	7.12096	6.99056	7.11973	7.44024	8.49943	7.6714	6.92548	6.99268	7.65271	7.26897	7.86925	6.81492	7.82178	8.00952	7.78862	7.39086	7.47392	7.64384	6.73623	7.64478	7.05167	7.11467	7.71268	6.54759	7.15455	8.20291	6.69182	6.85324	8.06726	7.2178	7.59538
ZNF30	7.28803	7.20618	7.57164	6.17938	7.03464	8.0932	7.31501	6.92461	7.36049	7.50361	6.92108	6.78946	8.02702	7.45899	7.68616	6.60207	6.87094	8.02296	7.24563	6.93112	7.41572	7.51104	7.40546	5.64312	6.99626	7.42776	7.10318	7.70048	7.05024	5.9777	7.05691	7.05581	7.93353	6.14763	7.60192	7.43803	7.54477	7.09782	7.25549	6.95675	6.14331	7.07512	7.53447	6.69343	8.29744	6.03249	7.2165	6.98401	7.44596
ZNF292	6.7243	7.73189	7.71427	6.93586	7.99213	7.03701	6.64958	7.15724	7.37023	7.7404	7.10628	8.27384	7.36342	7.74543	6.89219	6.9689	7.60262	7.50569	7.14837	7.94546	7.72638	7.03036	6.96873	5.67951	8.14146	7.52723	7.6635	7.9982	6.53486	7.11819	6.25513	7.98503	7.84054	7.36961	7.3474	6.94877	7.59255	7.75828	7.79183	7.9703	7.93457	7.29168	7.95101	8.67033	7.70679	8.649	7.45963	7.02449	7.66515
ZNF264	6.01687	7.32768	8.49733	6.96244	6.56834	7.35361	7.35491	6.5347	7.71826	7.56388	6.68488	7.71574	7.77499	7.5811	7.45679	6.93293	7.10341	7.4512	7.57194	7.17144	7.84048	7.271	7.79104	7.27693	7.59998	7.15336	7.57182	7.62996	7.24127	6.48206	6.31292	6.13943	7.86153	7.47128	6.42568	7.53876	7.21036	7.51134	7.58702	7.5273	7.39564	7.49354	7.85713	7.85646	8.60403	7.34725	8.08531	7.746	7.28048
ZNF256	7.04641	7.0921	8.13852	6.4842	7.52935	7.73971	7.71327	7.3588	6.79308	7.45056	6.62212	7.24563	7.80883	7.84985	7.05183	6.33712	6.72359	7.69832	7.45423	7.42428	7.96063	7.30723	6.89166	6.41986	6.17042	6.74655	7.27704	7.44166	7.3414	6.95778	7.70199	6.76116	7.06134	6.75656	7.72694	7.74986	7.61882	7.18326	6.77774	6.43192	5.8653	7.22299	7.26001	6.39797	7.96998	5.37616	7.18632	7.10072	6.96802
ZNF23	6.70036	7.2041	7.74622	6.56605	7.53728	7.56555	7.23232	6.22799	7.35543	7.15255	7.97568	7.89431	7.45622	7.93206	8.30246	6.76294	7.90805	8.20286	6.89732	6.77128	7.00977	8.51711	7.81068	7.08769	6.93891	7.66166	6.68088	6.39299	6.7325	6.30678	7.46457	8.27308	7.25031	7.24414	7.83933	7.08769	6.56797	8.24277	7.68793	6.8717	7.0076	6.95992	7.88535	6.43013	7.21423	7.03872	7.84336	7.43249	6.94662
ZNF222	7.92435	6.90585	7.67909	7.67459	7.55229	6.90009	6.75283	7.54137	7.94875	6.84829	7.29047	7.53544	7.81108	7.60773	6.984	6.63557	7.33652	7.20301	7.09278	6.63487	7.16047	6.43735	7.60977	7.66117	7.49329	6.49498	6.47549	6.88423	7.75597	8.49882	7.27641	7.96697	6.50813	9.1639	6.54161	6.53822	7.09883	7.39964	8.54241	8.08318	8.08486	8.19207	7.96505	7.61024	8.8307	7.17993	7.33596	7.06899	7.46983
ZNF181	6.40035	7.45704	7.67016	7.0667	7.00038	7.22631	6.73538	7.5115	7.20433	7.59312	6.68237	7.43563	8.16195	7.60791	7.01482	6.70095	6.26966	7.63664	7.79965	7.36105	8.3614	7.87296	7.20253	5.97665	7.08638	6.91975	6.78614	6.88587	6.83223	7.24946	7.04416	8.28279	7.44915	6.98853	7.78297	7.58969	7.49418	7.43484	6.03587	7.41805	6.90808	6.8602	7.48474	7.92483	8.42646	6.90453	7.68646	7.06843	6.64949
ZNF175	6.53655	7.19444	7.93613	6.57492	6.7877	7.88803	7.39899	6.98593	6.75668	7.62176	7.35833	7.3857	7.79046	7.89314	7.51695	6.20959	6.94932	6.97085	7.56206	7.45379	7.48154	7.70899	7.65472	6.59192	6.2517	7.05729	6.92822	7.47958	7.55336	6.79683	8.55099	7.77742	7.15768	6.47205	6.84907	8.06686	7.29101	7.12197	7.04695	7.04146	6.91418	7.17228	7.3915	7.41638	7.28085	6.58543	6.96163	7.50246	7.1209
ZNF135	7.54753	6.74151	8.39192	7.03787	7.56306	7.84476	6.80947	7.08002	7.51257	6.87631	6.22838	7.13408	7.94014	7.96761	6.98671	6.74981	7.34118	8.05386	7.41576	6.95161	7.35356	7.0884	7.07896	8.13936	7.11068	7.14646	7.12682	6.6767	7.1731	7.27442	7.11209	8.62949	7.56827	7.33002	7.19344	7.19003	6.82061	8.00646	7.88965	7.50799	7.24924	7.91613	7.91657	8.27008	8.72928	7.24569	7.23507	7.17622	6.65127
ZNF131	7.41163	6.87854	7.75685	7.26332	6.65962	7.14258	7.34244	7.60958	7.23186	6.67083	6.57641	6.84817	7.32343	6.62674	6.75543	6.6113	6.90918	7.07097	6.99157	7.63933	7.78925	7.61014	7.16265	7.83128	6.19259	6.89674	8.21466	6.67753	7.54774	7.87894	6.68127	7.14118	7.7954	7.85722	7.56098	7.10875	7.99604	7.54128	8.03223	7.19463	7.32234	8.01976	6.50308	6.2109	7.03489	7.29212	7.64801	7.38699	6.96298
ZMYND19	7.36025	6.94957	7.40786	6.75246	7.27407	7.06489	7.20941	7.3957	6.89708	7.6624	7.29605	6.61947	7.75705	7.94471	7.65724	6.48611	5.77881	7.1698	7.4619	6.56377	7.6593	7.42007	6.83861	6.1041	6.27151	6.49377	7.49018	7.65963	7.7087	7.23056	7.6662	7.55523	7.65126	6.25975	6.93131	6.46773	7.37298	7.0455	6.20436	7.14007	6.37583	7.37545	7.33161	7.19693	7.632	6.17568	7.04973	7.76167	7.76187
ZMYND15	8.34472	7.38716	7.54331	7.1042	7.09736	7.09606	7.27595	7.34502	8.2943	7.34476	7.15859	8.33058	7.57954	6.74436	7.55116	9.00975	8.16802	7.71163	7.87694	7.88947	6.99695	7.29583	7.91154	8.42658	8.42641	8.73949	7.93585	7.55288	8.90601	7.81609	7.66276	9.0738	7.93549	7.89846	7.52209	7.36201	7.10304	7.47884	8.04052	8.36211	8.36692	8.00377	6.99674	8.07061	6.83971	9.78188	6.64338	7.67671	8.27948
ZMYND12	6.47533	7.4845	7.94109	7.68222	7.74779	7.40103	8.08531	7.04276	7.48978	8.04292	7.46963	6.62183	7.31609	7.10631	6.80457	7.7002	5.88183	6.89684	7.42315	7.22773	7.8545	7.92687	7.54942	6.39604	8.13991	6.82036	6.8007	7.39367	6.84704	6.94848	8.4232	8.30516	6.83363	8.10055	7.17485	8.1453	7.28344	7.85611	7.93326	7.42487	6.92327	7.28333	6.8777	7.94533	7.44628	6.91971	6.90908	7.20297	6.86398
ZKSCAN8	7.08971	6.79655	7.14712	7.52539	6.04601	6.1005	7.08685	7.36323	7.81644	6.76073	6.50083	7.17713	7.42864	6.80272	6.66968	7.2884	7.0491	6.77353	7.98635	7.20035	6.67407	7.0831	7.07367	6.30891	7.10538	7.14115	7.12152	6.4858	7.16779	7.26909	6.88691	8.62393	7.1544	7.32468	7.18812	7.18471	6.81537	6.9061	6.36836	7.50262	7.24392	6.40763	7.19841	8.26459	7.29105	7.24037	7.22975	7.64573	6.64606
ZKSCAN1	6.48195	6.79586	6.29113	7.30584	6.97575	7.21074	6.83372	6.83616	8.03728	7.22435	7.14542	7.04287	7.70648	6.74431	7.72107	6.74258	7.25234	7.35844	7.41323	7.24609	8.27079	7.07876	7.50578	6.54493	7.31211	8.24867	8.05587	7.25521	6.27925	7.01332	5.88921	7.34003	6.78871	7.15893	7.58446	7.26006	7.48756	6.91479	7.05499	8.12832	7.60941	5.50501	7.81489	8.43195	7.79314	7.6078	7.15662	7.13835	8.33986
ZG16B	6.88902	7.50054	7.59345	7.0722	7.42167	6.55173	7.4168	8.18161	7.71224	6.93384	7.05601	6.81251	7.53419	6.71664	7.34601	6.06993	7.77394	6.58236	6.98531	7.81915	8.16467	8.5227	7.67568	7.87333	6.97928	7.38385	6.99542	6.35976	7.04169	7.14298	7.59939	8.8047	8.56089	8.46272	7.06202	7.05861	6.6893	6.78002	7.85619	7.37649	7.11781	6.5886	7.07231	8.13838	7.43993	7.11426	7.10364	8.02803	6.52
ZFP82	7.23007	6.89123	8.49764	6.58333	7.83995	7.19102	7.45216	6.65084	7.69874	7.20354	6.21969	7.59244	7.67647	6.86258	7.54383	6.29117	6.77061	7.6382	7.28119	6.80841	7.87016	7.1424	6.69952	5.41214	6.34856	6.8113	7.17436	7.04638	6.56908	7.24149	8.10247	7.7304	7.11969	6.42934	7.40642	7.25707	7.48733	6.37952	6.1298	6.60752	6.957	6.9681	7.73302	7.37055	7.4921	6.50749	6.8913	7.76291	7.71171
ZFP37	6.71438	6.97504	7.47179	6.7571	7.3524	7.88149	7.38377	6.18275	6.58702	7.17629	6.5929	7.46568	7.78148	6.57069	7.80515	7.11455	7.2679	7.57323	7.22959	8.2115	7.86463	7.04173	6.65353	5.88895	6.68523	6.721	6.70137	7.72209	6.78689	6.99943	7.8104	8.20342	7.60755	6.90449	7.5188	8.15091	7.02781	6.486	6.62952	7.70663	6.82374	7.11112	7.06395	7.84417	7.75786	6.82019	6.80958	6.8085	7.33803
ZFP30	6.8894	7.16407	7.73754	6.10384	8.06918	8.1271	7.32857	7.88998	6.91162	8.36037	7.12264	7.95695	7.73321	7.79463	7.77378	5.90077	6.8818	7.76352	7.15227	7.21158	7.22319	8.04404	7.29769	7.20952	7.16829	7.16766	6.66106	6.39283	7.16632	7.10732	8.28289	8.17105	6.69411	8.79087	7.57087	6.72458	7.03006	6.88424	6.96291	7.04409	7.62695	7.26976	6.73834	7.80989	6.87091	6.78051	8.19143	6.74005	7.0402
ZFP14	6.64197	7.42876	8.00116	6.32631	7.81684	7.84523	7.24613	6.89591	6.94613	7.7564	6.60256	7.58853	7.67736	6.87472	7.4458	6.39063	6.80461	7.89954	7.32353	7.40637	8.16701	7.20227	7.02716	6.14452	6.57672	7.12827	7.54464	8.24592	7.24601	6.10026	7.33021	7.45304	7.45184	6.15577	7.57879	7.34819	7.27831	6.98472	7.2338	6.33344	7.37286	7.01792	8.00401	7.46252	7.72584	7.44207	7.98651	7.19587	7.05786
ZER1	7.57389	6.94583	7.45571	7.83658	7.32744	8.22783	7.20291	6.62891	8.00066	7.04766	8.39821	8.90241	7.20001	8.52482	8.71178	7.44137	7.97292	7.77417	7.06603	7.37701	7.44905	8.63071	8.34039	8.29209	7.61139	8.47162	7.22442	7.43738	7.76512	7.51136	8.29334	9.57462	7.93185	9.15583	8.06589	7.47968	6.26193	7.93063	7.87006	7.9948	8.00119	8.28867	7.81386	8.17403	6.8845	8.04722	7.94852	7.887	7.46169
ZDHHC19	9.29917	7.5394	7.89616	6.9504	6.76996	5.88661	6.71415	10.9152	8.74673	6.97212	7.10647	7.83204	6.80939	7.58207	7.18017	8.94361	7.30583	7.02757	8.69266	8.42449	7.27976	6.64002	7.61425	7.48545	8.18745	9.07286	8.13135	8.35775	8.01025	10.3991	7.96454	8.0136	6.21676	9.60798	7.0929	9.17806	7.28026	9.05088	8.40329	7.93186	7.17601	7.5478	8.15418	11.498	6.74897	11.74	8.49674	8.30013	7.29286
ZDHHC1	6.98288	7.9794	7.74073	6.62723	7.5462	7.05813	7.25736	6.88029	7.6421	7.9826	6.85582	7.92893	8.31779	7.43257	7.71868	6.62361	7.14555	7.31659	6.74077	7.3853	7.37873	7.39279	8.0746	7.67362	6.43566	7.86252	7.20287	7.50771	7.92092	6.93931	8.0098	7.60398	7.0225	6.4087	6.42311	6.62263	6.46233	7.33715	5.97516	7.56005	6.55344	7.40081	6.76189	7.24515	7.57084	7.36149	6.44257	7.96978	7.38237
ZDBF2	6.85947	7.5269	7.14254	6.88452	6.74483	7.35353	6.97345	7.67014	6.95987	8.19357	6.93891	7.14548	7.25687	6.97384	7.27356	7.08085	7.28841	7.44673	6.98349	7.33776	7.459	8.12878	6.85703	7.30625	8.19419	6.8597	7.54381	7.78483	7.77874	7.1017	6.60589	8.68786	8.19017	8.31011	8.2862	7.78204	6.77627	7.64021	7.94649	7.82717	7.83429	7.0199	6.91685	8.23399	7.68147	6.95874	8.04116	7.65245	6.49185
ZCCHC2	7.71659	7.83883	7.37216	7.93248	7.14558	7.70602	7.39979	7.63291	7.42144	7.55994	7.65063	7.96462	6.35422	6.94456	7.06741	7.90065	7.4448	6.89713	7.721	7.34891	7.53202	7.25696	7.24757	8.03627	7.27911	7.3147	7.29517	9.34993	7.3412	8.79788	7.0618	8.78967	8.44001	7.49727	7.36143	7.71487	7.88665	7.60787	7.92071	8.7222	7.41693	8.00114	7.37166	8.43222	7.46381	8.17539	8.24407	6.94771	8.16384
ZC3H13	6.73933	7.14334	7.22834	7.01986	6.68529	7.26048	7.60799	7.98637	7.06715	7.37135	6.86052	7.29064	7.67692	6.97054	7.06337	6.59872	6.57054	7.22409	7.11728	7.57731	7.00561	7.63903	7.11071	7.2259	7.41631	7.3744	7.15838	6.93199	7.92233	7.30542	7.56319	8.65532	7.39897	8.74244	8.64315	7.22135	7.0836	7.42641	8.18891	7.53809	7.98271	6.4471	7.56175	8.67476	7.44136	7.2768	7.26622	6.97213	7.36345
ZC3H11A	7.00388	8.56679	7.86955	6.81912	8.68524	7.49383	7.16739	6.44187	7.62321	8.09032	8.16351	7.47664	7.88335	7.80164	7.09066	7.53384	8.40994	7.93555	7.69256	7.93056	7.36619	6.65074	7.771	7.69533	7.66147	7.69744	7.05935	8.25837	6.81185	8.61647	5.61026	7.35676	7.97448	7.36223	7.60544	8.35968	7.82752	7.99363	8.03564	7.75772	7.95432	6.94286	7.78849	8.06072	7.74603	8.89164	7.69533	6.82168	7.92073
ZC2HC1A	6.79398	7.13555	7.6363	6.88885	7.5995	7.76108	7.84181	7.71093	6.88188	7.96549	7.31699	7.51673	7.94033	8.3303	6.47548	6.67113	7.37595	7.443	7.20173	7.41077	7.28478	6.88227	7.58338	7.40542	5.89721	7.53346	6.92673	8.09426	7.12947	7.67667	6.04706	7.41056	7.30449	6.26581	6.62653	7.07323	6.9232	6.95343	7.00799	6.8387	7.75305	7.1604	8.01608	7.05245	7.71794	7.44135	7.22897	7.39725	7.9986
ZBTB38	7.22941	7.19138	7.5098	6.36787	7.27745	7.96052	7.17438	7.4411	7.66137	6.26523	7.24631	7.01124	7.19322	7.07195	7.215	6.9957	7.5021	6.19845	7.60255	6.20372	6.98153	6.95243	6.69909	6.86898	6.72063	7.76755	7.70554	7.29438	7.30447	6.82189	6.13706	7.86303	6.90241	6.5982	6.43637	6.71693	7.60138	6.6647	7.39446	7.42581	6.6763	7.59849	6.44658	7.50598	7.79486	7.3833	6.47773	6.54062	7.40395
ZBTB32	7.15554	6.89035	7.49707	7.23372	7.60931	7.65669	7.2827	7.87128	7.25832	7.20163	7.52128	7.05838	7.28117	7.50771	6.83754	6.80256	7.12791	6.59177	6.46974	7.4847	7.65469	7.96552	6.7267	5.96745	6.75818	7.99162	6.7742	7.79159	7.60996	7.07019	8.02498	8.2658	8.38952	7.41023	7.46023	7.56748	8.22057	7.5389	6.99241	7.15256	6.89573	7.11136	7.11281	8.01055	7.20478	7.48713	7.67871	7.1038	7.47864
ZBTB20	6.88724	7.66288	8.53139	7.02639	7.8354	8.30933	7.51116	6.27908	7.53028	8.06778	7.50599	8.16571	8.22383	7.98221	7.6887	6.5449	7.55208	8.26418	7.94964	7.92141	8.7495	7.77819	7.76867	7.2958	9.67032	8.0359	7.81698	7.66422	7.86371	9.26313	7.58009	9.33402	7.85019	8.02213	8.4547	7.88079	7.50785	7.83282	8.99427	8.2018	7.94058	7.34072	7.89462	8.97118	8.43952	8.34946	8.29869	7.46429	7.5475
ZBED6CL	7.96897	6.67719	6.72047	6.91391	6.97246	6.79612	7.51836	7.40706	7.21172	8.01464	7.30186	7.61154	7.40966	7.81969	7.89706	6.26997	6.99804	6.93482	7.13519	7.46966	8.11404	6.59661	7.57846	7.14102	7.17874	7.64022	7.71641	7.02508	7.53337	6.8609	8.22797	7.9589	6.49418	7.31895	7.59568	7.44882	6.99214	7.08961	7.37333	7.10456	6.97094	6.33868	7.16039	8.45064	7.88025	7.56229	7.77728	7.3371	7.59228
ZAP70	6.96608	7.08544	8.25924	6.90507	7.43495	8.55329	8.02956	6.86838	7.49691	8.28216	7.19056	7.85217	8.19928	7.53863	8.59929	6.22705	7.40199	8.55067	7.45361	7.29663	8.23504	7.42719	7.41753	6.63454	8.52242	8.25554	7.93386	7.98357	7.51389	7.61761	7.22632	9.00475	8.32957	7.67453	7.54825	7.53122	7.15307	7.24597	7.50243	7.85671	8.6456	8.15056	9.07974	8.96194	8.68757	7.80175	7.60427	7.40148	7.75635
ZAN	7.12147	7.20426	7.57703	7.69161	6.58056	7.3596	7.16534	7.06285	7.04332	7.25417	8.00256	6.35841	7.51398	7.67096	7.52574	7.01046	6.76113	7.34985	7.17556	7.25057	7.57135	7.68561	8.0959	6.78787	7.5068	7.38605	7.49316	6.67857	7.83752	7.25941	7.19407	8.6287	8.36299	8.80403	7.55035	7.22679	7.5133	8.10116	7.36429	7.49543	7.23397	6.38876	7.18797	8.26553	7.2816	8.08509	7.29789	6.75724	6.62973
ZADH2	6.69197	7.88184	8.46353	6.44398	7.31242	7.96895	6.74303	6.87637	7.20302	7.86441	7.53318	7.30926	7.80335	7.81754	7.24161	6.62531	7.88194	7.8296	7.01686	8.04603	8.41056	7.8748	7.66463	6.84291	7.39369	7.78291	8.91122	8.68272	7.04526	7.92422	6.12438	6.38561	8.17598	6.78928	6.97685	7.75022	8.68662	7.20629	7.3749	7.89761	7.73199	7.03552	7.95668	7.36795	8.09228	7.83084	6.41003	7.64516	8.26235
YPEL4	7.33797	7.1833	7.43864	6.68652	7.10548	7.20085	7.75293	6.85086	7.55678	7.05221	7.69914	7.52796	7.37035	8.30556	7.57756	9.1232	8.92456	7.90801	6.83972	6.77564	7.19989	9.5408	7.88674	9.11474	7.94703	7.15317	7.13358	6.4994	7.17974	7.2808	6.89954	8.90671	8.02398	8.30685	9.10192	7.19663	6.82817	8.48074	7.82043	7.62797	8.2763	7.32672	7.26227	8.75714	7.3027	8.45049	8.23113	7.36594	7.46016
YPEL1	6.46244	6.72599	8.22727	7.0705	7.28563	8.60012	7.06572	5.94507	6.92302	8.05787	6.58658	7.19837	7.6687	7.18594	7.68229	6.33625	7.11425	7.56583	6.64449	6.00278	7.6078	7.22389	7.00831	6.59246	7.92085	6.43628	7.19655	7.22001	7.42191	7.20178	7.23228	5.74872	7.35752	5.75393	6.25323	8.25811	7.92055	7.18257	6.88844	6.34965	7.10105	7.15565	7.75908	5.6415	7.84191	5.77356	6.89102	7.2929	6.72621
YOD1	7.51558	7.1476	7.44489	7.70883	7.30584	7.72887	6.85027	7.66437	8.88909	7.32659	10.0457	9.06665	6.97044	9.63499	9.19449	9.09123	8.97049	8.67021	7.08956	7.08746	6.95719	9.1268	9.59005	9.04876	7.96174	9.85292	7.26671	7.48012	8.00318	8.26191	7.58424	11.1638	9.73487	10.4776	9.30246	7.40748	6.57475	8.69885	9.1942	8.81085	8.9176	9.15983	7.9216	6.89815	6.37776	8.69022	8.49408	8.07375	8.1817
YKT6	7.63427	7.0773	7.63373	8.4284	7.13208	6.57476	6.56058	6.77893	6.85466	7.50395	7.91664	7.2967	7.04828	5.93226	7.45091	7.19472	7.29337	7.13183	7.19553	7.2509	7.37703	8.05918	7.62334	7.14673	8.20175	7.198	8.64837	7.64255	7.22459	7.88091	6.94424	8.678	7.21123	8.02905	7.24489	7.24148	6.87283	7.6434	6.46586	8.85107	8.24596	6.53056	7.36943	8.31933	7.89408	8.22276	8.27025	6.94404	6.70384
YIPF6	7.52094	7.41581	8.14984	7.21643	8.84722	8.84705	7.62392	6.39272	8.39682	8.36363	8.53104	8.83331	8.23597	8.95096	8.69766	8.0414	8.22144	8.66004	7.64089	8.20747	7.8511	9.37074	8.56224	8.49746	7.89235	8.57269	7.53743	7.9603	7.21364	8.15865	6.98751	9.37073	7.956	9.0535	8.53435	8.60428	7.17303	8.99675	8.44477	8.51936	8.02054	8.78035	8.64434	8.36098	7.96514	7.91389	7.92082	8.13286	7.37212
YES1	7.10466	7.03782	7.64671	6.93524	7.23651	8.11455	7.31015	7.42253	7.42957	8.60147	6.25934	7.69529	7.98623	7.12808	7.81942	6.60512	7.22094	7.19649	7.84859	6.27346	7.88785	7.37535	7.45703	7.28588	7.25394	7.20544	7.23462	7.05635	6.60241	7.38246	7.98649	7.13871	6.95852	7.25414	6.89289	7.65967	8.14505	7.22568	6.61308	6.93787	7.30008	7.02533	7.94766	7.02136	8.21665	6.26534	7.78746	7.48042	7.6888
YBX3P1	9.0714	8.15528	8.48919	8.48952	8.92545	9.07821	7.87822	6.69228	8.77637	7.96973	9.65222	9.16869	7.66591	9.422	8.93165	9.99714	9.22395	9.01031	7.46606	8.05598	7.8735	9.85763	9.36292	9.37011	9.08185	10.0633	8.28291	7.70778	7.66685	8.16459	7.93811	10.8653	8.82761	10.4151	9.22228	8.41218	7.01538	9.08439	9.20618	9.38357	9.70794	9.05592	8.494	9.69487	7.69999	9.02381	9.45172	8.78339	8.63809
XPO7	7.16165	7.22781	7.33604	7.48505	8.01708	8.04036	7.56749	6.73401	7.66091	7.53676	8.81201	8.28412	7.53003	9.35513	8.25213	8.06151	8.02926	8.26101	6.77538	7.12507	6.97989	8.38933	8.15657	8.33965	7.65247	8.51083	7.2039	7.06962	7.10543	7.68688	7.46311	9.17719	8.06995	8.80609	8.3387	7.45761	6.63695	8.53746	8.4808	8.05161	7.96342	7.80453	7.85476	7.60633	6.90115	7.49441	8.5085	7.78259	7.34928
XPNPEP2	7.0583	7.28892	7.44296	6.68931	7.14236	7.48786	7.03456	6.77577	8.40286	7.12462	6.8129	7.3076	6.48122	6.782	7.72111	7.07573	7.42191	7.66859	7.49306	7.29927	7.83772	7.21397	7.45666	7.58442	7.77234	7.27175	7.25221	6.6194	7.82562	7.39911	7.90182	8.74776	7.28494	7.65072	7.96462	7.44116	7.64917	7.45409	6.50249	7.63157	8.56982	8.32774	8.68561	8.39006	7.42097	8.30684	7.35995	7.40496	6.77892
XKR3	6.57428	6.64957	6.66854	8.15531	7.79798	7.15268	6.93194	7.16107	9.57309	7.21603	7.72678	8.1323	6.52601	7.00937	8.47185	8.39682	7.36031	7.01116	9.44596	8.94775	8.50264	7.04803	7.85012	9.01308	8.07041	7.10618	7.32917	8.95104	8.95778	8.63754	6.85147	8.59165	7.11946	10.0543	7.15324	7.14982	6.85735	9.01272	8.93506	7.46831	8.60302	6.37133	9.0019	8.23166	7.25635	9.55655	7.19494	6.73658	8.31129
XK	8.22435	6.88361	7.63354	8.14001	7.10544	7.7539	6.03805	6.76425	8.43893	6.23685	9.31226	8.61183	6.39177	9.15747	8.55411	9.44926	8.68481	8.49246	7.09035	6.63934	6.6271	9.09854	8.79441	8.35483	8.10904	8.92426	7.45099	7.90469	7.5104	8.20336	7.44795	10.2643	8.83987	10.4167	8.18067	7.3146	7.31227	8.70901	9.10702	8.31541	8.26725	9.07801	7.87523	7.68935	5.93833	9.4115	8.71019	7.61111	7.88531
XIST	8.25074	8.52089	9.29483	5.66428	6.28347	5.52939	6.5604	6.10148	8.10405	6.3208	5.89468	8.96608	5.93142	6.75151	9.14251	7.89003	8.63212	9.26191	6.23504	6.1015	6.55248	9.07101	6.254	7.45385	6.93206	6.45924	6.33531	8.74644	6.3735	8.83604	9.22512	8.62421	8.99625	7.58879	6.63652	6.68304	8.86954	8.86618	6.53933	7.13996	7.02634	8.79362	8.97671	6.01913	9.14779	5.97452	8.92923	8.23873	6.67718
XCR1	7.71128	8.0024	7.81658	7.54055	7.40063	7.5799	7.26238	7.4479	8.11574	7.32738	7.93559	7.96921	6.49032	7.18253	6.93678	6.80782	7.47765	6.42666	6.05374	7.15825	6.73064	6.81721	8.51778	8.73105	7.91215	7.44267	7.40819	6.8113	6.17793	8.1568	6.34296	7.62455	6.16463	8.26195	6.51359	7.16133	7.12396	7.0734	8.06223	8.789	8.59392	8.0785	8.6747	7.88787	8.83616	7.11097	7.52073	7.41936	6.10368
XAF1	9.73069	9.21769	8.43884	9.25711	8.46769	8.58256	8.09117	8.87257	9.23465	8.31601	8.22577	8.51183	7.73987	7.74474	8.06208	9.55867	9.6235	7.84259	9.233	8.33407	7.88194	8.48246	8.73763	8.84344	8.5561	9.23437	8.78128	9.54052	9.84725	10.1975	8.7038	9.59454	9.47663	8.85732	8.42139	8.5317	10.0523	8.01295	9.15912	9.57507	9.06475	8.73922	7.79994	9.50481	9.28727	9.31799	10.0175	8.73019	9.48786
WWP2	7.09223	7.45193	6.88448	6.77158	7.68436	7.19515	7.05722	6.78965	7.14363	7.33537	7.37423	7.20888	7.66499	7.55227	6.77661	6.75712	7.91378	7.568	7.374	7.55141	7.98574	6.89666	7.75458	8.51964	8.30484	7.92031	6.9348	7.26327	7.70373	7.96896	6.70186	8.42651	7.29307	8.76231	7.00093	8.00722	6.63083	7.3159	7.80121	8.09581	7.35073	7.6707	7.01114	8.06973	7.36542	8.3482	7.39844	6.58799	6.46272
WRAP53	6.13574	7.61201	7.93414	6.93178	7.15772	7.11625	7.17629	7.01579	6.56412	7.46541	7.87213	7.31549	7.7931	7.51967	7.56503	5.92972	6.73264	7.54606	6.58379	7.14745	7.26163	6.52322	7.78825	6.95987	7.81217	6.82469	7.18227	6.97519	7.0932	7.62937	7.66243	7.7203	7.37311	7.43684	7.51153	7.42061	6.71779	6.66351	6.73528	6.59448	6.47394	6.91983	7.88154	7.35951	7.40926	6.33117	6.48353	7.78165	6.50357
WNK1	7.71603	7.39796	7.83984	8.38699	7.99596	8.15054	7.72305	7.78466	9.26233	7.86787	9.68161	8.96744	8.01484	9.38792	9.48018	9.25879	9.05089	8.76717	7.6433	7.54531	7.60596	8.95377	8.73322	8.97661	8.59692	9.06691	7.23727	8.27791	7.05816	8.69569	5.95423	10.0986	9.02133	9.47249	9.13503	8.41188	6.83209	8.70711	9.01791	8.34336	8.55704	8.88638	8.07403	7.8144	7.31032	8.55766	8.61181	8.12706	8.23322
WLS	7.04071	7.57828	7.24987	7.8751	7.55878	7.09004	8.42936	7.09683	9.69265	7.85828	7.74098	9.2164	8.15762	7.40788	9.29015	7.68949	7.61719	7.5145	9.0181	9.0126	7.97376	6.21403	7.46395	7.16907	7.03189	7.68086	8.63603	8.28142	8.64737	8.12566	8.67212	8.37544	6.84505	8.00456	7.77305	8.4132	6.49533	9.17515	8.24283	8.21438	7.36028	8.2913	8.701	6.96361	7.70357	8.66137	7.93378	7.64667	7.87518
WIPF2	7.89477	7.13634	7.14449	7.85892	7.66801	8.20795	7.64051	6.93503	7.49451	7.84764	7.80013	6.89903	7.40087	6.85345	6.99522	7.23123	6.70865	6.7525	7.55628	7.44981	7.30779	7.64522	8.65666	7.31417	7.29626	8.46414	7.93805	7.77447	7.15109	7.9825	8.39021	9.0692	7.99159	8.63683	8.84291	8.4686	7.76101	8.0463	6.80108	7.48363	7.2267	7.56763	7.59687	8.24039	7.48066	7.22317	7.21263	6.75823	7.9772
WHAMM	6.48842	8.32209	7.91132	7.19201	8.64042	7.98021	7.15209	5.89482	7.43924	8.4907	7.66182	7.88518	7.64851	7.73258	7.77789	7.32956	7.8169	7.63649	7.43283	7.21805	8.53213	7.75572	8.08107	8.026	8.0211	8.03483	7.46408	7.90536	6.58198	8.32648	6.40119	7.13232	8.25908	7.3416	8.19815	8.31699	7.948	7.354	7.56033	8.02329	7.91051	7.95414	7.56824	8.64508	8.09268	7.4646	7.84453	7.23995	8.29337
WDTC1	6.41948	7.27389	7.28949	7.48063	7.15736	7.18843	7.1985	8.27909	7.47602	6.54146	6.76848	7.87483	7.28019	7.76731	7.06851	7.07753	7.84606	6.94062	7.7515	6.85731	6.84136	7.52608	7.41669	8.33711	7.88646	8.14367	6.79244	6.68669	7.85973	6.93972	7.88505	8.29196	7.4812	8.11678	7.91037	7.62749	6.81419	7.10619	7.21255	7.1728	6.9146	7.09489	6.86918	7.93331	6.96164	7.91362	6.91365	7.79952	7.39313
WDR45	7.8914	7.5099	7.93567	7.74581	8.46582	8.52441	7.67356	6.89853	8.3934	7.7711	8.23301	8.796	7.52798	8.75032	8.92819	8.78611	8.69259	8.6967	7.23466	7.54882	7.51658	8.91284	8.39532	8.79317	7.99487	8.40961	7.2674	7.35234	8.13907	7.83627	8.42837	9.78289	8.11411	9.056	8.5446	8.11273	6.56971	8.57487	8.30702	8.0877	8.78312	8.05863	7.80778	9.20323	7.61578	8.16618	8.41029	8.36851	7.33968
WDR25	8.06126	7.36048	8.14301	7.2073	6.92185	7.01876	7.2967	7.25897	6.65333	8.0194	7.82747	7.26677	7.30958	6.92039	7.64848	6.53425	6.67795	6.96114	7.33107	7.69799	7.66062	6.43028	8.09186	6.24066	7.28932	6.91634	7.41163	7.32908	7.59715	6.57743	8.55683	7.93627	6.46241	7.9859	7.14722	7.26109	7.31088	6.21337	7.32407	7.29751	6.59157	7.42017	6.50654	7.57587	7.69174	7.38974	6.88755	7.8331	7.46435
WDHD1	7.48302	7.69875	6.60317	6.81793	7.03811	7.71973	7.53113	7.7718	7.32765	7.73598	6.88977	7.28365	6.83338	7.80245	7.45667	7.41668	7.61266	6.89857	7.09014	6.90377	6.89445	6.84789	8.03392	6.46609	7.0073	8.18306	6.92485	6.77212	7.58287	7.8418	6.65352	8.37437	7.67742	7.45262	8.13665	8.05047	6.58264	6.67253	7.2975	7.2635	7.14456	7.07775	8.50932	8.01837	7.28284	7.58895	7.34856	6.5399	6.41491
WDFY4	6.90101	7.53033	7.64104	7.14623	7.06722	7.33949	7.01581	7.29838	8.06941	7.27886	7.84779	7.59233	7.30838	7.29045	6.93096	6.98824	6.80714	7.7821	6.5551	6.8498	7.37041	6.62893	7.52852	8.92165	6.65107	7.46307	6.66712	6.69652	7.02885	7.05469	6.43385	8.16097	7.62856	8.79277	7.5316	7.15541	7.65501	7.39469	7.68863	7.0851	8.19067	7.95867	8.32864	7.80368	7.74466	6.78529	7.62951	6.90721	6.81521
WDFY3	7.22445	7.04959	6.74026	7.71471	7.46795	6.66394	6.64612	7.58098	6.74659	7.00863	6.96917	6.50665	7.01861	7.60367	6.78747	7.45377	7.72099	6.97018	7.62058	7.11482	7.31553	6.65683	6.64741	7.7879	8.04067	7.46501	8.02795	7.62838	7.26168	8.30051	6.46085	8.19597	7.75001	8.49054	6.76174	6.75833	7.13202	7.86519	8.30055	8.19838	8.16952	7.41319	7.52972	7.83702	6.86455	8.132	7.59799	7.34969	8.0195
WASHC2C	7.23078	6.88647	7.72331	7.69243	7.48549	7.86266	7.41192	6.87302	7.27847	6.91302	6.68725	7.03422	7.45902	6.9082	6.4791	7.21679	7.4598	7.14078	7.0629	7.12177	7.67637	6.27719	7.91149	7.66912	6.47233	7.9437	7.64661	7.76404	7.11619	8.04108	5.59628	8.51957	8.39587	6.9883	7.6184	7.54777	7.18591	7.62626	8.00219	8.42874	7.69947	7.91979	6.28694	6.97455	6.92846	8.31789	7.80153	7.27322	8.7694
WASHC2A	7.96058	6.85735	6.6603	7.23423	6.92066	6.95746	7.01933	6.82196	7.22496	7.39561	6.80172	6.67444	7.62429	7.57335	6.78494	7.83316	8.21575	7.36976	6.85856	6.8917	6.86538	6.85297	7.5329	7.38121	7.72257	8.05441	7.59587	7.52628	6.49235	8.08678	5.69154	8.61572	8.56909	6.41428	7.90935	7.15076	6.99583	7.56353	7.55786	7.59478	7.41446	7.96724	6.83331	7.57891	7.53975	8.29224	8.0677	7.20093	8.69541
WASF3	6.618	7.07512	6.19231	6.76135	7.5647	6.9897	6.49074	6.8599	7.30821	6.84411	8.02561	7.40534	6.6238	8.03845	7.08694	5.83453	7.04235	7.02904	6.81278	7.29174	7.21942	9.19504	7.37453	7.32628	8.13045	8.05949	6.74444	8.47066	7.20279	8.1811	7.71286	7.60501	7.85887	8.9287	6.76089	6.66957	5.79843	7.77117	7.78382	6.64712	7.15296	6.72874	6.18105	7.24606	7.36147	6.22296	7.49052	7.44035	5.84895
WARS1	10.4333	9.55748	8.72622	9.62407	8.02419	7.96285	8.63009	9.59776	9.24659	8.68452	8.33169	8.80535	8.47229	8.01462	8.25115	9.8142	9.76741	8.43277	9.09771	8.10609	7.85752	9.46191	9.52812	9.94022	8.60618	10.0342	8.82365	9.22694	9.39731	9.87165	8.99595	10.236	9.29595	9.53348	9.3617	8.46717	9.22027	8.43332	8.81511	9.36193	10.1167	9.22344	6.93952	10.6994	8.02505	10.5144	9.61974	9.23918	9.5112
VWF	7.4076	7.17626	7.05948	9.04432	8.06667	7.91429	6.53802	5.67331	7.93855	6.79637	7.12352	7.72478	7.29693	6.32716	8.14962	7.23152	8.13229	8.0208	7.36993	7.42463	7.7298	9.82941	8.26671	7.03872	7.88903	9.09788	7.45463	8.03651	8.23779	7.7935	9.00795	7.08765	7.3526	8.74517	7.84797	7.46614	6.63283	8.33133	7.2699	8.01113	6.62244	8.18957	5.38912	8.7468	6.87925	8.02967	8.21975	8.21359	6.61121
VWCE	8.15194	7.06085	8.73348	8.10833	8.06105	8.37397	7.48244	5.51249	7.76382	7.52003	8.83071	8.85612	7.34849	8.51961	7.86822	8.55189	8.36185	7.99451	5.59141	5.67222	6.57231	8.00821	8.22357	8.36868	8.12356	7.26121	7.07223	6.89351	7.80705	6.82063	8.15324	9.24509	8.13885	8.91187	9.57444	7.47855	4.95991	7.66528	9.0257	8.11138	8.83008	8.20826	8.33428	9.05009	6.83025	7.04653	9.10689	8.03769	7.6462
VWA8	6.51995	7.32101	7.56987	6.90721	8.11766	7.92403	7.1581	6.95994	6.86681	7.84204	7.50872	7.57922	7.44538	7.41184	8.14483	6.58092	7.34682	7.51976	7.01093	7.69877	7.50367	8.26005	6.93508	6.24491	6.99201	6.96703	6.81637	6.69762	6.23867	7.2843	7.86795	7.19702	7.03132	6.80323	8.1353	7.2307	7.45417	7.79916	7.39183	6.84737	6.32431	7.26261	7.1859	6.83581	7.97128	7.29542	7.56067	7.65991	6.9881
VWA7	7.18964	7.83346	7.81153	7.34869	7.74874	8.11619	7.55719	6.76447	7.10645	6.94733	7.17475	6.89531	7.22835	7.25615	7.13233	7.00592	7.33718	7.0135	7.20958	6.15764	7.22016	7.77862	8.49943	8.01361	8.17239	6.97886	8.01568	7.08821	6.84362	6.94455	8.03114	8.86604	8.93393	8.71376	6.86388	6.86048	6.5696	8.13077	7.30166	7.76586	8.04481	8.02311	8.06027	9.33203	8.66566	6.91593	6.90536	7.53461	7.68193
VTI1B	8.05943	7.57925	7.32453	8.16661	7.46137	7.4448	7.79828	7.90317	7.79604	7.46769	8.62891	7.60784	6.99759	8.29294	7.69652	9.11646	8.16717	7.70802	6.91559	7.45267	6.90734	8.35457	8.21137	7.9536	7.87999	8.18475	7.44588	7.42146	7.76167	7.76045	7.49965	9.18979	7.87769	9.21236	8.04461	7.3167	7.08096	8.37248	8.30998	8.15646	8.48576	7.66965	7.5963	8.38608	7.07167	7.90507	8.34878	7.06299	7.30883
VSX2	7.49725	7.13402	7.82371	6.65622	6.77954	8.42074	7.38182	6.80437	7.91321	7.49917	7.57964	8.41533	6.99129	7.35425	8.04356	7.67398	6.70499	8.13838	6.66159	6.94941	7.00672	6.95535	7.51607	9.3265	9.44891	7.01304	7.25608	8.49725	7.03952	8.10081	6.82478	8.61257	7.02621	9.3899	7.31141	7.52859	8.30117	8.26901	7.56617	8.19875	7.11518	8.08773	8.55952	8.12959	9.1302	7.11165	7.1011	6.64637	7.5006
VSTM1	7.28353	8.45236	8.38643	7.07988	7.44705	8.76045	7.07147	7.58095	5.09511	7.56312	7.51324	6.85418	7.62832	7.58131	7.59829	6.91317	7.78219	7.85692	7.45741	8.00861	8.3775	4.68837	8.34506	7.82927	7.63202	7.03815	8.93665	8.38915	9.22675	6.50225	8.95761	8.14719	8.05533	7.08398	6.71923	7.81199	6.85815	8.14766	8.28344	6.41832	8.03986	6.72275	7.64874	5.95146	8.10887	7.46629	7.71136	8.70325	8.05731
VSIG8	7.50339	6.77147	6.94572	6.42704	7.55911	7.01526	7.27767	7.04926	6.91604	6.82298	7.6151	7.79392	7.73309	7.37161	7.57007	6.65532	7.17148	7.60055	7.12204	8.1593	8.15054	7.31152	7.30211	6.53894	7.33375	7.61116	7.34986	6.71546	7.39604	7.49713	7.11573	8.84916	7.38268	7.55261	7.56657	7.41292	7.04434	7.60907	6.59827	7.73017	7.47201	8.10274	8.15326	8.49056	7.60874	8.26236	7.45787	7.00129	6.87538
VSIG10	6.55891	7.29803	6.69112	7.44678	7.8967	7.31218	6.83483	7.89749	8.15696	7.60675	7.45395	6.9438	6.7347	7.60703	7.5295	7.10471	6.84276	6.83908	6.74398	6.98874	6.48915	7.13559	7.12616	7.66087	7.94574	7.28346	8.52214	6.53854	7.80221	7.32149	6.93947	8.67575	7.20686	7.37706	7.54746	7.23715	6.86796	7.55765	6.84886	8.84405	7.29634	6.46041	7.5365	8.31656	7.34344	7.29278	7.75714	7.15265	7.03687
VPS9D1	8.97503	8.61241	7.96893	8.78255	7.95972	7.76237	7.49675	9.14457	9.05303	7.55647	7.94655	8.80397	7.42859	7.61605	8.31842	9.20766	8.68693	7.65191	9.28297	8.69153	7.57427	7.95186	8.35921	9.2821	8.57256	8.72567	8.55392	8.40811	9.36809	8.93695	8.61706	9.51593	8.73797	9.157	8.29859	7.99854	7.80086	7.87997	8.84609	9.03389	9.20965	9.09138	7.92514	9.40201	7.95308	9.96786	8.51785	8.70371	8.82611
VPS16	8.17698	7.97668	7.94692	7.65065	7.1384	7.61083	8.37303	7.90212	6.66646	7.9755	7.46887	7.67166	8.45388	7.6327	7.60531	7.28676	7.84434	8.20022	7.48575	7.8951	8.00915	7.36368	7.88683	7.3645	7.90078	8.15697	8.77103	7.77492	7.43492	7.53589	7.15494	8.88638	8.95355	8.30947	8.06092	7.45179	8.32322	7.99585	8.30078	8.89446	8.12489	8.25421	8.80983	8.52819	7.55778	8.77257	8.54678	8.03566	9.04876
VPREB3	7.5102	7.95049	10.6555	6.75862	8.40356	8.02232	7.1257	6.00282	7.17933	6.70195	6.25275	5.88873	7.61046	7.60556	7.14426	6.23774	5.92249	8.33534	6.94093	7.17905	8.21241	7.93042	5.36843	5.44281	5.69025	6.41916	6.84193	8.94342	6.67275	7.45538	9.01367	6.95637	7.31863	5.19541	8.21904	7.84991	7.34641	8.27053	5.207	6.08041	4.96043	6.66805	8.41504	7.99003	7.58823	5.58527	7.98285	8.5642	7.35508
VNN2	8.38268	8.83757	8.16099	9.4915	8.85424	8.12065	9.26359	10.475	9.564	8.57494	9.33011	9.43727	9.2432	9.32313	9.27452	8.83374	9.00062	8.37971	10.2085	10.1531	8.58327	8.14354	8.22088	9.58928	9.44093	9.41186	9.37275	9.28776	8.68872	10.0951	5.24916	9.7515	8.43006	9.90573	8.18438	8.4482	8.93989	9.01518	9.58869	9.57955	9.53174	8.88196	9.36392	7.77845	9.12994	9.49593	9.44277	8.94031	9.50707
VNN1	8.23413	7.31532	6.60357	8.8441	7.68088	7.79648	6.95987	7.5484	6.8813	6.98551	7.05148	7.59981	7.34904	6.52792	6.93963	10.8637	8.817	7.39494	8.61321	7.82407	6.85205	5.38205	5.36303	8.91593	9.90675	7.99911	8.57546	6.97271	6.96313	7.02671	8.49262	9.2559	8.92366	8.8127	7.24907	7.10969	7.7803	8.39086	8.96376	8.44913	8.95738	8.01754	7.79435	9.2853	6.72988	11.5762	6.32912	7.06103	8.56189
VENTX	6.34133	7.71644	7.68071	6.88179	7.51615	7.9846	8.02185	7.22787	6.70226	8.83946	8.33901	7.73395	8.55316	8.22529	7.46849	6.54598	7.28132	7.74339	6.53361	7.04312	7.0534	6.30139	7.30955	7.53184	8.10331	7.62737	8.28044	7.21091	9.25826	7.15425	8.14451	6.44558	7.59574	6.86358	7.32956	7.24108	5.94268	7.86775	8.06996	7.61302	7.98123	7.41801	8.07054	6.0582	8.03004	7.60301	7.07532	8.67054	7.49839
VAX2	7.56633	7.04035	7.59358	8.25595	7.43819	7.54083	6.68573	6.59495	7.6265	8.02902	6.63289	6.51424	8.2396	7.80063	6.38645	6.7652	6.85541	6.74183	6.61356	7.05848	7.23641	7.27974	8.14347	9.16923	8.30697	6.91146	7.63223	7.60193	6.93798	7.03886	7.25502	8.38801	7.46984	8.66967	7.06005	7.42801	6.58704	7.25717	8.05607	8.39609	7.95697	9.1923	8.48639	8.03018	7.4675	7.55544	6.99969	7.46765	6.41844
VAV3	7.95356	8.05604	8.15778	8.6274	8.63719	8.70819	6.60935	6.62127	7.75787	6.698	6.34408	7.95045	6.57058	6.38378	7.92445	7.94815	8.01492	7.91679	8.80426	8.8737	8.61821	7.11991	7.43611	8.27474	7.64689	7.64916	8.23122	8.00974	8.55915	8.2541	8.49353	7.79571	7.58713	7.71554	6.81377	7.93271	7.53098	7.71634	8.3678	8.11862	7.89809	7.72384	7.82696	7.0852	7.34532	8.09898	7.76597	8.28661	7.96537
VASP	7.13248	7.25887	7.42212	8.27417	7.24013	7.25182	7.74127	8.89363	8.04958	7.47698	8.19524	7.8838	7.74771	7.85531	7.87263	7.69836	8.0024	7.56561	8.76433	9.00433	8.16882	7.34014	8.34682	8.05386	7.95704	7.53178	7.88007	7.79434	8.70437	8.28704	9.19467	7.66125	7.76608	8.47886	6.61023	8.27057	7.30542	7.97535	8.55318	8.57958	7.99892	7.8857	7.95335	7.31546	7.6943	8.73517	7.53916	7.92244	7.77401
VASH1	7.28102	7.33812	7.3504	7.10338	6.22779	7.24551	7.425	5.7848	6.14414	8.13057	6.58835	7.48662	8.09595	7.01131	6.9524	6.11626	7.01881	7.01968	6.81404	7.172	6.8117	7.77562	8.14487	6.42464	7.17307	7.3638	8.04339	6.79206	8.06195	5.74802	9.43198	8.64115	7.35908	8.52982	6.84008	6.57034	6.91895	6.6433	6.37941	7.83444	6.62949	6.72398	7.21284	6.74256	7.05335	8.44729	7.50134	8.84314	7.28794
VAPB	6.72879	6.90418	7.86587	7.10156	7.14466	6.63316	6.85003	7.17554	6.15674	7.64789	7.8569	7.57828	7.91287	7.22752	7.88814	7.26037	6.79452	7.91548	7.72089	8.09414	8.19453	7.83987	7.02758	7.77019	7.07251	7.91236	7.51292	7.02193	7.1217	8.37499	6.84081	8.5779	7.10832	7.98356	7.14204	7.70361	6.76926	7.58821	6.93834	7.45654	7.36021	7.27573	7.15232	8.21854	7.24497	7.78506	7.60191	7.28239	6.90699
VAMP5	10.263	9.48203	8.2808	10.1637	8.15119	8.12135	8.40274	10.2829	9.52159	8.3291	8.69383	8.87771	8.20675	7.92635	8.84138	9.76202	9.13824	8.0753	9.52141	8.40572	8.18124	9.37844	9.68828	10.101	8.65807	9.53573	9.97925	9.77342	9.5838	10.0288	8.87504	9.70518	9.17118	9.35264	8.84629	8.36959	9.9191	8.28547	9.05539	9.86163	9.85578	9.44621	7.58082	10.6769	7.78319	10.7804	9.44053	9.00621	9.96424
UXS1	7.12243	6.59789	7.91133	7.29232	6.29126	6.82337	7.28857	6.59374	7.78872	7.56198	7.52751	7.26172	6.98548	7.25468	7.72187	7.37324	6.77557	6.81771	6.66821	7.12402	7.08258	6.58442	7.37288	7.14577	7.49864	7.0749	7.59696	5.90411	7.44683	7.58025	8.26533	7.97937	7.84958	7.72888	7.82898	8.22945	7.70078	8.38955	6.67121	6.86385	7.06058	6.86955	6.5612	7.62188	7.43021	6.60294	6.59238	7.77006	7.61345
UTS2	6.26349	6.38227	6.98889	10.2278	10.075	10.1524	7.12937	6.79523	6.85178	6.4553	6.58525	6.37859	7.20723	6.70965	6.98488	9.28316	8.87754	9.32738	6.90522	6.77378	6.89596	7.71591	6.07301	7.46347	6.67249	7.10544	6.14752	6.99681	7.26763	6.69925	6.79713	8.18943	7.26003	10.6348	6.67471	7.29629	9.45621	6.61291	6.54399	6.50398	7.07953	6.90099	6.3496	7.26953	11.3414	9.52909	7.23905	9.37844	6.58843
UST	6.78944	7.49612	7.55846	6.94102	7.81337	8.48897	7.1785	6.95292	6.74875	7.10806	6.48547	7.21699	7.68145	7.27393	6.77589	6.59194	7.37797	7.68857	7.15571	7.4087	7.91991	7.8542	7.70173	5.69412	6.6526	7.40611	6.50643	6.83713	6.55268	7.05249	7.85744	8.00829	7.03274	7.21208	7.71893	6.5696	7.52434	6.84714	5.75355	6.88739	6.62879	6.58075	7.55588	7.64907	6.6759	7.76554	6.61462	7.62943	8.45842
USP9Y	6.83225	7.17465	7.04086	7.49002	7.96798	8.16126	8.21569	7.45625	5.69812	8.07682	7.78111	7.12562	8.53347	8.10846	6.98516	7.64161	7.3162	7.18937	8.13123	8.31661	8.14962	6.97126	7.88029	6.79677	7.36134	8.0799	7.34698	6.37551	7.36195	7.15676	6.77557	8.50807	7.04237	7.21221	7.81751	7.60099	6.70422	6.79472	8.28333	7.91807	7.13166	6.29755	7.08626	8.14966	7.17866	7.12811	7.11752	7.30857	7.49296
USP22	6.93043	6.68535	7.20281	7.17076	6.48004	6.88748	7.35956	7.76531	7.83832	7.5855	7.66209	6.69875	6.55138	7.60968	6.76984	7.09642	7.11999	6.87197	7.90788	7.10914	8.2408	7.7283	7.27987	7.21602	7.78192	6.87262	7.64597	6.97279	7.81665	6.32129	6.06665	8.11657	7.53637	6.37668	7.31401	7.18092	6.7734	7.2446	7.60355	6.84933	7.12474	7.01902	7.59468	7.43932	7.81489	7.45149	7.63547	6.83944	7.0681
USP18	7.38598	7.07329	7.61186	7.34848	7.09028	7.44819	7.07424	7.52746	7.0787	7.30406	7.83771	7.09559	7.56136	7.14066	6.49411	6.84639	6.3581	7.13715	7.41154	7.61954	7.11441	7.03231	7.02294	7.59796	7.05442	7.08994	7.07045	6.43926	7.72807	7.81196	7.44087	8.6139	7.66405	7.27217	8.84438	7.13319	9.25159	6.85656	8.1413	7.44884	8.42154	6.68726	7.14679	8.97335	8.11967	7.18845	8.39705	6.72364	7.6019
USP12	7.18554	7.87624	5.66945	6.56295	6.65362	7.6637	6.86601	6.95694	6.72562	7.84305	7.6689	7.56836	6.73661	7.78328	6.33349	7.27677	6.55094	7.43651	7.48984	7.2893	6.63332	9.09581	7.49997	7.99512	6.962	8.62945	6.35684	7.04639	6.02662	6.26485	5.74774	8.53616	7.12338	8.178	8.11312	7.37295	6.25478	7.4637	7.99213	7.67407	7.45559	7.37082	6.98443	7.14173	6.76068	7.36914	8.19512	7.02454	6.94
USP10	7.85451	7.9278	7.10203	9.4049	8.9504	7.66718	9.28821	7.97005	8.35125	8.60807	8.61489	7.23741	9.00511	8.36516	7.35283	9.23408	8.07469	8.35354	8.3816	8.2836	7.8937	7.43578	7.21241	9.01067	8.73145	8.00369	8.48506	8.67164	7.68964	7.5746	7.51793	8.68903	8.4986	8.07756	7.74149	8.29777	8.30763	8.55885	9.0695	8.99616	8.98897	8.05347	8.27304	8.13691	7.86249	8.48818	8.35362	7.92127	9.00317
USE1	6.16946	7.26811	7.60493	6.86992	7.25486	6.84177	7.43759	7.13302	7.13296	7.41317	7.08983	6.85308	7.62484	7.58226	7.13921	6.9753	6.61958	7.60354	7.48819	6.80344	7.82395	7.23512	7.44527	5.91569	6.25659	6.61082	6.95584	7.38881	7.57642	6.44711	8.12966	7.77911	7.65316	6.47647	8.24149	7.04291	7.44239	7.43296	5.81487	7.43778	6.54645	7.12695	6.71966	7.41883	6.96493	6.46954	6.73075	7.34072	7.32437
UPB1	7.71896	6.91088	6.69305	8.04689	6.92197	8.17086	7.67989	6.56222	7.21331	7.07074	7.09124	6.80626	7.24282	6.94872	7.55929	8.35809	7.80377	7.0384	6.82136	7.64485	8.8775	7.07376	7.06436	6.42852	8.83138	7.1316	7.11204	6.47862	8.61238	8.53404	8.78105	8.60904	7.14481	7.57769	7.17841	7.54251	7.40408	9.32743	8.37877	7.49177	7.234	7.58688	7.31482	8.72444	7.67821	9.14264	7.21988	6.82859	6.63829
UNC119B	7.37202	6.75344	7.21063	7.26301	7.37356	5.91396	7.58252	7.47447	7.81761	6.87829	6.9021	7.47057	7.51516	6.40763	6.58168	6.7311	7.49956	7.63272	7.35503	7.7389	7.42529	6.63747	7.04664	7.86847	7.58146	7.20787	6.67592	7.89952	6.861	8.35357	6.44109	8.17973	6.70884	7.7536	7.09146	7.32193	7.44187	7.16589	7.78853	7.83156	6.79844	6.50936	7.64091	7.82005	7.13165	6.79488	6.78425	7.74207	6.9742
UMODL1-AS1	7.89697	7.39643	7.97273	7.21829	7.60696	6.99932	7.56485	6.836	7.86019	7.68695	7.22801	7.83871	7.66139	7.59871	7.19976	7.49681	6.68081	6.95325	6.64008	6.75685	6.79007	6.71337	8.30682	8.50232	7.81494	7.5373	7.23861	7.57232	7.0764	7.65219	7.7328	8.10672	7.58006	9.73332	6.54471	7.46801	7.02086	7.48831	8.21458	7.88387	8.44358	8.459	7.71972	8.76654	6.64683	6.68572	6.58601	7.21836	7.68047
UGT1A3	7.07284	6.97816	6.97741	7.05367	6.53172	6.94491	7.33363	7.06118	7.34712	7.67782	7.51386	7.09322	7.18316	7.75645	6.96172	7.39438	6.90633	7.25845	7.00602	7.22091	6.16982	7.68701	7.38326	8.54218	8.12428	7.3187	7.3897	7.13537	7.37501	7.41624	6.48605	8.20504	7.7112	8.41522	7.2274	7.49767	6.82528	7.19865	7.85019	7.13592	8.50757	8.17649	6.75623	7.93115	7.59377	6.54159	7.83634	6.91952	8.05411
UFL1	7.03018	7.74916	7.31575	6.94722	7.71657	7.48512	6.97566	6.94052	5.79541	7.71724	7.44014	6.31918	7.41485	7.12059	6.90873	6.79214	7.10245	7.65432	7.21903	7.85262	7.6532	7.16517	6.98444	6.83231	7.3168	7.26555	8.23849	7.79235	6.24312	7.49651	5.96344	7.693	6.76613	7.16207	7.30632	6.31185	7.73914	7.44018	7.33277	7.00255	8.12933	7.18429	7.21668	7.48511	6.40495	7.30934	6.30481	7.23926	6.91971
UEVLD	7.46282	7.52646	7.33108	6.2508	6.71339	7.41307	6.50544	7.01541	6.90667	6.68045	6.41317	6.83562	7.66885	7.5618	6.99539	7.09174	7.52053	6.60767	7.18934	7.16575	6.94026	7.36477	7.07628	7.79899	7.45246	7.79557	8.21408	7.3664	7.32629	8.11175	6.13957	7.75834	7.30061	6.46211	7.68579	6.54184	7.81112	7.13687	8.01316	8.07795	7.3712	7.3201	6.5098	7.39983	7.30004	7.26314	7.10912	6.63742	7.69657
UCP2	8.04724	7.24432	7.58938	8.15002	7.08278	7.55618	7.8361	8.10292	7.20022	7.11332	7.55963	8.05565	6.9797	7.5879	8.75384	8.49342	7.89597	8.63691	8.49889	7.72886	8.06251	8.824	8.47229	8.31814	8.07636	8.77471	7.3508	8.37187	8.48053	7.77084	9.64936	9.73291	8.46635	8.28161	8.30701	7.6899	7.3857	8.00056	7.63127	7.46071	8.20548	8.08577	7.35339	9.12644	7.89946	8.52173	8.67215	8.85368	7.36285
UCK2	7.92154	7.22811	6.71492	7.9026	7.30081	7.5917	7.18871	7.97355	7.67717	7.5169	7.45064	6.58345	7.28558	7.54718	7.29996	7.31249	7.99398	7.13315	6.87657	6.43839	7.71105	7.139	7.54866	7.18514	7.0351	7.91975	7.05118	7.40589	7.88937	7.7256	7.84236	9.61977	7.9673	8.80028	7.6972	7.7765	8.14095	8.022	7.04151	7.43063	7.17305	6.79486	7.12774	8.89896	7.21998	7.16951	7.52618	7.37378	8.34365
UBXN6	8.76725	7.98048	8.42853	8.51781	8.77128	8.60268	8.62236	7.02461	8.86878	8.06794	8.97401	9.66436	7.87494	9.2768	9.87785	9.2592	9.27022	9.45061	7.56465	7.83349	8.06461	9.57139	9.35112	9.47609	9.0049	9.22787	7.25786	7.24997	8.53381	8.10417	8.32576	10.0585	8.92461	9.63228	9.76069	8.6248	6.69411	8.47905	8.56912	8.92658	9.42678	8.76456	8.44212	10.2498	7.77549	8.73224	9.48726	8.73467	8.04546
UBTD1	7.50527	7.76106	6.52158	8.18469	7.12783	7.89242	7.67029	9.34735	6.71681	7.04094	7.77001	7.59396	7.87576	7.85995	7.80843	7.73375	6.89263	7.12386	7.57424	7.73357	7.58463	6.76572	7.00428	8.1747	7.77169	7.37402	7.82591	7.25915	8.01441	7.11966	8.35208	9.42977	7.12338	7.50009	7.25953	6.92164	6.49786	7.58647	7.52917	7.78811	7.91841	7.79929	7.82558	7.84138	6.77667	8.36897	7.12824	8.0265	7.83334
UBQLNL	8.20614	7.60772	7.7908	7.48146	6.95586	7.75645	7.24067	7.72728	7.01021	7.74018	6.99568	6.63141	7.32172	7.78349	7.06008	6.95019	6.70103	6.88132	7.24624	7.19754	7.06034	7.58438	7.61575	6.60299	6.74194	7.33264	8.05482	8.40493	8.24711	7.79728	7.55696	8.25708	8.06248	7.18015	8.13614	8.14256	9.67135	8.14163	7.62089	7.41269	6.88018	7.94798	6.83477	7.89854	8.27768	8.20297	8.40365	7.34804	8.34339
UBL7	7.98464	7.57516	8.14277	7.66317	8.37884	8.51054	7.7557	6.38608	8.03949	8.09675	7.83387	8.5525	7.97497	8.58962	9.10102	8.29739	7.75549	8.44343	6.87879	7.15867	7.40259	8.79881	8.1974	7.50098	8.05887	8.62648	7.38828	6.56868	6.70739	7.56149	5.09892	9.62383	8.33531	8.79894	8.59014	7.77118	6.98725	8.41579	8.27493	8.34908	7.69893	7.29363	7.37409	7.08818	7.32903	7.56306	8.23184	7.63371	7.74025
UBFD1	7.96181	7.14897	7.70278	7.51704	7.2142	6.7326	6.97221	6.25693	8.18646	7.15532	7.06732	8.23708	6.39851	7.98695	7.97296	8.71612	8.42637	7.7601	6.91807	7.15303	6.95177	8.3124	8.23006	8.80895	6.25059	8.67767	7.17235	7.35822	7.46943	7.57761	7.60312	9.5656	8.45096	9.26083	8.60691	6.19485	6.45516	8.36944	7.98599	8.53014	8.46749	8.07713	6.44221	6.92813	6.5106	8.26025	7.36799	7.49133	7.78463
UBE2T	7.48243	7.7205	7.38524	6.75249	7.2964	7.31357	7.2061	7.86453	7.72659	7.11904	6.31731	6.6454	7.61488	7.43548	7.51585	6.54965	6.7301	7.15822	7.51006	6.8257	7.63387	7.74817	7.08271	6.2172	7.04977	7.50622	7.22149	8.0947	6.33373	7.47543	7.43696	7.64437	7.01677	6.93108	7.15177	7.66455	7.96958	6.44464	7.25557	6.76985	6.2847	6.51132	6.90401	7.49439	6.93129	6.92179	7.70935	5.80231	7.49894
UBE2O	6.94962	7.13429	7.82584	6.74832	8.17128	8.26104	7.37122	5.42587	8.73039	7.594	8.77149	9.508	7.13919	9.3528	8.98706	8.37497	8.46275	8.532	6.80754	7.0597	7.15404	8.90677	8.95207	8.51224	7.82607	9.3763	7.41571	7.07973	6.61695	7.81562	7.28922	10.5012	8.13596	9.70242	8.94286	7.8197	6.08201	8.79268	8.52912	7.81976	8.48508	8.45188	8.2613	7.50683	7.12103	7.20442	8.21087	7.93789	7.84822
UBE2H	6.97645	7.83139	7.99709	6.74204	8.6402	8.10913	7.49333	6.33831	8.09759	8.11907	8.98505	8.88232	7.70302	9.12798	8.47043	8.43235	8.82659	8.81254	7.16945	7.82304	7.74813	9.54933	8.24577	8.6528	8.3057	9.1822	7.65488	7.62512	7.00867	8.42221	6.15419	9.11461	8.25458	8.96432	9.16724	8.20466	7.505	8.50059	9.03861	8.81249	8.78087	8.28607	7.97938	7.77518	7.66805	8.61676	8.68551	7.59983	8.04935
UBALD1	7.45149	6.48764	7.29575	7.35673	7.46427	7.0047	7.59982	6.60376	7.82346	7.19088	8.02609	8.59054	7.34183	8.17158	8.71745	7.77923	7.87278	8.56552	6.76149	6.65981	7.06948	8.17584	7.84352	8.41015	7.27497	8.17522	6.70895	6.70786	7.73953	7.20008	8.28295	8.95097	8.05903	8.85354	8.26717	7.14525	6.06752	8.27738	7.50103	7.88868	8.19818	7.26808	7.51202	7.88255	7.26185	6.63705	8.04946	7.85239	6.82215
UAP1L1	7.20726	7.35301	7.64086	7.44609	7.32014	7.49963	7.02614	7.77726	6.44337	6.58619	8.25301	6.92933	6.91066	7.66269	7.497	7.24482	7.96629	7.65404	6.99431	7.29035	7.3134	7.34221	7.38696	8.39741	7.05455	7.77975	7.72477	7.42319	9.07947	6.58364	8.66563	8.03838	7.88051	7.33232	7.61269	7.3087	7.71855	7.32052	6.82738	7.56075	8.36766	7.41198	7.25977	7.76122	7.28726	8.54272	7.60898	8.28776	8.52287
TYMS	7.67218	7.52852	6.97424	7.50104	7.03268	6.76745	7.13685	8.36596	7.72139	7.04605	6.97363	7.02614	6.98735	7.05932	7.22329	7.44616	7.40635	7.52014	7.36291	7.02169	6.78449	8.44754	7.08705	7.57956	7.03047	7.93166	7.42291	8.55268	7.14816	8.13217	7.66641	7.55645	7.54913	7.4787	6.88913	7.78264	8.75046	7.20827	7.23988	7.48644	7.30307	7.04731	7.44843	8.08954	7.80795	7.73344	8.0664	7.03649	7.84705
TXNL4A	7.41999	7.4193	8.37189	6.62604	7.91091	7.18461	7.29516	7.03342	7.33926	7.34432	7.94266	7.40333	7.65833	6.89159	7.34555	7.01994	6.94295	7.62487	7.05397	6.56894	6.34742	7.29276	7.18838	8.07085	6.83357	8.21398	7.39359	7.1655	6.89558	7.24785	6.6165	8.3424	6.88228	8.32285	7.08874	7.62826	7.79648	7.39669	8.08957	7.77225	9.11141	8.73501	8.4023	7.98536	7.92638	6.96769	7.39182	6.50254	7.58139
TXNDC5	7.59823	7.00555	7.40995	8.298	7.16849	6.2019	7.36536	7.63248	7.0478	7.09464	6.88465	6.63475	6.7525	7.00848	6.77284	8.15275	6.99403	7.20266	8.13856	7.24017	7.51496	8.33219	7.05407	6.28974	7.08576	8.6065	9.18187	8.16361	7.14814	8.41179	6.86741	8.60347	7.23695	7.30495	7.16846	7.16505	10.2566	6.8866	6.34916	7.48278	7.22423	7.23362	7.93686	8.64279	7.5023	8.44787	8.73775	6.75279	8.81826
TXLNGY	4.8845	5.32637	5.85951	7.68668	7.93339	8.35345	8.2615	7.63164	4.49294	9.24746	7.7354	4.96867	8.83554	8.18124	5.04743	5.12524	5.20054	5.53655	8.12414	7.66615	8.69638	4.77571	8.10367	7.70166	7.42153	8.2105	8.19191	4.28046	8.10744	4.96177	4.57944	6.31711	4.84704	7.24125	8.57463	8.42485	4.85655	4.59864	8.01854	7.30747	7.67161	4.09998	4.89106	7.35417	5.04858	7.48646	4.92241	7.11384	8.47042
TXK	6.22928	7.11226	7.73001	6.38285	6.5241	8.0643	7.79107	6.78182	6.8174	8.19024	6.59914	7.12374	8.24152	7.46085	7.67852	6.45177	6.80658	7.91433	7.1905	6.67645	7.75178	7.98742	6.93833	6.35242	7.04648	7.03756	7.6013	7.26479	7.18474	7.15164	5.93566	6.16121	7.20192	5.96402	7.48494	7.70965	8.30033	7.12026	7.3912	6.93184	6.59052	7.31748	7.69878	5.39415	8.61002	6.29968	6.97819	7.36077	7.37969
TUT1	7.62843	6.7293	7.70659	6.98688	7.62338	8.35527	7.54398	7.13243	7.49377	7.79685	6.43384	6.99692	7.68686	6.63537	7.41971	7.16582	6.45373	7.78637	7.0328	7.55928	7.2625	7.19096	7.25632	5.79869	6.37209	7.40041	8.03567	7.37274	7.9791	7.00745	8.24906	7.88226	7.18265	6.59019	7.25998	6.65841	7.66104	7.10282	6.83376	6.76714	6.50987	6.81821	7.81543	7.5249	7.93111	7.84282	6.98667	7.33826	7.82069
TUFT1	8.79714	6.87372	7.18879	7.63793	7.11801	6.93116	7.5547	8.52163	7.09513	7.20596	6.95199	7.63393	7.55749	7.94913	7.33257	8.66867	7.28411	7.63677	7.85076	7.203	6.86723	6.64558	6.09965	7.74128	7.89352	7.60677	7.26623	7.92985	8.24597	7.95304	7.67696	7.68232	8.21054	7.09608	7.13975	7.6477	8.77909	7.99244	7.27384	7.33131	8.08143	8.18008	7.5788	6.59389	7.41539	8.14083	7.12124	7.49145	7.66889
TUBB8	7.27052	6.9198	7.54203	7.1051	6.53977	7.73648	7.28403	6.60141	6.49499	6.862	7.47607	6.83506	7.0178	8.05403	7.5912	8.955	9.70039	8.99721	6.51987	7.68153	7.0779	9.63545	8.50511	8.54829	7.51432	8.93225	7.06521	5.89094	7.33198	7.12855	6.83913	9.68555	8.60803	8.9727	9.48651	7.23004	6.83473	7.07077	7.74701	7.09892	9.01755	6.51692	7.1541	7.31918	6.87179	7.71062	8.93625	6.95084	5.96898
TUBB6	7.24618	7.45608	6.89199	8.19234	8.52757	8.74485	7.45397	7.46192	7.97719	7.02045	7.27815	6.99324	7.67769	7.64191	6.98929	6.57838	7.41185	7.84467	6.56417	6.74329	7.16847	6.72327	7.48382	6.92147	6.86756	7.25895	6.82397	6.78704	7.99739	7.34093	7.80591	7.9722	7.83754	8.11839	7.70628	7.12789	6.17246	6.77208	6.85155	7.65528	7.11721	7.45645	7.04485	8.50425	7.38564	7.20845	7.0484	6.98501	7.0403
TUBB2A	7.18062	6.88561	7.76602	6.04664	7.331	7.36556	6.81924	6.2625	4.12597	7.60322	9.13005	5.48546	7.16935	8.76899	5.14769	9.68269	11.261	11.0444	5.97745	7.31023	7.97312	10.389	9.15628	9.43148	8.20711	9.77959	7.25139	3.64185	7.41403	7.32169	5.19303	7.44977	9.44014	9.8829	10.4098	8.32948	4.56504	5.28659	8.6155	5.58583	9.82943	6.77594	7.41356	5.20191	7.59794	7.14497	9.3945	6.95695	6.2635
TUBA8	7.9114	6.36267	7.38182	8.65287	7.93963	7.82364	7.03575	6.61813	7.73615	6.90114	7.43068	7.30844	7.2542	6.69321	7.1568	7.65658	7.22835	7.21792	7.48469	7.30784	7.73531	7.19151	7.53059	6.41738	8.07338	7.84875	7.52634	7.07864	7.65501	7.50409	6.99533	8.73221	7.59073	8.13795	7.29652	7.29311	8.31969	7.43271	7.27231	7.61099	8.35673	7.50167	7.3068	8.7417	7.39944	8.75391	7.33814	7.1448	7.80789
TTTY11	7.23174	8.14309	7.054	7.76755	6.4186	7.25876	7.79181	7.85254	6.68736	7.1564	7.13668	7.07792	7.14043	8.18799	6.96218	7.52988	6.91742	7.43682	7.48868	5.91086	7.65871	8.45488	7.48423	6.41383	7.20615	8.23479	7.65169	6.2949	7.0124	7.07411	7.63613	9.4639	7.26545	7.73394	7.71029	6.99017	6.62275	8.45981	8.10881	7.30642	7.04907	7.47992	7.0038	8.06442	7.88008	7.04553	7.03498	7.24963	6.87037
TTLL5	8.24253	7.24998	7.45536	6.89464	7.41225	6.86583	6.7797	6.23795	6.90271	7.62137	6.47759	7.47286	7.36455	7.39566	7.19606	7.55918	6.8955	7.15825	7.27256	7.03776	7.16144	8.08707	6.66922	8.26138	6.6617	6.77429	6.67775	7.30305	6.72378	6.82456	8.47834	8.17239	7.63313	8.06415	8.02701	7.39442	6.60308	6.82032	7.18622	7.9121	8.32431	7.42391	8.08155	7.8149	7.54769	7.32301	7.71465	7.98594	6.20475
TTC7B	7.92785	7.83641	7.75308	7.71819	7.72277	7.37999	6.66133	6.94798	7.63078	6.94223	6.79587	7.5214	7.07458	7.55853	7.17553	6.66279	6.08519	6.57235	6.66824	6.4043	7.35817	7.57175	8.0727	8.4358	8.42707	7.71157	7.44563	7.04595	6.36885	7.96378	6.08962	8.15273	8.36523	8.66874	6.55048	7.8144	6.92066	7.51029	8.18675	8.44381	8.27869	8.01855	8.22353	8.02084	7.61417	8.57446	7.60307	6.98039	7.20526
TTC38	7.57339	7.51918	8.03902	7.71743	7.59731	8.98522	8.01351	7.40431	7.41013	8.39671	6.79495	8.40213	7.90159	7.56971	8.66474	6.75823	7.23068	8.01286	7.46482	6.69329	7.82377	6.82555	8.62561	7.52171	7.63062	7.65137	7.7239	7.40713	8.31944	7.48274	8.92432	7.63509	7.40693	7.2021	7.03881	7.65898	7.93109	7.12265	6.85314	7.13839	7.59397	7.76952	7.76376	7.89658	8.04817	7.07553	7.53178	8.21866	7.66791
TTC26	7.3025	7.53893	6.86448	7.39967	7.91139	7.61957	6.76801	7.1158	7.40612	6.94084	6.89021	7.14162	6.78932	6.82971	6.82107	7.20453	7.47425	7.0078	8.30355	8.70864	6.63146	7.22557	6.93081	8.53724	6.82424	7.38631	7.49179	7.72939	7.80815	8.39637	8.78357	8.22573	6.74612	7.74045	6.78007	8.09528	6.88318	7.57486	7.99596	8.47873	8.21825	7.73701	7.57666	7.86392	7.18218	7.6189	8.361	7.54345	8.25209
TTC21A	7.52416	7.35329	8.54705	6.10554	7.49843	8.31861	7.68158	7.02527	7.12525	7.02619	7.09738	7.86912	7.70641	7.56613	7.02787	7.02194	8.0416	7.20527	7.48383	7.97545	7.20742	7.08866	7.07925	6.64353	7.11088	7.18573	7.12698	8.35942	8.21798	8.31299	8.08583	8.62564	7.74907	7.32964	7.19342	7.19002	8.19074	6.9121	7.94576	7.93395	7.24908	6.68921	7.90685	8.26719	8.77818	7.24553	8.77632	7.19573	7.08909
TTC16	7.31242	6.81223	8.04916	7.12864	7.74294	8.09045	7.01164	6.75257	7.0461	7.75777	7.40883	8.06735	8.37465	7.75854	8.04392	6.39637	7.12833	7.87929	6.43846	6.79339	7.62554	7.18918	8.13787	6.39518	7.27503	7.16314	7.25177	7.47107	7.72212	7.62982	7.84208	7.16012	7.06797	6.99045	7.346	7.12158	7.52086	6.94982	6.59194	7.46212	6.93782	7.11867	7.68418	7.33927	7.68166	6.32481	7.89806	7.90982	6.94897
TSR3	7.02279	7.34457	7.09172	7.42347	7.18688	7.28689	7.47287	7.45756	7.45649	7.62207	7.70715	7.00252	7.42327	6.55113	7.34754	6.7495	6.66001	7.47202	7.46105	7.37443	7.36086	7.44203	7.77576	5.89331	6.89781	7.37605	7.16396	7.46908	7.91915	6.92981	8.58784	7.41707	7.34833	7.85148	7.4842	6.6285	6.65144	7.04389	6.82318	6.40003	6.56853	7.22851	7.22507	8.2247	7.64548	7.71605	6.46227	8.11644	7.22357
TSPYL6	6.93755	6.9298	6.63494	6.47469	7.10193	7.6487	6.97926	6.94369	7.69825	7.08836	6.83011	6.12267	6.37862	7.00614	6.86357	6.31014	7.03227	7.16361	7.50815	6.73066	7.55004	7.66992	7.12008	8.25521	7.99658	7.48704	6.8702	6.63198	7.20927	7.23406	6.68408	8.73336	7.31891	8.67381	7.30666	7.45767	5.93575	7.17065	7.22497	7.82069	8.2741	7.97327	7.52844	7.41468	7.41427	6.96411	7.31513	6.73709	7.26207
TSPYL2	6.53683	6.73187	8.26827	6.8712	7.00825	7.24825	7.87175	6.57869	6.44325	7.80933	6.44269	7.66811	7.71863	7.40965	7.79843	6.4292	7.39786	8.51394	7.50128	7.72031	8.0561	7.19317	7.39707	5.94811	7.07896	6.77748	6.75792	7.66016	7.66074	6.90498	9.04827	8.25516	7.25493	6.96038	7.79389	7.14772	7.99274	7.94826	7.361	7.13771	6.8799	7.38577	8.62272	7.89705	7.83123	6.87636	7.55262	7.57438	7.55419
TSPO2	7.01543	7.68485	6.9482	7.22238	7.1926	7.5611	7.08127	7.25524	8.256	6.48152	8.31408	7.48014	6.70894	7.89699	7.53881	8.50087	8.29357	7.21362	6.74921	6.71669	7.23313	7.6822	7.83776	8.31262	7.89248	8.30404	7.25124	6.53926	8.11946	7.32128	6.93972	9.17588	7.28407	9.07207	7.24045	7.23704	6.86829	8.56239	7.87473	7.55444	8.44624	7.4262	8.08801	8.31518	7.34321	7.2926	7.97798	6.82521	6.69925
TSPAN7	7.28455	7.03359	6.51396	7.88023	7.12867	7.49608	6.79397	6.75419	7.73836	6.35892	7.94476	7.68158	6.55464	8.89561	8.34635	8.38725	7.76441	7.60384	6.64436	6.74546	6.31484	8.89406	7.11743	6.9756	7.14947	7.86595	7.16578	6.52343	7.21253	7.31489	7.68757	10.2069	7.19901	9.05656	7.23308	7.22963	6.85643	7.40933	7.5911	8.39109	7.28946	6.79663	7.24347	8.32078	7.33708	7.28587	8.58335	7.43533	6.68535
TSPAN5	7.93283	8.23597	8.49078	7.35516	9.18733	8.70616	7.79575	6.42866	9.01037	8.43139	9.19235	9.43503	7.97133	9.87562	9.44135	8.80726	9.25211	9.43975	7.0434	7.99169	8.31863	9.82157	8.94203	9.33936	8.85831	9.20963	7.30173	7.91604	7.2786	8.4885	8.01232	9.70169	8.47572	9.60633	9.43546	8.91588	6.13543	9.64492	8.74078	8.85381	9.29559	9.01461	8.7782	9.35473	8.17332	7.69372	9.14811	8.20322	7.64359
TSPAN3	6.72872	7.60012	8.48785	7.50109	7.72331	8.09194	7.35267	6.92589	6.56938	6.92989	7.02335	7.39978	7.40441	7.83817	7.59209	6.24453	6.88074	7.52817	6.98557	7.15031	7.84657	7.75464	7.3915	7.23284	6.91984	7.25408	7.4849	7.72369	5.81489	7.6104	5.30263	6.38862	6.94283	7.0679	7.98598	7.44663	7.58835	7.34395	6.79484	7.18763	7.04053	7.15393	7.88654	7.15372	8.04254	6.67708	7.40766	7.25906	6.99422
TSPAN2	7.35843	6.92091	6.99552	7.17671	7.74813	7.77192	7.24447	7.61467	7.12491	6.8608	6.99187	8.40871	7.77475	7.87079	7.61211	7.44138	6.18559	6.68978	6.40401	7.25945	6.64192	6.10836	6.15688	6.42926	6.45889	7.15338	5.77859	6.43193	6.83224	6.79007	8.36543	7.88166	6.70989	6.57517	6.40239	7.52681	5.75316	6.6566	6.62275	5.92861	5.66989	7.80774	7.27738	6.69065	6.74634	7.12153	6.94551	7.7273	6.25709
TSPAN18	6.70223	8.38961	7.92315	7.1796	8.75995	7.85013	6.97887	6.04999	8.15568	7.68843	8.0167	7.85582	7.27962	8.1117	7.83399	6.40205	7.40608	7.6611	6.99918	7.32787	7.99557	8.3472	7.97226	7.09445	7.69589	8.13383	7.38676	7.81906	6.27236	7.84688	6.22361	7.13547	7.77593	7.58542	8.04793	8.14875	7.43673	8.02772	7.36353	7.54726	6.93815	7.78131	7.71686	7.52356	8.13259	6.92685	7.99327	7.06479	7.14197
TSPAN13	7.40982	7.55426	9.25644	7.80455	8.27822	7.85386	7.54726	6.67565	7.10258	6.50627	6.64139	6.33614	7.32885	6.89251	6.88123	7.23728	6.42411	8.15109	7.64454	7.29264	7.72711	7.83431	6.08264	6.04753	7.33978	6.41749	7.03536	7.99335	6.59844	6.97272	7.14806	6.03875	7.09034	6.53392	6.98562	7.75604	7.59745	7.83092	6.58505	6.42483	5.09609	7.27732	7.68036	7.16101	7.29306	5.69047	7.4847	8.11911	7.61916
TSHZ2	6.29079	6.70016	7.07686	6.10026	6.30887	7.04346	6.4867	8.13669	7.6062	7.01812	7.82017	7.71044	7.56686	8.99414	8.67166	6.92394	7.07765	7.72323	7.35334	8.12542	8.25399	7.56939	8.01351	5.31326	6.11933	7.51074	7.60827	7.16506	6.72764	6.28502	8.12259	7.65619	7.15362	6.90424	8.51934	7.51499	7.42698	7.37215	6.98274	6.9544	6.53788	6.15013	8.17147	7.51505	7.51751	7.52503	6.51256	6.7208	7.40989
TSEN54	6.98489	6.62953	7.79796	6.94102	7.24303	8.18016	8.10469	6.98806	7.49912	7.83536	6.37626	7.57621	7.81949	6.89915	8.30514	6.15167	7.07471	7.82475	6.85505	6.77859	7.79029	6.92568	7.15653	5.92522	7.06467	7.08617	7.69398	7.14692	7.6776	7.33324	8.5539	6.84024	7.22121	6.19447	7.03523	7.23834	7.54672	6.794	6.53296	6.75987	6.42438	5.95304	7.75298	7.33645	8.27314	5.61197	7.90997	8.06911	7.71671
TSC22D1	9.3497	9.27061	8.7011	8.65262	8.54857	8.15383	7.43218	6.3753	8.79599	7.48066	7.50137	8.21591	7.41647	7.79981	7.77	8.00198	8.22449	8.13683	8.36607	7.91523	7.95105	8.70641	8.18366	8.09556	8.8465	8.83732	7.74979	8.03618	7.23025	8.71713	4.77292	8.70644	7.52813	8.4307	8.21047	8.68571	8.59474	8.75385	7.97068	8.29354	7.95982	8.36883	7.2322	8.44473	7.86546	8.48331	8.19431	7.26785	7.77043
TSC1	6.80097	7.69074	8.60014	6.87907	7.52129	8.33363	7.83325	6.91624	7.14116	8.26922	8.29978	7.95572	8.57915	8.20991	8.0238	7.30747	8.02411	8.63011	7.80656	8.14114	8.28966	8.97659	8.14719	8.05728	8.45426	8.65502	7.67323	7.53998	7.71959	8.61832	7.54058	9.17878	7.70618	7.87682	7.8789	7.76291	7.36643	8.43872	7.51049	8.05512	8.96691	7.25491	7.75028	8.81868	8.85595	7.79232	7.89641	7.86298	7.31149
TRPM6	7.51953	6.92954	7.37985	7.6509	7.36588	8.65321	7.72823	7.84941	6.79351	7.42234	8.7733	7.04553	8.4731	7.53026	7.67257	7.8955	7.84678	8.00489	8.43503	9.21377	8.75839	6.93803	6.3524	8.28564	8.56537	6.81759	7.93535	7.57985	9.05702	8.0469	8.45278	6.8721	7.87882	7.88485	6.80732	7.75899	7.73746	8.92195	8.40124	8.83525	8.06765	8.19212	8.20964	7.43464	7.79866	8.84409	7.0788	7.68942	7.46794
TRPM4	6.9495	7.13071	7.42551	7.68384	7.24115	7.30359	7.60814	7.89426	7.48038	7.40315	7.38408	7.25833	7.34977	6.16377	8.8607	7.79094	6.1478	7.22566	7.09547	7.19646	7.25143	7.09965	7.02535	9.4184	7.05708	7.09287	7.50139	7.28333	8.75025	7.22089	8.4535	8.5766	8.46053	7.27652	7.13988	7.13646	7.23302	6.85767	7.06351	7.99358	9.34316	7.41305	7.15017	8.21703	7.24287	7.19215	7.18153	8.2987	7.79408
TRPC5	6.91678	7.50057	6.96678	7.01475	7.64045	6.56088	7.53945	7.42901	7.13611	7.1276	7.93108	6.96572	7.14589	5.84637	7.6279	7.15316	7.20289	6.85937	7.34501	7.45991	7.67704	7.82858	7.14321	8.39317	7.17504	7.21095	7.92992	8.06194	7.23769	7.33938	6.95572	8.69946	7.60458	8.79192	8.52726	7.25468	6.88391	6.97499	7.44981	7.57382	7.54611	6.83471	7.26843	8.33873	7.36143	7.31055	7.31316	7.34529	6.71394
TRPC1	6.89429	6.70855	6.72666	6.39677	7.61667	7.15626	7.10967	7.53814	7.23921	7.62612	7.72232	6.97157	7.37439	7.99514	7.7307	7.29825	7.0394	7.89317	7.57875	7.70733	7.91628	8.23881	7.1981	6.43631	7.22969	7.26532	7.24577	6.61251	7.29186	7.39277	7.56616	8.74235	7.6052	7.44814	7.41396	7.93069	6.9408	7.03118	6.49553	7.62539	7.36769	6.53465	7.32236	8.3844	7.41464	7.36415	7.35358	6.89782	6.77215
TRNP1	6.39827	7.52137	7.51537	6.71397	6.81463	6.78861	7.13621	7.44942	7.46833	7.8061	7.68194	8.32294	7.92279	7.3949	7.7265	7.19309	6.75851	7.36817	6.66855	7.04619	7.4301	7.15553	7.23564	6.9558	7.17771	8.22599	7.19379	6.58693	7.23986	7.34074	7.4788	8.6899	8.31104	7.3961	7.26011	7.69236	6.88892	6.97927	6.44379	7.57329	7.31568	7.23826	7.50048	8.33206	7.36261	7.31214	7.30157	6.84595	6.72032
TRMT61B	6.89423	7.24506	8.11636	6.58773	7.72877	7.38206	7.28687	7.13835	6.34089	7.42961	7.00316	7.15639	7.60323	7.10098	7.51493	6.83774	7.04231	8.00072	7.21825	7.29707	7.61081	7.19137	6.37711	6.72327	7.29996	6.77241	7.00964	7.15061	6.98402	7.65808	7.51306	7.41817	6.28408	6.11565	8.04268	7.13016	7.65763	7.6632	6.5841	6.62281	6.81752	6.27038	6.81556	7.6416	7.68809	6.03112	6.71933	7.5501	6.41709
TRIO	6.88597	8.01178	7.5961	7.41009	8.19877	7.21103	7.54584	7.98967	7.70112	7.68833	7.70541	7.27047	6.96478	7.34976	6.76968	6.90254	7.54556	6.87632	6.78323	7.03665	7.70008	7.51921	7.75768	7.47216	7.66019	6.23666	6.33092	7.04452	7.45146	6.36379	7.77048	7.72324	7.4752	6.41904	7.33019	6.94901	7.04647	7.32405	7.65025	8.04616	8.13883	7.87531	8.06286	9.4044	6.89421	7.32097	7.30415	7.11098	7.18172
TRIML1	6.80955	8.40648	6.34485	6.79336	7.66862	6.67733	7.25007	6.46677	7.66512	7.8491	6.99518	7.29524	6.73449	7.46602	7.10979	6.95502	6.97614	7.21827	7.03214	7.60265	7.17143	7.79746	8.00579	8.64617	7.76592	8.50295	7.02665	7.52453	7.47169	6.76737	7.46399	9.41019	6.6534	8.08403	7.37963	8.14263	7.17766	7.45949	7.29596	8.42758	8.14794	7.73813	8.15624	7.98626	8.06073	6.73882	7.23688	7.36743	7.28739
TRIM9	6.77442	6.82207	7.09436	7.67419	6.96964	7.01175	7.16362	7.84398	7.00983	6.54509	7.36888	6.87922	6.85789	7.3861	7.03817	7.24995	7.44088	7.07204	8.53105	8.85007	7.62365	7.84055	7.98551	8.19436	8.1485	7.79153	7.28396	7.17952	6.50493	7.97311	6.55924	7.91173	7.64874	9.17748	8.01052	7.2018	7.16983	7.58241	8.08185	7.75637	8.53334	7.59016	6.94597	7.78461	7.15825	7.06852	7.64187	6.82993	7.70685
TRIM58	8.09248	7.37766	7.17331	7.68228	8.10773	7.85964	6.68097	6.28274	8.70501	6.99543	8.91405	8.93662	6.25265	8.95521	8.17638	9.293	8.57874	8.30225	6.4194	6.9351	6.4907	9.91611	8.54233	8.8222	8.77236	9.43342	7.31239	7.41522	6.50169	8.28409	5.85217	10.3366	8.17165	9.82506	8.81391	7.37434	6.50664	8.70617	8.79058	9.10464	8.83713	8.41525	8.33045	7.59025	6.95585	7.46146	8.89507	7.79695	7.82133
TRIM51	6.12831	8.05307	7.68797	6.7298	7.2402	7.62957	7.00232	5.98729	6.64038	7.63783	7.08269	7.40332	7.34275	6.77556	8.19439	7.63476	8.01988	8.41985	7.51221	7.51694	7.59031	7.62793	7.14063	7.76412	7.82482	7.36197	7.53084	6.59033	7.60163	5.84265	8.78237	6.56405	7.49148	8.43261	7.18351	6.5575	5.52262	8.07881	7.11933	6.3302	8.29837	8.49257	8.27059	7.25144	7.42049	6.0614	7.14058	7.93457	6.86263
TRIM46	6.42052	7.62225	7.89116	6.34261	6.88693	7.21304	8.21569	7.36291	7.67992	6.98031	6.46198	7.12934	7.81939	8.06816	7.79866	6.51064	7.20544	7.82935	7.10021	6.58669	7.56672	7.31547	7.77351	7.85554	7.51989	7.43151	6.76463	7.17525	6.90041	6.9118	8.67089	8.26295	7.59081	6.96724	7.0726	7.33807	6.45931	7.52009	7.26408	7.14469	6.8867	7.62643	8.0867	8.07818	7.65989	7.36626	7.61399	7.27361	6.93777
TRIM43	7.39374	7.61085	6.98528	6.93455	7.3064	6.80369	7.79283	6.72397	7.24572	6.78767	7.0047	7.10025	6.77922	6.94421	7.16742	7.77707	8.55774	7.59374	6.79425	7.25764	7.16084	6.89266	6.88328	7.30116	8.0208	6.95039	6.93086	7.88387	7.76065	8.46572	6.99235	8.42478	8.18972	8.72595	6.99709	7.64719	6.62644	6.94645	7.83685	7.30981	7.05258	7.42081	7.00732	8.06747	7.09944	7.17494	7.77016	6.58354	7.3198
TRIM4	7.586	8.35285	8.65477	6.9508	7.47398	7.82484	8.02071	6.84128	7.65305	8.65555	7.46816	7.95466	8.95123	7.40886	8.36981	6.57842	7.36168	7.99605	8.03091	7.74939	7.9986	8.17282	8.20514	8.35904	8.7183	6.85274	7.49071	6.70004	8.13416	7.36981	7.01682	8.33645	7.23507	8.29115	7.30849	8.04899	8.21094	9.07684	8.39312	8.35588	8.39365	7.70184	8.06827	7.97688	7.29936	9.24924	8.06012	7.84275	6.48403
TRIM32	6.9903	7.11532	7.95011	7.3457	7.81164	7.89983	7.38891	7.43948	7.63219	7.98328	6.97066	6.93195	7.94733	7.94354	7.7708	6.30202	6.48282	7.5048	7.3609	6.90019	8.0057	7.15835	8.07069	5.68516	6.43341	6.73492	7.01755	6.96293	6.49615	7.0281	7.80008	7.95989	6.70373	6.65386	7.38075	7.89765	7.42814	7.41881	6.99401	6.83273	6.57268	7.18572	7.68488	7.59867	7.37499	6.65946	7.69944	7.26207	7.525
TRIM23	5.96851	7.24905	6.84133	6.96452	8.59681	7.46272	6.99143	6.33506	7.21709	8.16496	7.82533	7.62764	7.41005	7.9995	6.9839	7.09874	7.0569	7.63815	7.12944	7.40686	6.369	7.88439	7.24491	7.6643	7.50377	8.06116	7.17955	6.83862	5.4997	7.24169	4.92027	8.24678	6.74549	7.90472	7.81193	7.06479	6.85832	7.80692	7.57815	7.78119	7.60236	7.81381	7.80604	6.72092	6.78335	6.88493	6.87534	7.7371	7.09058
TRIM10	7.5965	7.59549	8.07862	7.30463	7.14017	7.89589	6.86963	6.90934	8.64463	6.48131	8.53775	8.60124	6.82839	9.01842	8.7881	9.4158	9.11082	8.59086	6.67453	6.7892	6.70783	9.52165	7.92674	8.4086	8.46185	8.91381	7.26506	6.77061	7.31222	7.42893	7.33887	10.0368	8.29665	7.93731	8.25781	7.32947	6.95305	7.82621	6.96268	8.05978	8.95614	7.49614	7.34342	8.87587	7.43784	7.64427	8.28649	7.74199	6.78049
TRIB3	7.91421	7.46086	8.13726	6.73898	6.63123	7.87269	7.756	7.35085	7.25981	7.59277	6.9092	7.77027	7.5543	7.34335	7.42426	6.38912	6.90905	8.23626	7.12681	7.42797	7.79805	7.90434	6.89805	7.53384	6.66797	7.89011	6.94901	7.66583	7.35881	8.58811	8.47506	7.14083	6.27487	8.06597	7.24169	7.55687	7.76334	7.01955	7.15841	7.54814	7.22839	8.57417	7.09866	8.09519	7.43616	6.0075	7.59833	8.05257	7.40952
TRHDE-AS1	7.58751	7.40104	7.63151	7.43433	7.18945	6.56223	6.64389	6.9402	7.56021	7.24772	6.72262	7.0602	7.16075	6.98835	7.35681	7.30409	5.73176	7.49849	7.25985	7.22489	7.07603	7.25381	8.02477	7.89825	7.27607	7.31183	7.2922	6.65688	7.33845	7.43968	7.05774	8.79368	7.32507	8.98878	8.03165	7.35536	6.98624	7.07692	7.03283	7.67307	8.59881	6.57876	7.36905	8.43456	7.46163	8.02666	7.40037	7.23938	6.81704
TREML4	9.34613	8.83047	8.80667	7.04526	7.22332	7.29054	7.89868	6.8657	7.5201	8.1706	7.06236	7.86825	8.25567	6.74289	7.54999	9.08763	8.58347	7.85681	6.35531	6.99767	6.83396	7.31504	8.3118	6.53954	7.33735	7.71205	8.0037	6.71673	10.1967	7.50135	7.11851	8.85848	7.38646	7.55703	7.42024	7.41683	7.04685	8.28603	6.59909	8.11477	7.47613	8.13542	9.1716	8.49853	7.52334	7.81144	8.16807	7.00363	6.87725
TREML3P	8.84333	7.95238	8.19483	6.89663	6.15376	6.08057	8.37289	7.70322	7.64467	7.60971	6.59242	8.23625	8.18411	6.79183	8.13251	9.61826	8.57252	8.78909	7.44925	7.64067	6.91199	7.66957	7.74006	7.38492	7.9636	8.61269	8.48748	6.71635	9.03141	7.30186	6.96274	8.51036	7.39734	8.01547	8.14159	7.1469	5.99404	9.14172	6.85139	8.42323	7.36249	8.36119	8.49994	7.91871	6.81511	9.36328	8.6154	7.27085	6.62127
TREML1	8.68098	7.79094	7.38479	9.25627	8.00688	7.78003	7.0587	6.39951	8.99558	6.90134	7.50794	8.13028	6.46937	7.17409	8.30772	8.17439	8.03819	7.38503	8.07226	7.60202	7.63973	8.96798	8.52629	7.68265	8.82447	8.46493	7.94028	8.23663	8.65318	8.43408	8.02255	8.88029	8.18228	9.19291	8.11543	7.60506	7.14873	8.41234	7.65597	8.14945	7.37103	7.82153	6.80009	9.43269	7.29203	8.1571	7.8047	7.40272	7.13848
TREM1	5.97246	7.20614	6.73012	7.80332	7.61154	7.59593	8.20516	8.11669	7.54614	7.28987	7.75272	7.95613	8.05664	7.84331	7.36085	6.30415	6.39047	6.77956	8.6256	8.87149	7.7744	5.24878	5.72107	7.70695	7.93296	7.81765	7.56752	8.15522	6.90757	8.21681	8.57008	6.74975	6.8138	8.04639	6.86638	8.00253	6.52069	8.03341	7.87826	8.15435	8.19325	7.49561	8.13261	7.80053	7.54708	6.83924	8.1965	8.16697	7.37155
TRAT1	6.54385	7.1881	7.82539	6.93416	7.24541	7.52449	7.87029	7.2299	8.06323	7.73188	7.41075	7.13825	8.00376	8.03393	7.44697	6.52372	6.78813	7.82007	7.28138	6.56547	7.93235	7.97556	6.83768	6.14273	6.86477	7.78766	7.34996	7.03161	6.02938	7.83802	7.63132	6.76263	7.27038	6.91613	8.07006	7.01146	8.07731	6.96026	7.60381	6.80579	6.49249	6.61797	7.83211	6.76683	7.82809	6.19988	7.62096	7.02503	7.71511
TRAPPC2B	7.48145	7.5591	7.58836	7.92082	7.60431	7.60827	7.44005	8.17872	6.20089	7.6778	6.74407	6.7674	7.50495	7.43862	7.06936	6.36734	6.63168	7.32611	7.14593	7.14475	7.5247	6.67424	7.01038	6.94554	5.65422	6.45672	6.52382	7.61578	7.42357	6.73972	7.55681	7.1741	6.44739	7.57322	7.82829	7.069	7.62826	6.18358	6.52009	7.62717	6.42611	6.8449	7.05813	6.81444	7.79182	5.78933	7.6019	7.36713	5.83596
TRAK2	7.53229	7.32664	7.96265	7.78011	7.40547	8.16136	7.20487	7.39743	8.6951	7.36024	9.67969	8.41936	7.40001	9.18631	9.13698	8.9686	9.15742	8.97378	7.47922	7.14141	7.81844	9.08013	8.93035	8.62288	7.84774	9.14101	7.6265	8.11717	7.90381	8.29425	8.66668	10.0638	8.97013	10.4906	8.31227	7.54675	7.3859	8.84932	8.72972	8.27143	8.46372	8.45906	8.27244	7.51158	7.26779	8.02158	8.46155	8.41853	8.37651
TRAF2	6.82591	6.2157	7.85405	7.30148	6.94146	7.42924	7.72092	6.71788	7.39164	7.88459	6.95693	7.52938	7.6248	7.74948	7.73945	6.9558	6.58417	7.68887	7.7028	7.16057	7.8199	7.50573	7.72147	5.95529	7.0287	7.2463	7.42774	7.15125	8.23271	7.48318	8.00969	8.27447	7.39413	6.97289	7.662	7.74179	7.93362	7.25976	6.26855	7.15115	6.89198	7.23587	7.19556	7.91448	6.93919	7.15307	7.12043	7.1718	7.71462
TPTEP1	8.08441	7.6626	6.59167	7.99926	8.0179	7.55614	6.75411	7.27414	7.06712	6.85189	7.7015	8.36	6.55217	7.76569	7.59761	7.34951	7.40657	7.6516	8.01131	7.29027	7.5374	9.17914	7.72963	7.16836	7.32391	7.35968	7.34005	6.70441	7.38631	7.66165	7.10546	9.46661	7.37293	8.73891	7.73456	7.40324	7.17256	7.12466	6.92523	7.72111	8.3631	6.62625	7.41693	8.48298	8.00312	7.45888	7.76576	7.25493	6.86464
TPST1	9.0728	7.95446	6.89439	7.29613	6.70447	6.23592	7.46546	7.21775	7.30413	8.03798	6.21197	7.5419	8.66955	6.92744	7.59569	8.95444	6.98919	8.03905	6.26166	7.28257	7.30253	6.43582	5.19354	10.3388	8.33757	6.27928	7.84659	6.99776	7.52013	6.76864	8.53622	8.62233	6.74881	7.5236	5.30749	7.63587	6.68454	7.88032	8.95993	8.74681	10.172	8.33553	7.56279	7.15659	6.98905	8.93234	6.84533	7.68601	6.99826
TPRA1	7.55043	7.05437	6.9143	8.23576	7.95693	7.28025	9.15726	7.23642	9.40811	7.61033	7.29955	7.23009	7.23597	7.43729	8.34697	9.52737	7.23719	8.34219	7.99247	6.43379	6.93177	7.31021	8.37793	8.88019	7.90143	7.74094	7.25195	6.87829	7.77881	6.9345	7.89488	9.9738	7.52626	7.71487	8.04463	7.13986	6.5775	8.14347	8.25967	7.51191	7.77895	8.39703	7.04112	8.25255	7.63368	7.28695	8.02775	7.54911	7.14758
TPM2	6.62929	6.51906	6.92128	6.80991	7.3216	8.43879	7.89869	7.24129	7.85091	7.2371	7.41293	7.84817	7.90369	7.93973	8.02588	6.9381	7.20601	8.64068	6.97006	6.77117	7.48486	8.54676	7.25634	6.37084	7.47434	7.3704	7.65873	7.75783	8.65716	6.15316	8.54373	7.0758	8.70799	8.3815	7.77067	7.80377	6.82645	7.21785	7.77421	6.66973	6.71181	7.47069	8.35435	7.94838	8.47473	7.16761	6.949	7.56851	8.29446
TPGS2	8.27877	6.41052	7.55818	7.33044	8.34918	8.4983	7.29034	6.90094	7.74328	6.96512	8.60457	8.58479	6.97025	8.90628	8.63619	9.02534	7.96486	8.22335	5.96981	6.63002	6.82293	9.59171	8.35978	8.19983	7.86539	8.3535	7.05604	6.36787	6.56661	7.25705	7.65883	9.74726	7.03355	9.66878	8.15153	7.46653	6.33762	8.35029	8.53312	7.71303	7.85	8.44449	8.103	7.49382	6.46568	7.54589	8.93767	8.01337	7.41691
TP53TG3D	7.20498	6.99859	6.95945	7.64749	6.94529	6.21411	6.45275	6.41908	7.4408	6.39453	6.78924	7.525	7.11703	6.82724	6.36885	6.2923	7.20403	6.84059	6.91391	6.84577	6.71554	8.54552	9.51069	5.84175	6.63312	7.53658	6.64915	6.01751	7.46365	6.79578	8.64451	8.14195	7.35875	6.85102	6.71533	8.41372	6.68109	7.26135	7.7373	7.15362	7.39117	5.93984	6.72555	7.7849	7.9787	8.54668	7.18184	7.04078	6.17673
TP53I3	8.03078	8.19225	7.08512	8.41901	7.46569	7.64959	7.53583	8.2885	7.58311	7.44468	7.78763	7.34681	7.52088	6.71174	7.00748	7.62483	6.69249	6.96245	7.57893	7.65193	7.98404	7.41284	7.40344	7.86501	7.43504	7.4707	8.4335	7.52012	7.61135	8.38381	7.2173	9.20092	8.40828	9.18123	8.01859	8.07719	7.146	7.45558	8.51265	7.94506	8.14483	7.08701	7.52776	8.59038	7.62009	7.56958	7.559	7.54851	6.97725
TP53I11	7.75988	7.36447	7.06755	7.28327	7.92984	7.4158	7.56356	8.58873	7.33325	7.46503	7.04452	7.55045	7.34725	7.18416	7.01716	6.57142	6.8639	6.95234	7.05257	7.05334	7.64792	6.77956	6.77017	7.6876	7.84387	6.83731	7.91292	7.17223	8.11143	8.01275	7.39748	8.31257	7.05802	7.96872	7.80681	7.28707	7.23766	7.15689	7.69759	8.5766	7.05347	8.38695	7.61876	8.36147	6.98645	8.38812	7.62682	7.34616	7.41658
TOX	6.85201	7.74931	7.61855	6.08267	7.72407	7.62053	7.03923	6.6895	6.48964	7.58428	6.53294	7.55461	7.25154	7.5534	8.05039	6.93948	7.31446	8.41563	6.90919	7.03644	7.75122	6.72667	6.71725	5.9534	6.74892	7.33148	7.15338	6.13008	6.81125	7.30078	7.38935	8.26565	6.79788	6.96796	6.83156	6.82816	6.45925	6.54988	6.01279	7.14568	6.88729	6.6163	7.95851	7.90673	7.59884	6.88374	7.42873	7.63728	6.42862
TOR2A	7.49717	7.1838	6.74676	7.72128	7.2613	7.10253	6.68672	7.32135	7.28294	6.77809	7.11565	7.93125	6.66689	6.87454	7.59373	6.17526	6.7565	6.84601	7.04399	7.00278	7.44341	6.37946	7.70004	6.35653	7.7504	6.91629	7.35477	5.78838	7.34796	8.7975	6.97258	7.90425	6.45002	10.7839	7.79404	6.54416	6.69912	7.87361	8.57963	7.44497	7.36852	7.01682	6.49357	7.54865	6.58524	6.59923	7.28264	7.68067	8.01736
TOP2A	7.28865	7.49972	8.06831	6.61363	7.45606	7.17374	6.86405	7.47569	7.56734	6.98919	6.81782	7.04681	6.79706	7.33894	7.40895	7.82898	7.73635	7.3501	7.44559	7.26894	6.97886	8.52818	6.87284	7.65781	6.90456	8.38714	7.21728	8.66832	6.967	7.21897	8.35859	8.42379	7.90118	7.81348	6.98734	6.98393	8.83094	7.82942	7.7898	7.30198	7.04317	6.62492	7.03692	8.06428	7.09031	8.12329	8.68257	6.97012	8.1438
TOP1MT	7.25924	8.04132	7.9988	6.32149	7.11545	7.4484	7.41793	6.56971	7.95289	7.61786	7.76748	7.88308	7.74133	8.10568	8.05046	6.82354	6.91928	7.76128	7.14341	7.00218	7.91724	8.76544	7.61015	6.75566	7.56377	7.60007	7.58015	6.93514	7.6271	7.72988	7.62115	9.29293	7.61352	7.78629	7.64773	7.64427	8.35659	7.38828	6.81598	7.96683	7.70435	6.88252	8.3001	8.73994	7.75216	7.70074	7.68997	7.22574	8.01167
TNS1	7.51661	6.51351	7.19172	7.29573	7.84529	8.08476	6.95221	6.04807	8.91427	6.86145	9.21768	8.85228	6.40272	9.21418	9.26704	9.32117	9.31028	9.36482	6.11054	6.62014	7.03383	9.27264	8.50638	8.66487	7.81053	9.30134	6.97739	6.87282	7.33837	7.16802	7.97265	10.5372	8.42762	9.18728	8.70862	7.34205	4.58814	9.05295	8.62939	8.65474	8.30419	8.40297	8.02774	8.18798	6.76192	7.17376	8.46184	8.09713	6.86355
TNRC6C	7.30913	8.32639	7.41204	7.72377	9.12716	7.95132	7.76071	6.73034	8.38851	8.21724	8.47303	7.88867	7.21446	7.98887	6.97052	8.85612	8.31724	8.06324	7.52903	7.47197	7.44145	7.65881	7.64918	6.86829	7.7606	8.25903	7.69804	8.33985	7.74529	7.84872	7.45848	9.23214	7.73162	9.16999	7.76605	7.76257	7.38543	8.04607	6.99518	8.08718	7.82302	6.96909	7.77655	8.86522	8.45687	7.81939	7.80855	7.34137	7.21255
TNNT1	7.06318	7.15073	6.19085	7.49043	6.96482	6.80507	7.46519	8.50207	7.00414	7.24688	7.05259	7.48054	7.10492	6.99088	7.15655	7.23853	6.81649	7.30245	6.76665	7.58183	7.04168	7.26103	7.25157	6.48525	7.28335	7.3192	7.82142	7.71211	8.63316	8.28776	7.296	8.80502	8.29456	7.83173	7.36626	7.36285	6.99274	7.08366	7.67086	7.68141	7.42218	6.58417	7.37657	8.44494	7.4694	8.39356	7.40798	6.94951	6.82308
TNNI2	7.91366	7.69324	8.18588	7.30762	7.44615	7.31405	7.33274	6.95793	7.01969	7.68968	7.64011	7.46847	8.5663	7.57689	6.53703	7.03787	6.42365	7.6499	7.35233	8.54093	7.41887	6.36331	7.4965	7.72988	8.35585	7.50326	8.48437	8.35332	8.98758	8.45682	7.72545	7.91299	7.57257	7.52969	6.19353	6.77162	7.70949	7.76775	6.72664	8.82858	8.13432	6.53064	6.2038	8.11332	7.36641	7.97088	6.85873	8.14445	8.08795
TNNC2	8.38059	8.49759	7.49041	7.62671	7.87399	7.81575	6.38885	6.17632	7.42644	6.32096	7.97447	7.37171	6.64395	7.71511	6.78029	6.60072	7.54792	8.3249	7.60155	8.09439	8.21001	7.95743	7.91526	5.67019	7.5633	7.51868	7.28675	8.62372	7.25973	7.63279	7.52902	7.51404	8.08645	7.22149	7.86393	8.44433	6.14083	7.968	7.04594	6.79761	6.28515	7.42904	7.24152	6.55494	7.33065	5.53018	6.52459	7.25318	6.40905
TNN	7.04421	6.9509	7.85114	7.69609	7.91738	7.22518	7.7709	7.24384	7.50101	6.97641	6.92994	7.84852	6.76537	6.74551	6.90598	7.07288	7.01627	6.70729	6.87937	5.92539	7.54295	7.1575	7.20007	7.84553	7.17972	7.52168	7.19582	6.56168	7.24198	7.34303	6.96179	8.69453	7.22863	9.06245	7.84305	8.08126	6.89043	6.98094	6.44453	7.67798	8.46144	7.49811	8.49737	8.64234	7.40411	7.31438	7.30379	7.30272	6.72153
TNIK	7.04974	7.25317	8.05451	7.06415	7.28389	7.83392	6.25229	6.54361	7.15189	8.62594	6.98054	7.12086	7.23169	7.14578	7.42651	7.23413	7.45534	6.88572	7.55636	7.84756	6.92483	7.63817	7.55346	6.29982	7.50824	7.45028	7.49869	7.87199	5.65153	7.50019	5.34619	6.97034	7.57419	6.95571	7.26212	7.41573	8.30822	7.63351	7.25776	7.41121	6.81276	7.6693	7.93053	7.04855	7.95296	7.17309	7.46082	7.02518	7.12274
TNFSF4	7.42235	7.5931	7.93859	7.95748	7.92736	8.19348	6.4803	5.90442	7.51044	6.99727	7.51474	7.96852	7.49471	7.39202	7.99773	6.54811	7.73402	8.52422	7.90066	7.63133	7.73426	8.01667	8.20865	6.79435	7.96004	7.58332	7.43092	8.04633	7.39325	7.87426	8.05155	7.86879	6.6885	8.13936	8.28285	8.01706	6.71663	8.46788	7.85294	7.60888	6.76021	7.44551	6.75686	8.00285	6.69858	7.08776	7.88815	7.33839	7.48197
TNFRSF25	6.58094	7.13569	8.21229	6.85987	7.55132	8.07003	8.39187	6.86723	7.35572	8.32881	7.42774	7.51484	8.43628	8.0497	7.95546	6.48538	6.90596	8.63362	7.40844	7.53845	8.43397	8.72573	7.87667	6.115	7.19003	7.46523	7.02926	7.775	7.85245	7.09486	8.77929	6.68312	7.721	6.76716	8.01307	7.88301	7.989	7.56735	7.81239	6.99655	6.22597	7.31901	8.28114	8.16825	8.68535	6.82523	8.24369	8.06164	7.75331
TNFRSF21	7.06044	6.26658	6.81293	7.22558	7.78415	8.78337	8.044	6.61762	6.18139	7.19278	7.07156	6.96285	7.30078	7.01733	7.42444	6.82171	6.92097	7.08348	7.45571	7.82779	7.87407	7.75687	7.70942	6.73729	6.39918	7.52235	7.03044	7.22452	7.58923	6.56264	7.01135	7.91546	6.72274	7.95038	6.4818	6.47839	7.31441	7.70102	6.94598	6.79583	7.18562	5.70247	7.84358	8.02181	6.66187	6.53396	7.83106	6.91794	7.96487
TNFRSF17	6.99758	7.17179	8.39452	8.38798	7.23967	7.48545	6.29624	7.91918	6.46108	5.74516	6.43825	4.9963	6.29347	7.73064	6.35777	7.74624	6.08243	6.80425	8.34899	7.06797	8.41933	8.41416	7.0133	4.91013	5.71192	8.08495	8.48215	8.13514	6.2531	8.27966	7.76701	8.18754	7.61862	5.9327	7.04713	7.51966	9.44565	7.68497	5.41997	6.11182	6.16048	7.7703	8.58992	7.716	8.50697	7.62616	9.37227	7.39989	8.67675
TNFRSF12A	7.92977	7.36983	6.75585	8.18669	7.61143	7.84105	7.61579	8.14321	7.44595	6.56219	6.76788	6.61324	7.42152	6.04093	6.30945	8.00612	7.51153	7.35125	7.16198	7.69408	7.19739	6.85172	7.51239	7.45847	7.0668	7.44132	7.82103	7.38138	7.31325	7.3829	7.18017	8.06424	7.43354	7.08281	6.62885	8.15353	6.50936	7.39407	6.62636	6.94326	7.16892	5.84858	6.63913	8.10358	7.08019	7.07965	7.13618	7.53713	7.66857
TNFRSF10A-DT	6.86395	7.279	8.02972	7.05104	7.24126	7.07758	7.7637	6.70787	7.33583	8.17477	6.97554	7.03699	7.9359	7.43274	7.30182	6.71617	6.53852	7.90394	7.34933	7.26393	7.71793	7.84887	7.06034	7.04585	7.48178	7.27886	7.71107	8.14604	6.33756	6.56531	8.27574	6.73077	7.81875	6.03474	7.67694	6.75563	7.55557	7.55108	7.09454	6.31955	6.61944	7.49188	7.45332	6.3691	8.01758	6.87667	7.80331	7.65746	6.76889
TNFAIP6	10.1048	10.3047	8.91631	9.84051	8.76743	7.66238	7.94686	9.37777	9.91645	7.96898	8.7426	8.77486	7.09345	8.39791	7.90437	10.3809	9.89488	7.58531	10.5199	9.8537	8.33999	8.10739	7.84094	9.11928	9.10194	9.40159	9.01951	9.25439	9.35881	10.2031	8.17716	9.39757	9.03858	9.00038	8.74993	9.32207	9.13698	9.02811	9.4487	9.57662	9.28304	9.16311	7.4071	10.3878	8.79944	9.88233	9.46981	8.59463	9.64116
TMTC1	7.64355	6.88398	7.91341	7.29697	7.27273	7.33958	6.64903	7.39373	6.66606	7.40319	6.20316	6.68563	7.07736	7.47003	6.89968	6.46884	6.52845	6.42695	9.24214	9.25256	6.81307	7.35089	6.70828	7.29983	6.11061	8.74516	6.12666	5.49443	9.28436	6.52527	7.42597	7.86172	7.47166	8.59062	8.13531	6.93641	7.61012	7.54858	7.22889	6.50567	7.27197	8.74947	7.56348	8.83285	6.43314	6.24486	6.2343	7.13962	6.27478
TMSB4Y	5.73224	6.41606	5.73154	8.18322	8.02526	8.13172	7.90516	7.65934	6.42802	8.08202	8.92124	5.33991	7.919	8.71938	6.21775	5.9872	6.43623	6.04973	8.11889	7.84188	8.26719	6.24456	7.66603	8.59984	8.49869	8.4349	6.87904	5.64223	7.69005	6.43211	6.04671	7.79836	6.31646	7.95549	8.0402	8.46236	5.97457	6.06607	8.02108	7.69931	8.11532	5.5634	6.36084	8.24559	6.45426	7.70875	6.39244	6.79094	7.04735
TMSB4X	9.76081	8.61882	9.19208	8.66625	9.80209	9.59331	9.80589	9.96735	9.60248	9.71885	10.1513	9.45824	9.44134	9.42406	8.45586	10.1455	10.6918	10.0599	9.81072	9.90652	9.42536	9.84364	9.4765	9.73789	9.78258	7.94985	7.55682	6.87524	7.41058	7.6195	6.65563	7.9598	6.50657	10.8005	10.4356	9.56683	9.59254	9.93517	9.77753	8.20828	6.5951	6.86802	7.63286	8.50848	7.54574	9.87247	10.1717	7.92669	8.85498
TMPRSS9	7.11582	6.02439	6.14585	8.11132	8.63849	7.75194	9.27589	6.65648	8.22903	8.42775	9.29637	7.88546	7.34479	8.94123	8.36591	9.10051	8.42804	7.84829	6.40005	6.29645	6.3396	8.65084	8.69795	7.91327	8.24858	6.99303	6.07924	6.42924	6.88419	7.26234	7.84898	9.11908	9.18221	8.91097	8.08395	9.31523	5.77303	10.0854	8.27466	9.59983	7.33128	7.86859	6.50475	8.60004	8.38995	6.67336	7.93663	6.39527	8.79706
TMPRSS12	6.884	6.95062	7.6221	6.23681	7.75094	8.07432	7.33485	6.63166	6.81002	7.04637	6.86532	6.99884	6.60897	7.16055	7.52606	7.4633	6.55932	6.8169	6.62686	7.82079	7.10889	7.79014	7.47812	8.34443	7.45176	6.89059	7.6111	6.73245	7.69785	7.79869	7.80298	8.75733	8.24904	7.72799	7.73516	7.53073	8.06316	7.72441	7.53218	7.4424	7.47281	7.16692	6.771	7.68244	8.15289	7.24246	7.7766	6.66061	7.54165
TMOD3	7.65512	8.10487	8.37651	7.49218	8.2828	7.61416	6.75972	7.15295	6.67025	7.77336	7.2847	8.33947	7.76704	7.24103	8.25476	6.97854	8.16509	7.48178	7.65096	8.03313	8.3109	7.18697	8.09582	6.06347	9.15091	6.88879	8.20684	8.36188	7.68959	7.01567	6.63666	8.35924	8.00497	8.27269	8.6519	7.89685	8.08154	7.83086	7.45516	7.24726	8.51898	6.26276	7.63688	8.88946	7.95063	8.76662	7.37203	6.52293	8.40257
TMOD1	8.45859	6.76963	7.76576	7.69851	7.5754	7.58938	6.89525	6.29428	8.18986	7.14331	9.31607	9.01668	6.65309	9.04929	8.64265	10.146	9.32653	9.1697	6.23124	6.691	6.60584	8.9256	8.97511	9.54394	8.44433	9.91654	6.58431	6.5723	7.01155	8.08064	7.58377	10.6451	8.75722	10.1474	9.35216	7.46703	5.84425	9.11634	8.96241	8.81145	9.56969	8.17677	7.85782	7.17032	6.63223	7.9538	9.06642	7.78361	7.55082
TMIGD3	6.44362	6.21503	6.97357	7.51673	7.10478	7.22901	6.95105	6.77353	6.92465	7.1542	6.50026	7.15505	7.36116	6.45728	7.53312	8.55097	6.73083	7.58895	8.80643	8.41537	8.64339	6.69807	6.6151	7.8486	7.46733	6.84847	8.12523	6.63915	6.8863	6.73366	8.38063	8.09477	7.97341	6.78951	6.65232	6.80015	7.02472	8.20579	7.39361	6.96827	7.36862	7.90496	6.90599	7.73376	6.75572	6.84409	6.93748	7.67832	7.55608
TMEM88	7.53234	6.81745	7.0347	8.24325	7.26173	6.63154	7.81175	8.35502	7.89594	6.98134	7.83475	7.43786	7.04605	7.22264	7.66125	7.92688	6.98855	6.9832	8.31762	7.1475	6.28684	5.46601	6.22725	8.58996	7.93472	7.42703	7.61139	7.505	8.44586	8.13331	8.07141	8.08882	7.93688	7.97726	6.51088	7.37483	6.24099	7.5202	7.95924	7.68093	8.41452	8.32114	7.91391	6.87196	7.07084	8.90018	7.21775	8.05605	7.54283
TMEM86B	8.39495	7.18757	7.70338	8.17188	7.82245	8.47498	7.32867	7.43019	9.34849	7.10387	9.13151	9.19139	7.10323	9.56916	9.48887	9.22871	8.87206	8.64481	7.06587	7.05869	7.29029	9.71602	8.16837	9.11675	8.41378	8.61526	6.90483	7.22341	7.92938	8.15788	8.17588	10.6056	8.61852	9.95359	8.82285	8.06671	6.80884	8.96766	8.28119	8.95395	9.05162	8.27143	7.84766	9.57335	7.62986	8.37756	8.81519	8.1056	8.52879
TMEM63B	7.76301	6.86265	7.90261	6.53662	6.99259	7.91904	6.92468	6.73339	7.87555	7.44644	8.51252	9.43456	7.25257	8.95051	9.5051	8.38566	8.49717	8.10805	6.99869	6.67759	7.30581	8.90707	8.15957	9.01856	7.59514	8.47882	6.50267	6.75014	7.64713	7.78242	8.30798	9.31065	8.06437	9.02251	7.7497	7.75637	6.13032	8.89851	8.31879	7.76857	8.67516	8.44422	7.29325	7.28718	6.32238	7.62927	8.46523	6.83999	6.1549
TMEM51	5.91429	6.76093	6.5989	7.65415	7.25508	6.80702	7.58607	8.83205	7.43672	8.12367	8.33626	8.04423	7.41766	8.23538	7.21453	7.34476	8.42059	7.35657	7.60891	7.29882	6.76464	7.49735	8.18246	8.4101	7.90593	8.13145	8.18688	7.58498	8.03244	8.3817	7.44079	7.39406	7.98281	8.76433	7.68743	7.03317	8.14135	7.03848	6.71144	7.51364	8.46162	7.78299	8.14115	8.34629	7.32303	7.2765	7.78943	7.41077	9.60926
TMEM45B	7.1911	6.76171	7.20814	5.4283	6.45563	6.13267	7.4588	7.38924	7.91071	8.02674	8.43927	7.6918	8.57417	7.64701	7.89212	7.00547	7.36204	7.68195	7.06045	8.52114	8.73126	5.50817	5.49877	7.43396	8.43058	6.24498	7.50505	8.18954	7.38424	7.57449	6.33224	7.04375	8.55988	7.77226	7.40108	8.13762	7.09647	8.15891	8.29839	7.2704	7.71173	8.05587	8.00193	7.11206	8.25919	7.15427	6.94461	7.1838	6.76853
TMEM45A	7.62948	8.08352	7.11297	7.23561	7.79051	7.15337	7.4816	8.3397	7.6723	7.35184	7.98922	6.64749	7.7083	7.30315	6.98872	7.40709	6.59717	7.20847	6.81229	7.37299	7.62941	7.47908	7.72271	6.50944	8.06706	7.42021	7.05438	7.73383	7.21411	7.20101	6.82126	8.5472	7.08705	7.25625	8.39699	7.11717	6.75018	7.96255	7.54685	7.43305	7.176	6.43436	7.13078	8.19015	7.72237	7.17247	8.28413	7.03317	6.58195
TMEM40	8.01069	8.17166	7.06301	7.82873	7.57788	7.73384	7.12195	6.59836	7.69803	6.92113	6.47025	7.09835	6.90427	7.67854	7.13252	6.94073	7.64041	7.19749	7.80768	6.8948	7.52119	8.63901	7.70888	6.08978	8.16521	7.67603	7.94184	7.75284	6.9422	7.04274	6.66343	8.38739	8.02136	8.15535	6.96238	7.71926	7.95468	8.70884	7.31403	7.27451	7.01776	7.39061	6.97259	9.09409	7.1035	7.93472	7.28732	6.98379	6.42439
TMEM38A	6.90671	7.86713	7.12795	6.58917	7.92477	8.71639	7.68467	7.34329	8.33153	7.4411	7.68736	8.03398	7.23942	8.14819	7.66801	7.249	6.84294	7.8262	7.1778	6.99083	7.03312	7.58665	8.17918	5.95724	7.01051	7.21814	6.96001	6.47903	6.81016	7.12911	6.53122	8.25618	7.38352	7.68908	8.29718	7.34417	7.9655	7.05855	7.08024	8.10249	8.12071	6.05528	6.84056	7.89933	7.13969	7.43462	6.99743	6.45633	7.31412
TMEM273	7.44155	6.80647	6.94999	6.97556	7.43742	6.24734	6.82414	7.39358	7.09227	7.37024	7.0695	6.53933	7.32016	6.81428	6.85983	6.7153	5.9435	7.57904	6.7777	7.5561	7.78034	7.117	7.0952	8.21142	6.75108	7.87324	7.85731	6.56123	7.31094	7.23266	6.13579	7.32172	6.64192	7.64517	6.94461	6.34005	8.02389	7.17218	7.31001	7.14284	7.18791	6.52461	7.03602	7.05325	7.33041	6.88561	7.1902	7.57819	6.88684
TMEM263	6.48196	7.29253	8.09925	6.60537	7.5199	7.72248	7.08126	7.45818	7.29076	7.22009	6.74062	6.96163	7.86313	7.52212	7.54848	6.53378	7.31651	8.2204	7.13675	7.07135	8.09093	7.03158	7.02219	6.49695	6.62761	6.66324	6.64369	7.62585	6.68977	7.59746	8.0175	8.14002	6.9066	6.84603	7.97936	6.71979	8.25322	6.46825	7.02407	7.59455	7.18213	6.03452	8.07309	7.78213	8.09699	7.44848	7.60073	6.94225	6.17015
TMEM260	6.73762	7.47124	7.31865	7.62307	7.40051	7.20236	7.76265	7.6688	7.21422	6.57368	7.14193	7.07586	7.6408	6.64842	7.4803	7.83645	7.66638	6.94479	8.21883	7.468	6.67756	7.43886	6.96852	7.85476	7.87561	7.62901	7.69863	7.38651	7.58228	8.43714	5.85018	7.58336	7.72752	7.2124	7.08927	7.6124	7.15774	6.87161	7.944	7.40307	7.28134	7.69062	7.67349	7.22481	7.90262	8.1486	8.35968	6.64791	7.7669
TMEM255A	7.83883	7.28385	6.95625	6.26098	7.26151	6.83906	7.71782	7.74805	6.51228	7.14191	7.45849	6.57003	6.75532	7.01795	7.416	7.79846	6.70973	6.92141	7.04039	7.052	7.38859	7.48145	7.86077	7.80124	8.16829	7.36431	7.91479	7.73368	7.08715	8.13957	7.72194	8.38241	7.01356	8.04932	6.94496	7.99623	7.93165	7.69301	7.68779	7.25981	8.12584	7.51865	7.33455	8.52598	7.048	7.53653	7.40534	7.56509	6.40227
TMEM253	6.54253	6.7714	7.04117	7.79664	7.81928	7.40184	6.86041	7.03123	7.77322	7.76994	7.49308	7.70551	7.1275	6.8475	6.98768	7.35524	6.95104	6.75589	7.01356	6.83087	7.58083	7.28077	7.8641	9.32538	8.52978	7.19226	7.74593	6.78243	6.72902	7.18536	7.5073	8.17349	7.35961	9.29125	6.74919	6.74581	7.67365	7.79776	8.20163	7.51397	7.00014	8.90095	9.02502	7.81703	7.84154	6.80101	6.79049	6.33662	6.21147
TMEM235	6.7087	7.43545	7.59553	6.90005	7.17677	7.17083	5.97813	6.80367	7.1682	8.45714	7.6014	6.80379	7.37794	7.01348	7.73338	7.42268	7.50696	7.43962	7.74909	7.35444	6.91791	7.05502	7.28383	6.5991	8.60144	7.23708	8.54573	7.73392	7.6692	7.55188	7.41642	8.89627	7.84281	9.04495	7.14611	7.93937	7.34543	7.00384	7.87421	7.76285	7.51657	6.37164	7.15632	8.70409	7.75612	7.57389	7.75662	7.18635	7.05178
TMEM220	7.3393	7.95526	7.40165	6.84986	7.60806	7.2657	6.66252	5.96429	7.37944	7.57424	7.45613	7.22916	6.9631	7.84622	7.26622	6.78762	7.51432	6.98065	7.38799	7.10473	7.62925	7.36571	7.45036	6.16642	6.84401	7.59881	6.8063	8.29808	6.61231	6.99552	6.33423	8.05391	7.24165	6.76764	6.63244	7.94512	8.20906	7.41394	8.06539	6.9438	6.76432	8.18302	7.37111	7.69816	8.38201	6.68416	6.67366	6.22069	6.09579
TMEM207	8.04194	7.57811	7.51149	7.79947	6.55398	7.57449	6.04656	7.1191	7.11783	6.88162	7.95504	7.6698	6.79711	7.6691	6.52605	7.80437	7.60309	6.70654	7.26733	7.45088	7.47683	6.21847	6.19592	8.61218	8.93596	7.36479	7.35098	7.55521	6.48594	6.65351	6.41668	7.73941	7.59983	8.46434	7.12358	7.3251	6.96955	7.47779	7.68702	7.13258	8.33413	8.09525	8.13041	7.74886	7.97946	6.67803	7.5148	7.12875	6.47979
TMEM191B	7.23641	6.81254	7.66643	7.1942	8.1261	7.25478	7.37617	8.15523	6.47681	8.01327	6.83087	7.77399	7.80586	6.63625	6.8525	7.42583	7.04923	6.94862	7.18255	7.05505	7.21909	7.3112	7.30176	6.53658	7.33349	7.36928	7.34964	6.71357	7.39593	7.49729	7.4115	8.85288	7.38254	7.55291	7.41628	7.97814	7.04331	7.1341	6.60929	8.38851	7.47211	6.63535	7.42657	8.49334	7.51926	7.46855	7.45793	7.00014	7.0826
TMEM19	5.96242	7.90598	6.69552	7.11991	7.48763	7.02669	7.35434	6.87654	6.99741	7.00877	7.76471	7.31033	8.10886	6.54946	7.26714	7.6147	7.79827	7.15717	7.63904	7.43538	8.03922	7.1262	7.57386	7.21866	6.30627	6.34189	6.67955	7.9251	6.51834	7.74848	6.08872	7.8184	7.29173	6.52465	7.78339	8.2837	7.9222	8.17184	7.09024	6.70183	7.38087	7.19489	7.88704	7.46057	7.28334	7.07887	7.32034	7.34599	7.02346
TMEM176B	7.938	8.17383	8.31261	5.97977	6.23645	6.93957	7.93805	9.08301	6.30368	7.04195	7.1216	6.75379	7.58199	7.8267	7.00396	6.49703	6.03459	6.50271	8.44195	7.88276	7.94964	6.76591	6.79788	5.6885	9.25627	7.64324	9.32033	8.66309	9.96506	8.90685	6.94334	7.99535	6.53101	7.33113	6.56461	7.51794	7.24891	6.97822	6.63859	7.16276	6.62021	8.78926	6.57486	8.71079	6.66717	7.5798	8.74985	8.77264	9.72347
TMEM176A	8.32848	8.80383	8.30527	6.43286	5.57511	6.3633	7.78614	9.29295	6.94261	8.68863	8.78474	6.42521	7.82958	8.56277	6.0635	4.67868	5.30499	5.20704	8.9423	8.06194	7.70062	6.07562	7.83632	6.22616	9.60505	8.59165	9.41057	8.62448	10.0093	9.00398	5.74717	6.95127	5.36507	7.88781	5.39884	8.3477	6.35673	6.20113	5.48669	7.2103	6.22925	9.1124	5.47404	9.23981	5.90114	7.49283	8.84763	9.02751	9.94794
TMEM174	6.52642	7.30338	6.92674	8.09221	7.11717	6.6683	6.43842	6.96925	7.31599	7.34309	7.31653	6.60323	7.31477	7.94154	7.73505	7.91201	7.52896	7.13861	6.47193	7.70741	6.69212	7.2265	7.17788	6.49174	7.20953	7.24525	7.22565	7.39247	7.27184	7.37296	7.60644	8.98914	7.25848	7.42846	7.29214	8.84774	6.92003	7.01061	7.94395	7.60608	7.34784	6.51301	7.3024	8.36672	7.39488	7.34429	7.33369	6.87696	7.91755
TMEM164	7.95586	7.0973	6.8581	7.9604	7.51974	7.07892	7.64665	6.53816	7.60556	7.34768	6.67789	7.15429	7.68395	7.40058	7.70208	7.59619	8.07408	7.78014	7.3079	7.36614	7.08094	7.16127	7.0743	7.80459	7.55832	7.68328	6.88209	6.69011	7.07534	7.6932	6.50914	8.24477	7.05122	8.35531	7.85674	7.34493	7.18807	7.17687	6.96954	7.71465	7.59346	6.42861	6.82039	7.88572	7.06339	7.35554	7.3265	7.42904	7.44709
TMEM158	10.0914	8.49957	7.16466	9.2723	8.44753	8.1023	7.11041	6.1136	9.39224	6.82142	8.27754	8.46538	6.75568	7.91169	8.49401	10.0558	8.65873	8.22698	8.15907	8.044	6.97885	9.10856	7.99609	10.3294	9.14973	8.73904	8.25647	8.53976	8.30493	8.82383	8.06693	9.74873	8.41158	9.80091	9.06047	7.71209	8.10431	9.00548	8.79278	8.11678	10.218	8.49524	7.65277	9.24348	7.43309	8.57435	8.36281	8.50258	7.73466
TMEM156	6.89579	7.73713	8.64372	6.96958	8.0769	8.36269	7.32989	6.57915	7.32347	7.32562	6.69128	7.48683	8.14063	7.74211	7.5127	6.97927	7.1216	8.0557	7.39763	7.59244	8.73444	8.52234	7.35383	6.1129	7.28522	6.74237	7.05356	8.30181	6.76925	7.79419	7.14087	8.23895	7.31717	6.92761	7.09966	7.5057	8.70424	7.89525	5.96239	7.1072	6.84609	6.45318	7.9962	7.87626	7.30595	6.8425	7.95442	7.73128	7.30595
TMEM14A	7.30004	7.812	7.64577	6.32797	7.44608	7.15218	7.69788	7.23852	7.47088	7.68128	7.11199	7.06969	7.79133	7.44596	7.52472	6.49719	6.84436	7.21114	7.08857	7.02747	7.96558	7.44611	6.8247	5.48134	6.91485	6.8397	6.68939	7.43002	6.33792	6.82671	7.47301	7.79015	7.14679	6.49439	7.7825	6.35479	7.60785	7.29095	6.85171	6.67185	6.41384	7.15764	7.30655	7.43177	7.5055	6.4103	7.14116	6.96987	7.20055
TMEM144	7.74622	7.42982	6.96031	7.81596	7.19965	7.81091	7.6955	8.16105	6.65941	8.04752	8.83721	7.3546	7.80618	7.73436	7.33391	7.51654	7.70032	6.69751	8.20528	8.05564	7.40802	8.06908	7.89431	9.01206	7.98078	6.93892	8.81888	8.22702	9.00142	9.04437	7.17189	6.52774	7.39139	7.79913	7.13288	7.61843	8.16135	7.93248	7.8638	7.60548	9.10336	8.2086	7.56427	8.28041	8.07382	7.35388	8.11338	8.12089	7.8764
TMEM121B	7.65927	7.7832	7.31421	8.02961	7.78227	7.20518	7.47461	10.2384	7.3559	7.72562	9.13634	7.9927	7.69473	8.65325	7.69221	7.85484	7.46237	6.95466	7.92856	8.10267	6.96516	8.14278	7.07068	9.03501	8.15827	8.43408	8.02021	7.29994	8.44344	8.55923	8.34266	8.63143	7.94868	8.50602	6.98685	7.54837	4.89554	8.0938	8.06899	8.0722	8.73272	8.70658	6.95621	8.08263	8.26978	9.17019	7.91217	8.70172	8.24545
TMEM119	7.75049	7.04358	7.8009	6.59554	6.0674	7.57535	6.89331	9.00005	7.28755	7.53304	6.50081	7.73357	6.82247	6.79175	7.35087	8.94026	7.30437	7.43533	7.50108	7.91673	7.04863	7.29014	7.28069	6.51481	7.31245	8.41529	7.32861	6.69196	8.05723	7.4764	7.09366	8.83322	7.36154	7.53207	7.39531	7.3919	7.02201	7.11288	6.57435	7.71027	7.45119	6.61368	7.40561	8.47335	7.49839	11.4616	7.437	6.9788	6.85245
TMEM106A	6.86993	7.20907	7.3429	6.62548	6.97208	6.42396	6.9202	6.84146	7.0649	7.68048	7.75596	6.85296	7.08722	7.08299	6.90969	7.32565	6.28603	7.32094	7.61644	6.77674	7.40137	8.04774	7.60473	7.6766	7.71755	7.82042	7.8781	7.70875	7.25502	7.95729	6.18919	7.92088	7.15083	8.04485	6.76366	6.5507	8.23612	7.48397	7.69049	7.38345	7.44311	8.03036	7.67021	7.8151	7.85248	7.66185	7.78111	6.93189	7.76845
TMCO4	7.49962	7.28796	8.08079	7.52324	7.76471	7.62212	7.19856	7.69891	7.54243	7.12123	6.32454	6.95199	7.88685	7.36634	6.91905	7.32892	7.83079	7.00271	7.52621	6.90304	7.50611	7.81431	7.06605	6.30598	7.09756	7.13312	7.50984	7.91014	8.23615	7.99916	8.17711	8.6068	7.53271	7.31552	7.99206	7.60167	7.92616	6.89951	6.52644	7.49237	7.23525	6.70924	7.19002	8.24966	7.83494	7.23172	7.22117	8.273	7.87702
TMCC2	7.55476	7.25778	6.77047	6.95594	7.02216	6.95416	6.86628	6.58513	7.26495	6.97014	9.28271	9.32733	6.88672	8.87556	9.09758	8.68952	8.36266	7.9476	5.98349	5.97665	6.25103	8.36375	8.34739	9.19641	6.36553	8.94446	6.18505	6.65446	6.8325	6.71174	7.99839	8.9019	8.55636	8.73937	8.57365	7.48148	5.50082	7.91337	8.09513	6.7695	8.533	8.04894	7.08139	7.68617	5.55834	8.27816	7.85081	7.42191	6.54801
TMCC1-DT	6.4856	7.4097	7.25322	6.86544	8.11435	7.9153	7.59076	6.28145	7.16999	8.22278	7.86089	7.64879	7.80533	7.87412	7.87307	7.11127	7.5794	7.81229	6.95906	7.43202	8.23652	7.04569	7.64083	8.35685	7.43741	7.7666	7.27186	7.32894	7.18223	7.67004	5.29255	6.63737	7.67924	6.78598	7.13289	7.88364	7.26302	7.88229	8.54555	7.13607	8.43427	7.40017	6.73108	8.25672	8.02103	6.99208	7.80514	7.28296	8.1347
TMCC1	7.2297	6.80641	8.19196	6.78455	7.54401	6.91601	7.94387	6.68258	7.94761	7.39904	7.63592	7.15316	8.63102	7.86405	7.35891	6.56348	6.98644	7.61346	6.89881	7.74692	7.52614	5.84337	5.83394	7.23337	6.34998	7.58798	7.93452	6.20612	5.94126	7.0274	7.71123	7.38393	5.91466	6.4637	6.70679	8.12198	6.8086	7.8965	7.95876	6.81021	7.15031	6.85086	8.4712	7.02465	7.39977	6.00061	6.75589	7.81608	6.95551
TMC8	7.37179	6.91609	7.09414	7.33033	7.40381	7.37761	8.01904	7.0217	6.19553	8.01378	6.52729	7.63948	8.06226	6.80157	6.99425	6.75317	6.39654	7.19305	7.16102	7.36524	7.69632	7.22904	6.92247	5.91602	7.04931	7.82963	6.81326	7.4469	7.51449	6.1024	7.56926	7.76137	7.6493	6.84591	7.35831	6.01817	7.60223	8.19767	7.51374	7.44011	6.94926	6.72132	6.89002	7.82307	7.86298	6.93882	7.02799	7.36633	7.33212
TMC4	7.42852	7.4315	7.44397	7.06749	7.46412	7.18339	7.38581	6.93871	7.39156	7.37728	7.20958	7.6738	7.57325	7.76846	6.70555	7.51288	7.20453	7.02118	7.22446	6.94383	7.44631	6.95612	6.94659	7.50195	8.11938	7.48527	7.82763	6.80431	7.58572	8.41054	7.21899	8.51242	7.47001	8.20206	7.0622	7.05875	8.15537	6.77734	8.99907	7.91494	7.4706	8.05458	7.07258	8.74616	7.16615	9.06278	8.02084	7.89292	7.20281
TM7SF2	7.50344	7.11922	7.41733	7.22372	6.51955	7.22219	7.93921	7.54486	7.46893	7.31045	8.19114	8.15853	7.58467	8.15659	7.33906	7.66813	7.35911	8.32031	7.11268	7.05989	7.41146	8.06592	8.10915	8.87651	7.36291	8.31047	6.67213	7.26144	7.9393	7.18972	7.66135	8.63668	8.34833	8.4919	8.43284	8.02568	6.88445	7.69921	7.66311	7.51127	8.62508	7.87594	7.46798	7.5501	7.51988	7.69547	7.57664	7.00575	7.10026
TM4SF1	7.94392	8.53845	8.41393	6.88801	6.72035	7.42771	6.75061	7.30072	7.68987	6.75583	7.25116	6.19813	6.8062	7.34129	6.9935	6.9043	7.42564	7.61766	8.50257	7.28504	8.07361	7.81915	8.36231	8.00194	7.69947	7.68669	6.95541	6.71402	7.53196	7.50585	8.1179	8.3305	7.0357	8.64115	8.14876	10.1545	6.52285	6.66562	8.0554	8.13013	6.95119	6.11533	7.54628	9.04219	6.9983	7.03748	6.93703	7.4712	6.41842
TLR5	8.30972	8.46431	7.75707	8.90461	7.50117	7.92821	7.5941	9.40123	9.07916	7.69234	8.86796	8.40624	7.4069	8.47702	7.57166	9.00264	9.04936	7.39526	10.2024	9.83025	7.82747	7.22991	8.62007	9.17475	8.90841	9.10631	9.04894	8.73187	9.06237	9.56436	7.58212	9.4878	8.85465	9.31877	8.15363	8.3772	7.96665	8.34884	8.76396	9.03989	9.192	8.71739	8.25315	9.8435	7.45749	10.1474	7.96601	8.42846	8.81935
TLE3	7.34584	7.87376	7.14066	7.60038	7.69058	8.05644	7.10545	8.04263	7.29551	7.2758	7.48783	7.35283	7.09572	7.76547	7.4512	7.14628	7.13127	7.18595	9.23782	8.96749	7.83359	5.00188	6.62555	7.74702	7.64698	7.93365	8.01323	7.81677	8.67347	7.86053	8.57324	8.05884	7.20805	7.62998	7.3062	8.17374	6.50714	7.61483	8.16421	7.47914	7.87021	7.66509	7.92717	6.92922	7.47757	8.60714	7.77103	7.77276	7.54884
TLE1	6.81293	7.39282	8.05806	7.26263	7.41476	8.277	7.1922	7.61062	7.69329	6.96301	5.85217	6.61488	7.0329	7.33044	6.88247	6.82732	7.03645	7.3598	7.12748	7.24429	7.95664	7.14732	7.21756	6.5579	6.46251	6.38358	6.94496	7.51943	6.62429	7.14417	7.988	7.18962	7.08258	6.37018	6.73054	7.53285	7.36536	7.4745	6.34834	6.77088	5.80178	6.76181	7.9222	6.82824	8.18848	6.64869	7.1679	7.89631	6.24172
TLCD4	7.66506	6.66354	7.00943	5.92953	6.8714	6.25885	7.07069	6.24788	8.37355	6.75602	7.9184	8.75709	6.94643	8.317	8.18436	9.53379	8.87869	7.4784	6.08309	6.32468	5.66047	8.89066	8.96113	9.18338	6.54518	9.21034	6.56129	7.41438	7.05379	7.27271	6.32705	10.49	8.92576	10.1855	8.51541	6.62439	6.26882	7.88071	9.24672	8.48045	8.95191	8.94576	7.48242	7.70256	6.73056	8.25552	7.09657	6.92415	7.50793
TLCD3B	7.80154	6.88221	7.70438	7.64307	7.60526	7.19733	7.87926	7.05416	7.21781	7.52424	7.45411	7.7517	6.61322	7.06478	6.96795	7.13661	7.37101	7.16413	6.8407	6.77185	7.15624	7.26291	7.25355	7.40842	7.82824	7.32051	7.87019	6.67025	7.34694	7.48641	7.06824	9.52942	7.33366	7.97409	7.44392	7.36373	7.57495	7.65644	7.71322	9.64706	7.73754	6.59269	7.95501	8.76061	7.46924	7.41895	7.40842	6.95444	6.82926
TKTL1	6.85533	7.3741	8.68599	7.27761	6.9659	8.05339	7.95448	6.79075	6.33813	7.95941	6.36871	6.22929	8.10063	7.41975	6.46858	7.13462	7.58174	7.95093	7.15498	6.86946	7.35989	6.78976	7.13497	6.16664	7.68426	7.52231	7.41585	7.12489	6.83387	6.9233	8.13718	6.76052	7.38456	6.03486	6.81825	7.68664	7.40562	7.17951	6.53723	5.70589	5.75371	6.91444	7.04105	7.18806	8.28152	6.38173	7.03522	7.82986	6.45061
TK1	7.52801	7.24994	7.17439	7.91843	7.50907	7.14966	7.26545	7.88305	7.39751	7.4332	6.83574	7.35642	6.92848	6.83243	7.14782	7.42793	7.10495	7.29515	7.30083	6.85378	7.09558	9.49829	7.15478	7.31109	7.18653	7.65086	7.72427	7.71406	7.24904	7.35048	6.96775	8.70727	7.51104	8.23891	7.6488	7.26598	8.22735	8.11232	7.36396	8.55869	8.23407	7.82878	8.40505	8.71677	7.37247	7.97986	7.31109	7.58212	6.72655
TJP3	6.84436	7.44046	7.82653	6.53554	6.93018	7.62265	7.62976	7.56278	7.70217	7.47994	7.20152	7.33489	7.24512	7.83892	8.36291	6.47429	6.67392	7.99955	7.0166	6.77046	7.48156	7.33566	7.11803	6.35459	7.14968	7.18539	7.16579	7.3107	7.21198	7.31311	8.81251	8.66561	7.19862	7.36861	8.57387	7.22888	7.1561	7.17025	6.41394	7.54624	7.28799	7.48058	8.23281	8.30689	8.21389	7.28443	7.27384	7.80736	6.69115
TINAG	7.81946	6.21784	7.18422	7.00247	7.71226	7.50959	7.2743	7.93542	6.72714	7.81858	7.6102	6.95719	7.06491	6.69632	7.50223	6.83178	7.43087	7.15814	6.78655	7.36276	7.22735	7.65695	7.22482	7.88292	7.58544	7.08418	7.06461	6.43094	7.17534	7.2117	6.83075	8.56218	7.09739	7.64476	8.36538	7.81459	6.75944	6.84988	7.42829	7.44448	7.6416	6.63787	7.14125	8.20399	7.23359	7.18307	7.17249	6.75558	6.60385
TIMM8A	6.34725	7.02761	7.67118	6.69409	7.41681	6.8845	7.47071	7.59007	6.54277	6.29149	7.08431	7.04597	7.20461	6.92852	7.22206	6.76778	6.65093	7.77676	7.20933	6.98108	7.26424	6.82507	7.44375	7.33085	6.63935	7.29745	6.65544	7.0538	6.70157	6.86717	7.61368	8.15315	7.7324	7.98385	7.71696	6.71844	7.52065	6.93277	7.25394	8.07953	7.69542	7.30735	6.73209	7.79493	7.76211	7.81809	6.99371	6.30724	6.18147
TIMM10	10.2399	8.76735	8.1352	9.56203	7.52434	7.15638	8.72494	8.62032	9.44536	8.66483	7.48854	7.9371	8.34789	6.96533	8.0711	10.7052	9.08976	8.14763	9.42298	7.86666	7.4935	8.03833	7.32706	9.9467	7.0906	8.91117	9.20846	10.2599	8.96916	11.268	7.22009	10.2693	10.5182	9.76357	8.68331	7.61153	10.339	7.92596	8.95139	10.6308	10.0162	9.98585	6.94822	10.0699	9.7636	9.41742	10.953	9.07776	11.1371
TIFA	8.1961	7.90826	7.12097	7.61272	7.22316	6.44157	7.09372	8.44404	7.92109	7.33186	6.78582	7.11284	7.18478	6.76493	6.86647	8.82285	8.14434	7.05699	8.3704	7.72866	7.29606	7.43069	7.00168	8.45829	8.28602	8.41261	8.22688	8.2646	7.94505	9.05432	7.62705	8.67871	8.40738	8.50691	8.06137	8.0529	7.47232	6.65467	8.3016	8.65352	8.1305	8.29333	6.72828	8.11312	6.94496	10.579	8.24118	7.73266	8.38113
TIAM1-AS1	7.65852	8.15161	7.4021	7.44073	7.56175	7.0695	7.04886	6.96734	7.11152	7.05338	7.72401	6.26809	7.08449	7.67379	7.03717	6.79496	6.56794	6.86414	7.67953	7.47183	7.22648	6.85954	7.47118	7.41653	7.66566	7.64152	6.89775	6.77452	6.94377	7.79148	6.6644	8.74883	7.09194	7.92688	8.01775	7.80869	6.59325	7.2879	7.37513	8.63724	7.78878	7.79692	8.17963	8.34001	7.48233	7.2234	7.76728	6.55034	6.45102
TIAM1	6.47568	7.45568	7.17934	6.29382	6.81554	7.07678	7.6932	6.58464	8.50975	7.90855	8.53454	7.90417	7.20906	7.87753	7.87104	7.24789	7.29683	7.1572	6.89278	6.5082	7.08545	6.45498	7.84134	6.75427	7.03336	7.93861	6.64612	7.35202	6.26479	6.86839	6.26968	7.71984	6.85865	7.52146	7.03556	6.2817	7.42735	7.34136	6.61145	6.59937	7.74046	7.31868	7.40683	7.36076	7.90267	7.14677	6.50065	7.7903	7.38353
THOP1	6.72534	7.1741	8.00942	7.2557	7.33043	8.18661	7.43501	7.17004	6.90926	7.1344	6.97974	7.1231	7.42288	7.24469	7.97978	6.45882	6.24856	7.70951	7.65097	6.82916	8.19573	6.57976	7.18303	6.66004	6.71594	7.15884	7.13186	7.43909	8.02813	6.80846	8.655	7.84666	7.61006	6.54629	7.8161	7.67156	7.59139	7.32424	6.70813	7.07323	6.72986	7.43122	7.37438	8.70535	7.90984	7.43569	7.39924	7.84326	7.43835
THOC3	6.55644	7.17603	7.69894	6.22291	6.49636	6.61417	7.82822	7.48152	7.64624	7.38994	7.28346	6.86458	7.77749	7.17752	7.54177	5.81103	6.49264	7.22391	7.33751	7.71889	8.08932	7.10327	6.21371	4.91066	6.18194	6.54527	7.84989	7.97582	6.22562	6.46965	8.23521	7.22502	7.00953	5.92615	7.23536	7.25412	6.91101	6.97559	6.66393	6.10403	6.32044	6.87029	7.69953	7.11895	7.65855	5.84185	7.60777	7.57869	7.84156
THNSL2	8.04237	7.9082	8.10927	6.16918	6.26231	6.17469	6.36592	6.50015	5.88031	6.99026	6.05888	6.70918	6.96289	6.09577	6.53946	7.62241	7.57856	8.12179	6.99393	7.38447	7.28241	8.35261	5.86357	6.61513	7.80121	7.40464	8.20766	8.45809	6.60323	7.65635	7.7331	8.11717	6.66984	6.76112	7.34082	5.97532	7.91153	6.94113	7.34235	8.59357	6.32248	7.27919	5.9891	7.22539	7.61201	7.43145	7.88393	7.56801	6.43149
THEMIS	6.75059	7.23228	7.92423	6.67075	7.43763	7.62893	7.8168	6.265	7.24236	7.66738	6.67792	7.46336	7.98972	7.13891	7.89734	6.03383	6.94169	8.43689	7.5011	7.7356	7.94326	7.8133	7.62365	5.72898	6.8774	7.01729	7.10189	7.77432	6.57041	7.64592	8.37022	5.93618	7.91154	5.89282	8.02621	7.55046	7.89876	6.21064	7.68336	6.92758	5.48195	7.2961	7.57143	7.25258	7.75721	6.30056	7.60108	7.69322	7.65033
THBS1	6.41304	6.62653	6.27346	8.65558	8.84324	8.93663	5.89126	6.64976	7.18479	6.31673	8.15878	7.60322	6.60412	8.30452	7.40481	5.48796	7.05531	6.81322	7.40677	7.61664	7.16803	8.70375	7.6677	6.78651	8.74765	7.82022	6.31395	8.03559	7.13905	7.2538	6.94448	6.71197	8.18982	7.93019	7.33541	7.34611	6.23017	8.00019	8.15905	7.02043	5.41493	7.86676	5.82923	6.3507	6.21508	5.32099	7.00622	7.62599	5.99454
THBD	5.65381	6.55503	6.51509	7.99017	6.24004	7.92934	7.26736	7.22917	7.21939	6.86875	6.50695	7.36338	6.90767	7.70983	7.19714	7.55042	7.08837	7.35137	7.7188	8.19296	6.55473	5.88347	7.78428	6.37208	7.7117	7.99112	7.3136	7.58624	7.89059	6.97367	8.08514	7.41968	6.82545	7.92015	6.67533	7.31499	6.00418	7.27222	6.86749	7.30323	6.56307	7.46558	7.48842	7.06142	6.97535	6.93833	6.50343	7.9708	7.31013
THAP7	7.08322	7.95132	6.78634	7.78643	6.78728	7.43617	7.12987	8.0641	7.27759	7.64569	7.70824	7.48361	7.9778	7.24078	7.59646	7.1259	7.13907	7.6684	7.75521	7.88842	6.98006	7.7394	7.4853	6.03241	6.82829	7.39341	6.84442	7.08889	8.03615	6.99188	8.73853	8.34571	8.00586	7.04743	7.72044	6.90756	7.47841	6.89313	6.49021	7.22523	6.96673	6.13106	6.92125	7.98663	7.93398	7.10171	6.95257	7.97574	7.99777
TGM6	7.58856	6.61398	7.15109	6.79392	6.68766	5.62424	7.05141	7.19292	6.74741	6.96443	7.11561	6.9767	6.94391	7.24171	6.68427	6.53633	7.60769	7.24118	7.54054	7.3532	6.99229	7.60807	7.2826	8.54779	7.86457	7.20573	7.51608	6.39135	7.07056	7.17145	6.79082	9.00321	8.16497	8.96497	7.09081	7.08741	6.71957	6.80994	8.08857	8.06659	8.36925	7.16272	7.10105	8.16288	7.29514	7.19473	7.13227	6.74116	6.6155
TGM3	7.5614	7.54361	7.41514	7.88094	7.90822	6.72494	8.89962	7.24476	6.49147	7.44048	8.1019	6.99278	8.79022	8.06156	6.43797	7.43843	7.17055	7.59934	7.39698	8.24352	7.37914	4.60868	7.15456	7.55348	7.95163	6.2636	7.58988	7.36651	9.00666	6.96129	7.73285	7.29066	6.42268	7.62404	5.62104	6.77747	5.34397	8.42291	9.43107	7.50896	7.39718	6.87576	7.79566	7.83267	6.03787	6.14376	6.48757	7.59038	7.83463
TGM2	7.06723	6.63418	7.61474	6.39767	8.55071	8.07834	7.75221	5.66841	7.36735	8.0558	7.87905	7.87659	7.66087	7.93809	8.10569	8.45435	9.12869	9.57793	6.43631	6.68884	7.13325	8.35602	7.86671	7.83913	6.77124	8.24673	5.66406	5.44953	6.63661	6.80757	7.43171	8.76385	7.74334	7.62371	8.90714	8.32516	5.53737	8.85213	7.583	7.42764	7.25238	7.53082	7.7483	8.61037	6.70339	6.14723	9.02636	7.6978	6.08175
TGM1	7.80608	7.70411	7.68046	7.49966	7.19601	6.97523	7.24911	6.71016	8.3387	7.91991	7.13304	6.63179	7.28786	6.76602	6.91154	7.28916	7.75134	7.95386	7.30858	7.366	7.37141	7.16942	7.16004	6.85342	7.19158	7.22716	7.76084	7.3072	8.54624	7.35439	6.9743	8.70182	7.24033	7.82562	7.27387	7.27048	9.15551	7.11932	7.2856	7.58665	7.32936	6.49765	7.2841	8.34444	8.29204	7.32583	8.42146	6.86024	8.37094
TGFBR3	7.61783	8.1058	9.04916	7.66364	8.62195	9.19817	7.8872	6.56138	7.89882	8.50405	6.86537	8.88342	8.19467	7.49108	8.76342	6.57203	8.19263	8.38048	7.72898	7.45624	8.11243	7.95413	8.72739	7.50859	7.84882	8.39937	7.97073	7.84981	7.86099	8.41962	8.78858	6.94183	7.83146	6.70958	7.68155	7.7988	8.58182	7.5161	6.88687	7.35621	7.22309	7.8007	8.63868	7.52646	8.62631	6.48372	7.88821	8.25872	8.39956
TGFB3	8.26087	6.77099	7.94187	6.23169	7.48006	7.09771	7.90521	7.28573	8.19145	7.2884	7.3605	7.47802	7.31912	7.77092	7.29487	6.61716	7.58042	7.48134	6.9942	7.31102	7.5678	6.95925	8.02046	8.60502	7.1659	7.44215	7.95154	8.41157	7.04341	7.14408	7.23648	8.49045	7.73838	7.76936	7.65912	7.36534	6.69319	7.45245	7.41572	7.82975	7.11907	8.23195	9.01475	8.13335	7.81092	7.11553	7.42053	6.65032	7.26374
TGFA	7.71938	7.91266	6.72312	8.2967	7.86983	7.18387	7.86695	8.34578	8.10285	7.82192	7.76206	7.54357	7.8839	7.1682	7.53494	8.5272	8.24183	7.53027	9.26897	9.03347	7.11252	6.34381	7.18254	8.50094	7.89236	7.30998	7.84837	7.95739	8.26651	8.62633	7.54221	8.98597	7.61849	8.53793	7.39737	6.94214	7.18415	8.16191	8.70507	8.88404	7.86494	8.49831	7.16217	7.40006	6.95799	8.90623	7.90182	7.44944	7.77116
TFPI	8.26112	8.75342	7.45143	7.74016	8.49427	6.95974	6.34053	6.62028	8.0252	6.89798	8.11694	7.2822	6.01829	7.74368	7.29652	7.58981	8.46328	7.42678	7.83953	7.40712	7.28381	8.77526	7.75089	7.71672	8.71476	7.80674	7.61827	8.371	7.33093	7.92017	6.50145	8.11456	8.36888	9.08931	7.86285	7.98143	7.04089	8.3782	7.84314	7.61831	7.5904	7.92421	6.38367	9.18002	7.35047	6.7397	7.30764	7.11675	7.4963
TFF3	6.48247	6.46418	7.63594	6.83338	6.43684	7.0946	6.77397	7.45214	6.31455	5.98185	7.20362	7.20582	6.73466	6.65051	7.63254	8.18367	7.08879	7.91487	9.48162	9.04086	9.29692	6.18434	7.78427	8.92877	7.52882	7.06824	7.73539	5.63522	7.63494	6.24363	9.61931	8.22024	8.69555	8.32957	6.38236	6.15936	5.79051	7.93432	8.07616	7.61043	8.8002	7.74269	7.65688	7.23781	6.26556	6.87934	6.20434	8.40643	6.83709
TFDP2	7.32645	6.47068	7.05293	7.4529	6.91512	7.35335	6.94319	6.41869	7.72009	6.99494	8.032	7.27737	6.64567	7.8978	7.92636	8.96353	8.4973	7.76069	6.69881	6.7154	6.74224	8.31406	7.41507	8.3436	7.58898	8.20112	7.27316	6.57637	7.40803	7.67468	6.65786	9.8579	8.17524	9.49271	8.05477	6.80394	5.70144	7.36212	7.50267	7.55826	7.61116	8.1293	7.32413	7.14715	6.82347	7.73942	8.13437	7.39229	7.95908
TFDP1	8.88029	7.56344	7.72484	8.58709	7.81632	8.09827	7.48014	7.43591	8.5472	7.34406	9.41048	8.39835	7.44731	8.93207	8.32836	9.41464	8.88623	8.21635	7.37431	7.30325	7.29905	8.71085	9.42691	9.33604	8.41499	9.25546	7.49651	7.62588	8.00238	8.25445	7.90257	10.4034	8.44254	10.6774	8.47059	7.52462	7.46981	8.53301	9.08718	8.57808	9.22168	9.45047	7.83398	7.91646	6.79421	8.62594	8.66265	8.11509	8.50902
TFAP4	7.22577	7.81855	7.5734	6.56894	7.56003	7.54454	7.14554	7.29656	7.20222	8.1912	7.30942	7.44931	7.46253	7.71517	7.59859	7.07854	6.83088	7.31448	6.88372	7.15389	7.78926	6.8409	6.99274	8.92269	7.68158	7.96818	6.87904	7.0593	7.03865	7.05168	7.84413	8.37076	7.00093	8.08429	7.25002	7.64944	7.52192	7.2261	7.96968	7.25743	7.08982	7.43565	8.02503	8.01397	7.6169	6.99704	7.17085	7.21654	6.40696
TEX9	7.21698	7.71711	8.12654	6.76717	9.06222	8.10379	6.66915	6.52988	6.93049	8.29641	7.16229	6.64865	6.90808	7.36789	7.02236	6.84523	8.72632	8.12562	6.84139	7.63024	8.0804	8.37484	8.03685	8.15098	8.55954	7.5182	6.5693	7.82133	6.26917	8.39123	5.99029	7.71494	7.29588	8.23357	8.09798	8.87325	7.13314	7.88647	7.89898	7.82596	8.04166	8.00153	7.48154	8.65354	8.1697	6.61429	8.24541	5.87642	7.87668
TEX33	6.808	6.97924	8.08505	7.20405	7.02783	6.65143	6.87515	7.47854	6.92882	7.26561	6.99804	7.94596	6.95259	7.91193	6.03391	7.09059	7.3367	7.36735	7.17759	7.56364	7.00417	6.89704	7.6446	7.02558	7.38419	8.57551	7.85247	7.36218	8.04665	7.66443	6.82351	8.88025	7.71845	7.30122	8.58073	7.92697	7.86581	7.7598	7.80922	7.47845	7.00996	7.18707	6.83851	7.90043	7.22604	7.4602	7.29591	6.45314	6.49611
TET2	7.37601	6.27526	7.03734	6.98269	7.16557	7.244	7.4626	7.74026	7.06402	7.33089	7.07338	7.58247	7.88738	7.62973	7.7833	8.20434	7.65004	7.28547	7.53899	7.6979	7.74301	7.22686	7.21742	7.74763	7.95444	7.28494	7.2653	7.26225	8.38353	8.65195	7.47779	8.76847	7.2982	8.53456	8.09086	7.49097	7.99484	7.34636	8.69026	8.73035	7.38776	8.04627	7.34223	8.40894	7.43491	9.18976	8.03112	6.91582	6.78959
TESC	8.20322	7.9277	8.99243	7.13962	9.19578	9.15243	8.44588	6.33494	8.73615	8.7426	9.29309	9.26111	8.26224	10.1881	9.72354	8.66403	9.06922	9.18472	7.08391	8.11416	8.0431	9.63161	8.92457	9.15443	8.74573	8.51529	7.23997	7.17787	7.78902	7.89067	8.74277	10.1285	8.80254	9.2798	9.61651	8.80314	6.2305	9.63633	8.91611	8.98197	9.11798	8.30663	8.57672	8.91384	8.0885	7.63331	9.52071	8.75166	7.92524
TES	6.93564	7.89718	7.69634	7.38444	7.5039	7.39103	6.99593	6.71236	7.45285	7.55324	6.89621	6.99773	8.03224	6.9105	6.17557	7.13453	7.07079	7.06945	6.94807	7.65058	7.80725	7.21909	6.77279	5.70894	7.79991	7.48544	7.7313	7.58529	5.75821	7.64203	5.2602	6.98766	7.56237	6.61793	6.72737	6.55534	7.63327	6.55684	7.172	7.60106	7.11429	6.98939	7.25497	7.20931	7.48704	8.33906	7.40601	6.96774	7.73623
TENT5C	8.18805	7.61278	8.55462	8.41017	8.12424	8.58124	7.44645	7.83469	9.5401	7.63087	10.2724	9.98944	7.46	10.2166	10.0108	9.70806	10.0534	9.66233	7.40441	7.35018	7.29163	9.22004	9.85831	9.55049	8.81514	10.6765	8.03463	8.0317	8.21167	8.47658	9.04029	11.4959	9.76802	10.6419	9.43494	8.34069	7.66022	9.46845	9.72359	9.2272	9.767	9.16252	8.86962	8.02363	7.29417	8.82831	9.68006	8.74407	8.60126
TELO2	6.52803	6.53218	7.15535	6.87552	7.26996	7.45165	7.37157	6.79873	6.79784	7.33658	7.00845	6.88082	7.5201	7.37568	7.17493	6.39113	6.89056	7.01131	6.70482	5.98237	7.60936	7.42518	7.73663	7.63242	7.73284	8.10683	7.95107	8.23713	7.36886	7.72976	7.55496	7.89319	7.66655	7.28572	7.27463	6.54451	6.93637	7.52853	7.20056	7.08864	6.89594	7.7432	7.54677	8.04353	7.9184	8.90005	8.16518	7.53178	7.44012
TEKT4P2	6.5397	6.58966	7.06474	7.7427	7.79062	7.91066	8.13334	8.15808	7.87148	8.43111	8.12404	7.84511	8.45242	7.16865	7.98285	6.88967	7.30774	7.99235	7.11573	7.31462	7.36027	7.09775	7.40493	7.53421	7.96312	7.16881	8.08685	7.18939	7.18219	8.10515	8.7515	8.63397	7.91006	7.33861	7.20246	7.19906	6.83082	7.75741	6.38515	7.51602	7.25809	6.4243	7.78462	8.74945	7.30508	8.17263	8.12852	7.3597	7.08862
TEDDM1	6.81632	7.2998	6.54541	8.26747	6.44385	7.3384	7.17964	7.25573	6.97845	7.05479	7.92537	7.35656	7.11917	7.1364	7.37126	7.31887	6.78076	6.61929	7.08362	6.78181	7.69932	6.69595	6.68657	8.52884	8.56302	7.12054	7.61659	6.6724	7.65582	7.31606	6.50081	8.22848	7.23948	6.93623	6.80041	8.89963	7.4037	7.68219	7.38734	8.30263	8.14363	8.21772	8.89428	7.87107	7.87049	6.85237	6.84181	6.71293	6.26126
TECPR2	7.63273	6.4108	6.97368	7.6248	7.01839	7.51988	7.28784	7.11022	7.87206	6.63298	6.9544	6.98935	7.11075	6.91337	7.39983	7.97662	7.46867	6.8856	8.5201	8.63794	7.10744	6.08185	6.39976	7.61462	8.52341	7.80472	7.48071	8.21281	8.8609	8.25892	8.38825	7.61977	7.81795	7.8232	6.57475	8.2577	5.98836	7.11486	8.24308	8.11546	7.5296	7.49038	7.99476	7.2611	7.25412	8.9828	7.87795	7.38644	8.04557
TEAD2	5.74092	6.73046	7.58132	6.91647	6.36498	6.94162	6.68212	6.85718	6.31759	6.32721	6.82051	6.5286	7.57613	7.40596	6.38044	6.17517	6.16947	7.16767	6.93544	6.52876	5.79613	7.15291	5.91583	5.74732	7.71307	6.00838	7.08996	7.99495	6.74276	7.60655	5.57211	6.52557	7.77174	5.23994	5.51865	8.63122	7.92121	7.40797	7.04679	6.84257	7.21659	7.72637	7.62522	6.16999	7.87626	6.19299	6.73919	7.09811	5.75175
TDRD9	7.86835	8.75673	8.11529	7.7259	7.08363	7.47967	7.03835	8.87937	7.0146	7.09369	8.1053	6.40306	7.77825	6.99658	6.51508	8.38625	7.25958	6.65945	8.81391	8.1718	7.72545	7.06314	7.81576	8.33501	8.49026	7.71056	8.23357	7.41482	9.32914	8.15584	6.41004	7.98915	7.02552	9.08984	6.61941	8.10025	7.11462	7.70311	8.05588	8.74971	8.32887	8.48199	7.71651	9.17914	8.17249	9.81049	8.62355	7.42951	8.33476
TCTN3	6.07488	7.21347	7.76753	6.75774	6.71046	7.55906	7.65864	7.12309	6.94142	7.50496	7.32849	7.33254	7.88122	7.01506	7.29315	6.46042	7.58461	7.63255	7.38185	7.43791	7.25635	8.19818	7.70095	6.82399	7.4954	7.44983	7.66879	7.48681	6.16374	7.09524	6.28138	7.61776	6.52868	7.00862	6.28614	6.83689	8.32316	6.80189	6.9613	7.24045	7.40664	6.96825	7.66926	7.25894	7.19967	6.31351	7.77687	6.93563	7.74827
TCP11L2	6.65744	6.56667	6.65502	6.68087	7.30034	7.31098	7.25382	6.44873	8.30395	7.17395	7.28091	8.95423	7.32145	8.10581	8.90016	7.70971	8.49369	8.33783	7.08632	6.93543	6.8881	8.70478	7.84317	8.36993	7.04074	8.55217	6.25076	6.55314	7.39836	7.65637	7.18919	8.37671	8.22073	7.58918	8.27057	7.1371	5.16994	8.66827	7.66036	7.41202	7.82264	6.94604	7.54023	6.63084	6.91353	7.78286	8.23135	7.48287	6.37813
TCP10L2	7.35348	6.97228	7.33484	7.09977	7.70319	7.60389	7.14477	7.46367	7.80345	7.45142	7.56113	7.64429	7.30111	7.00955	6.84618	7.3775	6.87128	6.94292	6.55552	6.84528	7.03335	7.73303	8.20795	8.36981	8.80921	7.81727	7.22985	6.3299	7.15921	7.0304	7.69061	8.37493	6.91659	8.83865	7.93447	8.42975	7.47404	7.64204	8.01907	9.02911	7.91926	9.13101	7.77841	9.3663	7.96602	7.34779	6.99136	8.10736	7.29256
TCN2	9.02986	8.73817	7.44818	8.40341	6.74524	7.04246	7.23016	8.09158	8.06239	7.45722	7.08216	7.26869	7.2836	7.28435	7.14423	8.18773	7.30919	6.57669	7.86779	6.9729	7.24696	7.25172	8.5085	9.19868	7.23372	8.15311	9.05997	9.31513	8.07658	8.89943	7.80375	9.16621	7.77254	7.31859	8.5551	6.98973	9.05976	7.59992	8.04709	8.29919	8.72425	8.57118	6.7963	9.0536	6.98827	9.80692	7.86775	8.40545	9.09931
TCN1	8.49808	7.773	7.3841	8.64988	7.83437	7.27592	7.70903	9.86129	7.37385	7.08672	8.65817	7.90314	7.25334	8.34658	7.32861	9.35042	8.58914	8.68368	7.13759	7.71634	7.31602	6.7404	7.57249	9.46471	7.48164	7.16086	7.6341	7.84542	7.80665	8.10243	8.64953	8.27454	7.4273	9.74164	6.85315	7.50743	8.62127	8.51488	9.47428	8.93579	9.24831	8.75205	7.35354	8.02124	7.17577	7.71318	8.16496	7.87688	8.91223
TCL1A	6.64653	8.21115	10.9109	6.6217	8.3695	8.6132	6.01312	6.38464	5.46984	6.38322	7.25582	7.05203	7.91048	8.41576	6.4254	5.54623	6.36595	8.23997	6.39113	7.56221	8.89464	8.16831	5.12861	4.35737	5.9331	6.22841	7.98108	8.81788	7.03654	8.50621	9.12226	6.692	6.95195	6.08475	7.91277	8.02316	7.64732	8.2445	4.87765	6.66538	5.53336	6.81432	7.95743	8.33273	8.00371	5.29672	7.20547	8.44284	7.13531
TCF7	7.65073	6.83637	7.96381	7.02908	6.97358	7.34056	7.797	6.97524	7.39288	7.87734	7.73049	7.31405	7.88333	7.06975	7.12723	6.60495	7.58972	7.58296	7.45488	7.63348	8.06986	7.51438	6.67524	5.90566	6.70715	6.74315	6.7234	7.10078	6.76996	6.8719	6.4873	8.2353	7.03324	6.92785	8.17642	7.19806	7.32176	6.50662	7.33718	7.10691	6.84657	6.37616	7.32489	7.87368	7.30507	6.84299	7.23352	6.37189	6.24493
TCF4	7.07471	7.95092	8.78834	7.15423	8.28529	8.17529	7.24744	7.7463	7.01078	7.16638	7.77881	6.93982	7.15385	7.96609	6.76773	6.91907	7.455	7.73593	7.61463	7.81653	8.30705	7.81593	7.58109	7.1711	7.02148	7.36545	7.62173	8.17202	6.94733	8.40531	5.50721	7.3472	7.5979	7.05948	6.98159	8.1399	8.31498	8.13122	7.2303	7.21168	7.5067	7.21696	8.27413	7.92682	7.99588	7.84126	7.48463	7.83794	8.49347
TCEA3	6.6867	6.88567	7.55832	6.05365	6.72799	6.4275	7.69078	8.04756	7.59526	7.78134	7.39865	7.26407	8.24927	8.0479	7.83686	6.65944	6.57979	7.75	7.59951	7.89799	8.24172	8.01827	7.8278	6.61171	6.52638	7.63587	6.99261	7.61751	7.66103	6.20179	7.94671	6.42982	8.2624	6.36294	8.04602	7.71535	8.02121	7.23013	8.11147	5.74769	6.46003	6.62457	7.63136	6.36619	8.48116	6.52001	7.95276	6.86705	7.06884
TCEA1	7.70194	8.34866	7.72686	7.98834	8.8382	7.72961	7.56361	6.89019	8.17889	8.37038	7.75327	7.91786	7.27209	8.42654	7.44307	8.60552	7.84327	7.55042	7.1323	7.56216	7.19301	8.82397	8.11737	8.6792	8.69427	8.53428	7.43439	8.16504	7.02741	8.88125	6.52741	7.64068	8.56922	8.46055	9.13839	8.55317	8.24753	7.62833	8.22725	8.46981	8.25459	8.05328	8.12775	8.85102	8.4483	7.66223	8.88063	6.69625	8.38146
TCAIM	6.96345	6.84246	7.22609	6.19496	6.73079	6.659	6.8841	7.14005	7.42966	7.4805	6.81361	6.76612	7.00864	7.14836	7.16563	7.04492	6.54407	6.97228	7.46058	6.68834	7.31409	7.41932	7.27926	7.24809	8.03765	7.8583	7.58184	7.48475	7.06589	7.8239	6.08756	7.87734	6.76379	6.71123	7.39375	6.38547	7.87813	6.47572	6.84378	7.51386	7.3791	6.81516	6.63035	7.46574	6.90049	6.71626	7.31122	6.94613	7.36726
TC2N	6.39581	7.18927	7.94072	6.99177	7.81022	8.00151	7.60809	6.71036	7.35473	7.84209	7.03443	7.84076	7.86793	7.61887	7.98957	6.30185	6.98624	8.0731	7.33323	7.44926	8.28666	7.51113	7.81962	5.93457	7.0362	6.93141	6.44508	7.16857	6.93942	7.0939	7.88053	6.16593	6.47511	6.68094	8.22516	8.11145	7.611	7.63205	7.57939	6.49205	4.89864	7.32188	7.63694	6.57375	7.84166	6.52846	7.85785	6.61027	6.78578
TBX18	7.63338	7.18149	7.16309	7.3683	7.37915	6.82327	7.3922	6.70198	7.43111	7.93319	7.81254	6.75101	6.68126	6.8763	7.71357	7.53203	7.19377	6.83803	7.07517	7.61021	7.3983	7.15603	7.28458	7.88544	7.17819	7.21378	7.45708	6.56178	7.24029	7.34107	6.96084	8.90776	8.44858	7.39638	7.26052	7.25712	6.88966	6.97993	7.04952	7.57341	7.442	7.94921	7.27075	9.43236	7.72987	7.31249	7.30193	6.84673	6.72121
TBL3	7.04441	6.39073	7.50501	7.07622	6.23381	8.06566	7.10121	7.41181	6.73061	7.61943	6.43609	6.86123	7.40111	7.18443	7.86914	6.75383	7.12907	7.6436	7.31599	7.12358	7.31219	6.96348	7.09315	6.18657	7.73949	7.37151	7.78565	7.44518	8.5568	7.15012	8.81548	8.50972	7.03504	7.20591	7.52693	7.06545	7.02391	6.78586	6.38537	7.97731	7.47464	7.61964	7.0792	8.85652	7.17216	7.1213	7.42929	8.4659	7.54539
TBKBP1	6.64151	7.42142	6.78947	6.896	7.62476	7.64519	7.82006	7.52195	7.68293	7.42873	7.51876	7.17446	7.01103	7.91714	7.81125	7.36288	6.46563	7.18167	7.31653	7.93416	7.1385	6.72078	6.71136	8.35901	6.76928	6.88079	6.75913	8.04649	8.99934	8.59778	8.64865	8.2589	8.02816	7.52591	7.25275	8.05841	7.26216	7.17565	7.26422	7.57627	7.83974	7.72667	7.69405	7.90019	6.92836	7.88051	7.69016	7.18995	7.80614
TBCEL	6.82062	6.06686	6.67877	6.0195	7.70044	7.43862	7.14155	6.69299	7.04825	6.93187	8.12974	7.73686	7.01575	9.87105	8.19056	7.50116	7.63585	8.30654	6.52434	6.43659	7.01691	8.82924	7.33604	8.64675	7.1493	8.11028	6.24009	6.47733	7.06532	6.69364	7.24153	9.30122	7.35945	8.23983	8.52691	6.30314	5.93465	8.31563	7.91549	6.85087	8.08189	7.16537	7.90325	7.38051	6.40923	6.86929	7.92649	7.21785	6.19262
TBC1D4	6.56382	6.91616	7.87709	6.23477	7.33138	7.6332	7.60604	6.93818	7.21551	8.05228	7.43733	7.54117	8.17652	7.95709	7.87592	6.65808	7.28267	8.37658	6.82675	7.10389	7.39972	7.80615	7.5675	6.21889	6.85019	7.11514	6.98744	7.32145	7.48707	6.22629	7.54141	6.59276	7.90425	6.31477	8.05137	8.01616	7.41859	7.57518	7.62094	5.90907	6.22484	7.31438	8.36096	7.00356	7.83025	6.60195	7.53383	7.45143	7.21067
TBC1D2B	8.22385	8.23219	7.975	8.74031	7.06593	7.46316	8.01183	9.35513	7.8439	7.65149	7.92103	8.07871	7.82049	7.53594	7.72889	7.62783	8.26645	7.9429	8.99524	8.1337	7.99331	8.51827	7.78637	8.69031	8.75727	9.29466	7.78371	8.2641	7.61853	7.59325	7.21159	8.94623	8.06014	8.73635	7.62673	7.50899	8.23356	8.61554	8.2777	9.63882	9.43679	8.72544	7.86049	9.21092	9.09895	9.42674	8.83178	7.56227	8.27893
TBC1D23	6.00007	7.81647	7.03245	6.6608	8.14058	7.84532	7.17782	6.87988	7.32564	7.29585	7.06536	7.34998	7.39039	7.04631	7.27741	7.64407	7.3991	8.32824	7.99711	7.61493	8.32661	6.9791	6.81704	7.26876	8.09406	7.62179	7.46429	7.60653	6.46585	8.27378	6.06083	7.28746	7.78281	7.41295	8.16898	8.11683	7.27959	7.15894	7.58938	7.6289	7.31781	7.49924	6.4307	7.23356	7.56682	7.71479	7.6085	6.63962	8.35135
TBC1D22B	7.30928	6.80126	7.55764	7.09304	7.12568	7.80089	7.10602	6.88687	8.44101	7.33124	8.65397	8.57953	7.37488	9.30261	8.77486	8.07835	8.18819	8.16816	6.71915	6.74948	7.51147	8.70111	8.4037	8.44849	7.7597	8.62002	6.82705	7.67121	7.57435	7.71345	8.16955	9.45414	8.1504	8.71677	8.5365	7.42367	6.44919	8.28411	8.00193	7.62858	8.01858	8.32984	7.21589	7.84119	7.09167	7.77166	8.03995	7.64393	7.34981
TARP	7.16925	7.72857	8.09812	7.32328	7.7802	8.59482	6.66392	6.45121	7.93484	6.44993	6.0744	7.99155	6.34054	6.83485	8.61936	6.28282	7.19907	8.39709	7.41263	7.25328	8.38889	7.39724	7.28497	6.90293	7.71413	7.45693	7.66765	7.5172	6.7515	8.16687	7.62031	6.69286	6.99307	5.1364	8.93636	6.66006	7.57262	6.13286	6.25331	6.93888	6.94361	6.9108	7.29961	6.74099	7.91705	5.62783	8.18553	7.98633	8.04365
TAP2	9.08278	8.5744	7.62691	8.75405	7.62558	7.44009	7.90084	8.19135	8.59333	7.85496	7.77517	8.56404	7.86818	7.33172	7.75512	8.66855	8.9772	7.61778	8.55064	8.26236	7.09468	8.22424	7.94129	8.7035	8.41635	8.39583	7.93677	8.87091	8.21185	8.50172	6.16913	9.22081	8.75948	7.81794	7.70888	7.88571	8.74879	7.81434	8.72181	8.95039	8.56658	8.2748	6.86811	7.89017	8.07435	8.82124	9.03472	8.44048	9.10959
TANGO2	7.75131	7.42876	7.78386	8.0056	8.37735	8.82808	7.48164	7.4133	8.35133	7.46283	8.69006	9.15175	7.54445	9.13622	9.44866	8.77037	9.06192	9.14995	7.28803	7.36011	7.42607	9.02092	8.81186	8.45333	7.96891	8.4024	7.41255	7.44883	8.44217	7.54614	9.08852	10.3421	8.57366	8.67825	8.77248	8.30676	6.75001	8.5175	8.13929	8.39743	8.33314	8.07115	8.11664	9.2963	7.05306	8.20194	8.52979	8.34456	7.78245
TAMALIN	6.69628	7.73995	7.94046	7.50964	7.47851	7.46262	7.5242	6.41904	8.14136	7.86645	7.66216	7.07807	7.24273	8.00265	7.14266	7.09213	7.24712	7.20661	6.80684	7.21688	7.65566	8.11875	7.5199	8.24043	7.64721	7.43111	7.35723	7.25918	6.99244	8.42168	6.70645	7.67003	7.02394	8.83851	8.03965	8.1559	7.04823	7.39117	7.36103	8.13849	7.691	7.63529	6.60159	8.73296	6.59019	7.61707	8.47869	6.86116	6.57401
TAL1	7.89107	7.50887	7.29366	7.42624	8.62719	7.28794	6.32837	6.71297	7.11876	6.70464	7.7026	7.29739	6.73815	6.99726	7.88118	7.11646	6.93772	7.58241	7.41679	7.02758	7.13557	8.73112	7.799	6.87326	7.29338	7.24491	7.08793	7.66541	6.48362	7.61116	8.11729	7.38383	6.83495	8.0501	7.7356	7.76298	6.69875	7.91881	7.47727	6.81857	7.44999	8.13748	7.12679	7.36277	6.98487	6.87359	7.06685	6.48544	6.66483
TAF9B	6.91028	6.90209	7.4617	7.63354	7.20796	6.30792	7.03041	6.81974	6.92984	6.22186	6.51953	7.11301	7.42918	7.32186	6.91288	6.24011	6.18235	6.93343	7.51003	6.53029	7.23938	7.0406	7.23367	7.38739	7.61285	6.88708	7.19472	7.5629	6.31732	7.16857	5.76982	6.44799	7.34062	6.14936	7.20155	8.02705	7.48364	7.34744	7.92339	7.09163	7.16272	7.74438	7.43214	6.75152	7.80572	7.20189	7.10454	6.90023	6.61224
TAF8	7.30225	6.81365	7.12423	7.62818	6.46235	7.01627	7.2675	8.36845	6.82675	7.88457	7.60612	7.44233	6.15743	6.69083	6.64233	7.33057	6.5751	6.84235	7.25105	6.66716	7.70862	7.24646	7.15284	6.92858	8.44528	6.35523	7.1752	7.00063	7.45287	6.60772	6.16162	7.70036	6.82874	6.41168	6.54901	8.3008	7.60532	6.61582	7.26322	6.66495	6.58275	7.15284	7.18654	7.34394	7.07752	7.48165	6.31752	6.51556	5.73856
TAF15	8.01832	7.15423	8.15832	8.54834	7.65947	8.18048	9.02655	8.49204	9.29868	7.91461	6.75003	7.42366	8.11135	7.09082	7.62471	8.38757	7.22061	7.69761	8.96187	7.36104	7.53574	7.14384	7.26473	7.01758	7.79451	6.73329	7.36621	7.79862	8.73955	7.52969	9.01348	6.7016	7.97575	6.21965	7.65512	7.96579	7.67772	6.75037	7.35809	6.95505	6.35817	7.15385	7.51549	5.78221	8.48386	7.52433	6.91764	8.51238	8.09439
TACSTD2	7.79845	6.64403	7.38777	7.46532	7.02267	7.34709	9.19689	8.76316	6.62629	9.80329	7.80699	7.83901	9.90273	7.4319	7.2082	6.23132	6.32308	6.82294	7.02243	7.35518	7.67895	6.64496	6.63559	8.9407	6.6671	6.70266	10.0791	6.05129	7.63776	6.82982	7.56686	8.17642	6.71583	6.88507	6.74934	6.74595	6.37885	7.23041	8.52085	8.30313	8.10156	7.31413	9.14726	7.81926	6.85164	6.80127	6.79072	9.44202	6.8718
SYTL4	8.35102	7.74729	6.91749	8.24217	8.44963	7.67088	6.59031	6.76136	8.08006	6.68948	7.68569	7.78105	6.6871	7.80186	7.83786	6.55344	6.62272	6.42785	7.74786	7.55254	7.24433	8.23117	7.91757	7.10565	8.42595	7.8591	7.78988	8.292	7.77065	6.78555	7.76739	7.98041	7.41005	8.50885	7.41238	7.81389	7.44011	8.25201	7.59464	7.56568	7.36209	7.80743	6.9343	7.9355	7.05932	7.76174	7.09314	7.04124	6.82835
SYT3	6.95986	6.72853	6.77642	7.317	6.32348	8.18283	6.36807	7.76705	7.4657	7.8262	6.97162	7.43367	7.35404	7.41149	7.60043	7.61128	7.456	7.26983	7.44315	7.58963	7.23156	7.43256	7.80335	6.69828	7.77882	7.17262	8.40395	7.32762	7.19931	8.92943	7.37519	8.65802	7.34855	7.99851	7.52725	7.21626	6.84626	6.93716	8.09205	7.53473	7.27558	6.81734	8.19823	8.44886	7.32279	7.27201	7.26138	6.95386	6.7667
SYNM	7.32443	7.22751	7.49123	8.98405	8.32192	8.17065	6.78043	6.64316	6.70316	6.99503	6.93958	6.94785	6.61479	6.65113	6.62216	7.563	7.08179	7.27241	8.26841	7.82307	7.18821	7.48133	7.3123	7.38226	8.52338	6.64833	7.75357	8.06778	8.63377	7.87137	7.27509	7.21513	7.71743	7.77934	7.56615	7.26121	7.19849	7.9018	7.85443	6.73282	7.47404	8.19498	8.11166	7.71154	7.52967	6.93469	7.32211	7.33748	6.18714
SYNJ2	6.42773	7.77583	7.25315	6.26909	7.22638	7.26599	7.38261	6.64213	7.805	7.99811	7.57753	7.33185	7.80228	7.31292	7.10389	8.20926	7.88523	8.42688	7.0461	6.93306	7.70696	7.34652	7.90569	6.35905	6.20213	7.63153	7.16381	8.49329	6.4498	6.37877	6.84226	7.71815	7.12998	6.59485	6.98067	8.18781	7.79363	7.59067	7.31815	7.06378	6.34045	7.68445	7.28532	7.35941	7.25266	6.33689	6.60086	6.96262	6.5378
SYN2	8.25825	7.18361	7.09142	7.67904	7.03071	7.04103	7.11709	7.61017	7.39486	6.69654	7.68931	7.3546	7.08839	6.88686	6.96341	8.47538	6.96742	6.63136	8.50806	8.30444	7.51231	7.32157	7.02748	7.27251	7.8516	7.50165	7.7696	7.65979	8.1767	7.86877	8.01105	8.57185	8.15139	8.45262	9.24477	8.01513	8.05493	8.35362	8.13954	8.16482	7.19709	6.36398	7.75712	8.21387	7.24404	7.96407	7.34472	7.11451	7.20687
SYCP3	6.74369	7.30325	7.45107	7.70731	7.2344	7.77716	7.23646	6.65618	7.6517	6.64722	7.17197	7.24855	7.32722	6.86166	7.48981	7.70233	6.65821	6.66771	7.0726	7.22074	7.12579	6.71898	6.70964	5.95259	8.22042	6.77644	7.00769	7.42904	6.84168	7.65398	6.52476	8.24427	8.40666	6.95812	6.82294	7.89185	7.28412	7.43544	7.7249	7.87022	7.93877	7.27621	7.45942	7.88855	7.40437	6.87466	6.86415	6.69412	6.28634
SVBP	7.91903	7.83593	7.83843	9.39945	9.63656	9.26158	9.44375	7.39066	8.06676	9.62782	8.76852	8.20313	9.31006	8.55003	7.93272	8.44501	8.29444	8.10787	8.75723	9.06031	9.00732	8.27639	9.59245	9.9941	8.20022	9.09566	8.7204	7.88834	8.26766	8.8813	8.98533	9.42455	8.34006	10.4776	8.81977	8.4297	7.78228	9.03239	8.29717	9.05584	10.0463	9.34591	8.8747	8.99723	8.21559	8.97493	8.38566	7.93027	8.95173
SV2A	6.86005	7.45752	7.34817	6.76615	7.3234	6.54337	7.06872	7.45472	7.13726	7.1053	7.79771	6.62977	7.79079	7.58903	6.96154	6.93775	6.94542	7.45752	6.67269	6.73288	8.3659	5.83841	7.01152	8.64617	8.02448	7.26017	7.4647	7.55675	7.8528	7.65233	7.23916	7.60487	7.16937	7.96055	6.58644	7.13041	7.36911	7.81878	7.57528	7.50617	8.04146	8.13593	7.13345	8.33308	6.62961	8.05101	7.72842	7.28209	7.60127
SUZ12P1	6.52943	9.16015	8.17792	7.42004	9.3201	7.44546	7.66683	7.29442	8.26815	7.91084	7.36646	7.25521	7.10422	8.10733	7.60262	8.81206	7.51031	7.79556	7.41226	7.24017	7.95656	7.74327	7.59819	8.16521	8.84426	7.42625	7.0503	6.87218	7.09628	9.00357	6.81718	8.54314	8.32896	7.42513	8.95301	8.41931	7.87395	7.52108	7.87395	7.42897	8.54044	6.60345	7.1267	8.73008	8.85344	7.19453	9.32903	6.70323	8.63743
SUSD2	7.08164	7.58488	7.29993	6.97801	7.59687	8.28467	7.22255	6.9968	7.31111	7.57427	7.50517	7.47441	7.80759	6.75356	7.57656	7.38747	5.37356	7.5139	6.96092	7.74353	7.39437	7.07731	7.06795	6.30912	7.09941	7.13491	7.11543	6.48464	7.16134	7.26186	6.88264	8.6062	7.14806	8.14916	7.18152	7.80591	7.17762	6.90168	6.36811	7.49358	7.23688	7.87272	7.19172	8.24964	7.28365	8.6093	7.57877	6.76884	6.89493
SUPT3H	7.29582	6.94195	6.80333	7.72982	6.88115	7.41227	7.86264	7.807	7.77343	7.59598	7.34297	7.24168	7.65403	7.41041	7.5305	6.84751	6.87772	7.2952	7.46164	7.32803	7.78278	7.18754	7.31084	5.35636	6.48666	7.04306	6.9052	7.38549	6.21973	6.32156	7.34999	7.68348	7.30691	6.37745	7.72937	6.23674	8.085	5.96996	6.505	6.74295	6.29626	7.71754	6.99784	7.32226	7.89277	6.29269	6.44523	7.28922	7.39095
SUMO4	6.37889	7.20316	7.7915	6.97672	6.79969	7.11189	6.95754	6.82498	7.20181	7.75278	7.33859	7.39513	7.78232	7.88343	7.1175	7.58711	7.26076	7.4618	7.54321	8.24373	8.48246	7.03061	7.42013	7.75329	7.56403	7.28027	6.7257	7.58183	6.95723	7.44468	5.97325	7.22214	7.11126	7.84015	7.06637	8.25832	7.11928	8.2521	8.147	7.85136	8.04264	7.83767	7.88956	7.35602	7.27111	8.10312	7.56147	6.2191	7.20958
SUMF2	7.47501	8.03786	8.75337	7.94077	7.67228	7.98595	8.5343	7.23442	8.12351	8.63705	7.05601	7.63955	8.55768	7.92221	8.14787	6.74928	7.24615	8.46672	7.96711	7.38848	8.86537	8.26351	8.89027	6.95211	8.32175	7.78343	8.72406	7.93068	9.19047	7.54308	9.69365	8.38517	7.93922	7.60761	8.14549	8.46595	8.45425	8.28931	8.41112	7.68286	7.83021	8.47863	8.80418	8.12835	8.12398	8.3014	8.78833	8.32787	8.48275
SULT2B1	7.50416	6.60433	7.4981	7.48517	8.05254	8.01538	8.4589	8.18393	8.39658	8.20257	6.64092	7.75685	7.50664	7.26753	6.92873	8.18004	7.07457	7.39829	7.63078	7.43172	6.98913	7.89867	7.23546	7.32988	8.65584	8.14394	8.73065	6.65061	7.5366	8.37216	7.50377	9.02969	7.31578	9.23914	7.34933	8.36987	7.58305	8.41055	7.51437	8.75149	8.49412	6.85715	8.63256	8.42026	8.62522	7.4013	7.39074	6.9874	7.70618
SULT1E1	7.81929	7.43146	7.19653	6.72506	7.05873	6.84144	8.04024	6.75402	7.5504	6.79104	7.72429	7.10827	6.91473	7.17581	6.44658	7.56152	6.77189	7.40081	6.56338	6.46457	7.42563	7.3041	8.84071	6.40059	8.35483	7.23533	7.50226	6.57802	7.26204	7.39003	6.98032	8.72254	7.41147	7.41941	7.28244	7.27902	6.90856	7.83362	6.63482	7.59788	7.3384	7.2754	7.29276	8.36212	7.99518	7.33484	7.32419	6.86529	7.45361
SULT1B1	7.20597	7.51544	6.74837	8.48079	7.70047	7.27378	7.9099	8.96968	8.41346	7.42561	8.32652	7.62407	7.57555	7.57016	7.43249	8.32464	7.50058	7.10248	8.68937	9.0915	7.20987	6.04106	7.30392	8.79511	8.36205	7.75421	8.37925	8.2287	7.9067	9.04821	7.39658	6.55577	7.50901	8.01922	7.65834	8.38751	7.81018	8.0481	8.08387	8.34504	8.48788	8.40322	7.88322	7.37454	7.04186	8.71478	8.11473	7.35576	8.05987
SUGCT	7.26678	7.02399	7.65477	8.27525	7.56444	6.80021	7.03334	6.39629	7.47179	7.11138	7.68304	7.50579	7.45325	7.68699	6.84456	7.084	7.25731	7.02791	7.20132	7.14715	7.24883	7.32432	7.31493	8.54957	7.58782	8.33223	7.3626	6.72926	7.40869	7.50961	7.12886	8.85938	7.81201	7.82818	7.42895	7.42555	7.70423	7.14799	6.61226	8.57777	8.32706	6.65139	7.99337	8.50138	7.53149	7.481	8.27746	7.01461	7.79967
SUDS3	6.50145	7.15061	7.04609	6.75267	7.1438	8.23665	7.61011	8.28649	7.03563	7.26205	7.04938	7.765	6.86121	8.00317	7.09418	7.43733	7.09689	6.33386	7.16456	7.90754	7.95177	7.91569	8.24074	8.56025	7.42179	7.7354	7.48135	7.53994	7.426	7.14802	7.96159	8.71749	6.83517	8.33256	7.34351	7.83887	7.52317	7.60425	7.82022	6.83484	8.75647	7.06372	7.31766	7.59491	7.15225	7.93768	7.1855	7.11447	6.40723
SUCNR1	8.4169	8.5067	6.89526	7.51465	7.22295	6.71773	6.59799	6.91841	8.01185	7.401	8.07031	6.7042	6.94483	7.14205	6.4739	7.78625	7.42301	7.12125	7.5894	6.45454	7.08795	9.5114	8.23173	7.46384	6.93406	8.59055	7.72154	8.51175	7.41092	8.36278	6.60168	8.33566	9.523	9.19412	6.90237	7.57906	8.13355	8.35591	6.8927	8.04642	8.63825	6.9319	6.91264	9.08728	7.00512	8.73884	7.16343	6.4872	7.48869
STX2	7.06736	7.27285	8.21467	6.53173	7.31494	7.84845	7.89532	8.13878	7.15217	8.11878	8.18823	7.38287	8.2328	8.52513	7.99168	6.49901	6.8786	7.64738	7.25732	7.10201	7.83488	6.93069	6.36051	9.25112	8.31149	7.02211	7.81013	7.21353	8.26653	8.21376	8.22399	8.4255	7.72854	9.17758	7.08885	7.21906	7.61977	8.32187	8.86606	8.63822	8.97753	7.68652	6.66562	8.96442	7.67128	7.84214	7.70432	7.43594	7.68633
STUM	7.26693	7.23823	6.77626	7.98888	7.27519	6.43735	7.57693	6.6363	7.37659	7.48191	6.54731	7.34959	7.16018	7.05334	7.73722	6.45778	6.69351	7.33242	7.25541	7.30934	7.65085	7.92262	7.94368	8.18404	7.57779	7.56378	8.00342	6.9514	7.31964	7.09348	7.5906	9.00914	8.39956	8.53731	7.27629	7.99282	7.97206	7.88628	7.4408	7.32651	8.13745	6.63171	7.02295	8.08683	7.11539	7.27295	7.55589	7.77469	7.01809
STRBP	6.56369	7.0368	8.49204	7.09219	7.2531	7.26763	7.17846	6.72517	7.05443	6.9702	7.55568	6.92149	7.18525	6.96518	7.22236	6.4679	6.58887	7.52073	7.42628	7.14186	7.68976	7.32296	6.00088	6.0866	6.41884	6.51855	6.67428	7.81408	5.68711	6.87521	8.15736	7.14047	6.76657	5.8437	7.45645	7.48458	7.00402	7.40842	6.88355	6.70128	5.80229	7.4144	7.62368	6.78181	7.60449	5.90981	7.31993	7.85148	7.04694
STRADB	8.10471	7.83639	8.68212	8.38323	8.90296	9.09276	8.06294	6.36039	9.06371	8.04022	9.71044	9.43387	7.85171	9.85821	9.57238	9.44719	9.7158	9.28492	7.53855	8.21753	7.83688	9.7076	9.50589	9.31607	8.79074	9.62218	7.80473	7.75554	8.51656	8.2675	8.6979	10.8669	9.21918	10.0049	9.37581	8.81355	6.29213	9.60902	9.38768	9.1716	9.22285	9.08721	8.41923	8.92513	7.50454	8.31009	9.50116	8.58461	8.00026
STPG1	6.31858	7.32713	6.99933	7.81917	7.43632	7.74762	7.04686	7.69737	7.57715	8.00011	7.28491	7.15501	7.48472	7.79002	6.71909	6.81804	6.47459	7.12864	6.94135	6.68595	7.87551	7.59521	6.85463	7.15344	8.04189	7.25786	6.90218	7.5768	8.10391	8.15982	7.99487	8.39515	7.82996	7.69955	7.55542	7.71127	6.59795	7.33311	6.83076	7.28089	7.23108	7.17225	6.97859	8.03806	7.36523	8.37006	7.37625	7.39545	6.93831
STOML1	8.09883	7.32089	7.3101	7.70639	7.42462	7.03588	7.33326	7.61725	8.28236	7.29029	7.11194	7.25061	7.26782	7.03133	7.28013	8.24746	7.18967	7.11151	7.95381	7.58798	7.25784	8.20174	7.31374	7.97406	7.24691	7.21988	7.84273	8.11825	8.96111	8.46889	7.09793	8.4184	7.53852	7.11751	8.0416	6.97736	8.84582	6.91856	7.50074	7.94557	7.44565	7.89946	6.99107	9.09525	7.30399	8.19206	7.76684	8.09901	8.05407
STMN3	6.61872	7.5613	7.58882	6.43578	6.81788	6.32853	7.53638	6.69045	7.66935	8.16617	7.45621	7.56096	7.82687	7.62756	6.94169	6.59586	7.0247	7.86395	6.82904	7.01205	7.67994	7.0636	7.71444	6.54954	6.57697	7.32138	6.96949	6.81978	5.95145	6.05384	5.66755	7.42324	7.05633	6.11003	7.90219	6.81621	7.14444	7.57172	8.03744	6.5007	6.3807	7.52253	6.20465	7.5214	6.20401	6.49566	6.40707	7.87209	6.96054
STIL	7.42264	7.01977	7.67476	7.51017	6.38198	7.40503	8.03266	7.38655	7.29438	7.26351	6.75137	7.21289	7.21804	6.53325	7.61648	7.6811	7.81507	6.96221	7.04202	7.03602	7.61277	7.79172	7.59809	7.67389	7.05821	7.09385	7.07429	7.65897	7.7258	7.22131	7.87806	8.57108	7.10705	7.2767	7.14065	7.13725	8.67806	6.85968	6.71131	7.69527	7.19624	7.61235	7.15089	8.21308	7.82322	7.19269	8.44675	6.79088	6.61378
STEAP4	7.5229	7.38347	6.71939	7.5855	7.20922	6.26317	7.90848	7.70423	7.95253	8.04447	7.46287	7.38138	7.52004	7.71199	7.27413	8.30639	7.36492	6.67233	8.76312	8.10557	6.9574	7.19463	6.47598	8.09291	8.53084	8.07754	7.58042	7.60985	7.86958	8.03106	6.88629	8.05343	7.50723	7.83135	7.00196	7.24095	6.92743	7.86299	8.76577	8.52405	7.9159	7.75642	7.11456	7.1283	7.32992	8.23659	7.77604	7.2013	7.5104
STARD10	7.2764	6.90664	7.05233	7.73845	6.77649	7.84869	8.21215	7.47124	8.02644	7.12925	7.74578	8.54716	7.98794	7.19565	8.5661	7.15333	6.89181	7.55008	7.70779	7.72818	7.5092	5.93969	7.36248	7.35175	7.20132	7.47974	7.31948	7.33907	9.11411	6.88659	8.3877	8.50362	7.75562	7.52122	7.14056	7.65874	6.6083	7.61462	8.41763	7.91589	7.64446	7.56942	7.72673	8.0091	7.39399	9.11372	8.1647	7.82906	7.29807
STAP1	6.66868	7.49379	9.35995	5.97206	8.34982	8.63543	6.93387	6.43485	7.10743	7.02074	6.79132	6.67468	7.04115	8.34287	7.31387	6.3505	6.98438	7.67171	7.49654	7.33448	8.15849	8.03136	6.70843	5.54675	6.10997	5.91412	6.95074	7.98464	5.94083	7.68423	8.38854	7.40087	7.3639	6.09815	7.67854	8.12017	9.13012	8.05847	6.3329	6.27656	6.01717	7.00173	8.55786	7.15536	8.65837	7.14604	8.21433	7.22053	6.64886
STAB1	8.03755	8.48813	8.25565	8.16152	6.84384	8.42192	7.90199	8.71293	6.35832	7.81168	8.92766	7.71176	7.84285	8.47169	7.58809	7.49605	7.67312	6.73112	8.09803	7.64202	7.81412	7.37443	8.40833	9.14831	8.23844	7.62075	8.47295	7.83568	9.61578	7.99079	8.44861	7.95374	7.95936	8.31172	7.70535	7.35427	7.56017	7.83317	7.56586	8.23583	8.80513	8.14552	7.61964	8.2332	7.4334	8.89158	7.3857	8.2461	9.1233
ST6GALNAC4	7.70195	6.68401	7.07432	8.08181	8.21019	8.50465	7.7237	6.80387	8.71859	7.47362	8.98781	9.12863	7.0418	8.60245	9.26291	9.18613	8.99559	8.82758	6.66962	6.91087	7.26544	8.58909	9.44453	9.48574	8.12356	8.66287	6.95829	7.04398	7.39725	7.41639	7.97985	10.5362	8.48173	9.39306	8.92257	7.95082	6.3455	8.56075	8.17943	8.73512	9.02817	8.63593	7.65256	9.33874	7.14606	6.77181	9.04475	7.86793	7.25283
ST6GALNAC2	7.55039	7.79557	7.67056	7.48548	7.59356	6.39016	7.17585	7.01316	7.9695	7.80377	7.16769	8.7546	7.6768	7.10825	7.76625	7.41366	7.91325	8.26853	7.95752	8.14319	7.99729	6.20829	7.01854	8.71603	7.88985	7.56027	7.41145	8.00664	8.18183	7.99552	8.71502	7.54444	6.84214	7.77794	6.05857	7.83421	7.31352	7.98666	8.48617	8.4591	8.44817	8.36051	7.24649	7.77992	7.59855	8.66335	7.69008	7.78777	7.3467
ST3GAL4	7.15344	7.62756	7.34039	7.90416	7.79115	6.86733	7.21392	8.86962	8.11682	7.2148	8.02844	7.89692	7.14798	7.2902	7.42106	8.1034	7.26415	6.78811	9.37136	8.99355	7.44888	6.18379	7.47793	8.12967	8.29939	7.54959	7.89115	7.66285	8.80534	8.44565	7.8309	8.46526	7.41476	8.82447	7.43787	7.1295	6.16154	7.91048	8.02251	8.35098	7.99198	7.04947	7.98877	8.6415	6.6051	9.38415	7.64437	7.96033	8.09237
ST14	7.63223	7.80035	8.05642	7.57203	7.8901	8.38417	7.47196	8.9879	6.82526	7.39563	7.08739	6.85103	7.47227	7.86987	7.23771	6.66814	7.17367	7.60245	6.98469	7.66559	8.05751	7.18068	7.17127	8.12416	7.2029	7.23859	8.1309	6.64953	8.67608	7.61881	8.65642	8.71766	7.25181	7.42166	7.55977	7.28204	8.18999	7.00412	6.46773	8.63796	8.39195	6.5069	7.2957	8.35921	8.33937	7.71546	7.32697	8.30416	7.55277
SSPN	6.9537	7.00888	7.49258	7.79141	7.16973	7.18448	7.55134	7.65557	7.17345	6.54443	6.51581	6.30995	7.32073	7.7605	6.92974	6.79888	7.90759	7.31183	8.46126	7.78646	7.88206	7.34061	6.28164	10.0584	7.19033	7.57218	7.42015	7.6984	8.21024	7.98232	7.36532	7.82614	7.14004	8.70102	7.19552	7.84192	7.36321	8.17698	8.13159	9.38637	9.94324	7.73763	7.65523	9.03626	6.51138	6.6327	8.78638	6.17776	7.44383
SSH1	6.88356	7.95757	7.75868	7.36222	8.54872	7.51313	7.14851	6.70566	7.87688	8.09348	7.72837	7.75424	7.53499	7.73438	7.06101	8.33253	8.33593	7.12623	8.13188	8.37967	7.66461	7.16797	7.72049	7.88015	7.61171	7.50656	7.59896	7.93593	7.32678	7.81469	5.95614	6.97444	7.78023	7.16799	7.04969	7.71785	6.97423	7.99662	7.67315	7.96632	7.78229	8.08726	8.18042	7.76318	6.98886	9.22955	6.90045	7.56891	8.14856
SSBP3	7.31604	7.47155	8.15634	7.46071	7.652	8.28779	7.45003	6.75117	8.17474	7.51594	8.36845	7.60721	7.44839	8.42584	8.08465	8.76834	8.44603	8.59375	7.33595	6.86321	7.49204	8.58783	7.12729	8.55835	8.56936	8.34153	7.17516	7.16384	7.22145	7.86162	7.21558	8.67808	7.45035	8.37698	7.84968	7.23838	6.8689	7.86747	8.35397	8.09523	8.23854	6.65828	7.25208	8.31861	7.34475	7.29405	7.74004	7.44202	7.15615
SRXN1	8.36106	7.51568	7.7705	7.78929	7.65996	7.61529	7.86776	6.93628	8.39332	6.90168	7.05776	8.71936	7.76439	7.91903	8.81053	8.4703	8.48138	8.20969	8.31908	8.47372	7.70274	9.01342	7.6287	8.21382	7.19248	8.26021	8.0509	7.13561	8.20835	6.67377	8.00823	9.136	7.64202	7.96003	7.94663	7.71176	6.01438	7.83872	7.56063	7.7021	8.11926	7.86348	7.37656	7.89793	6.53243	7.52195	8.43905	7.99108	8.28347
SRRD	7.19109	6.84354	7.5911	7.31429	8.45862	8.47618	6.94554	6.4298	7.18106	7.03131	9.04946	8.08952	7.24886	9.52065	8.31968	7.74959	8.60621	8.88541	6.14774	6.74954	6.96234	9.18007	8.80181	9.19053	7.60012	8.70151	6.2529	6.28947	7.07708	6.6391	7.66208	9.16752	7.48908	8.89353	8.54733	7.96319	5.31859	8.45911	8.39755	8.18127	8.9788	7.57619	7.63992	8.26996	7.19986	6.47579	8.25576	7.95444	6.47816
SRGAP2B	6.52254	7.45044	7.13663	7.10152	7.72513	7.49166	6.45124	6.7802	7.09249	7.19843	7.42696	7.03873	7.5186	7.03078	6.7674	7.35927	7.66389	7.09625	7.2382	7.45375	7.18125	7.96675	6.80319	7.32814	7.86255	7.21093	8.32917	7.72678	6.81988	6.99835	6.53938	8.27402	7.65104	8.22364	6.84019	7.5716	8.38752	7.13138	7.92544	8.46704	8.07385	8.01425	6.85046	7.91517	7.99501	6.89236	7.83409	7.40916	7.62148
SRCAP	6.36749	7.51154	8.54494	7.32808	7.33612	7.35031	7.02458	7.22093	7.5411	7.69687	6.8634	6.86042	7.42989	7.38457	7.32308	7.05986	7.17733	7.16527	7.02145	7.37511	7.4579	6.86459	6.85519	7.4657	7.50082	6.92245	7.60549	7.41182	7.55468	7.04996	7.9793	8.40033	7.81993	7.10537	7.47035	7.36323	7.03377	8.36575	6.3257	8.64605	8.40232	7.14829	6.97951	8.40979	8.23657	7.80696	7.20728	7.77329	6.53089
SPTA1	7.5237	7.07748	7.70932	6.42831	7.41559	7.42023	7.26151	6.25844	7.87211	7.24747	7.61127	8.47113	7.21679	8.64946	7.86527	7.68937	8.0011	8.11835	6.80592	6.64047	6.41391	9.16139	8.28328	7.5045	7.22362	7.75058	7.27913	7.00663	6.91246	7.37396	7.1485	8.78868	7.8849	8.61878	8.11177	7.38301	6.38984	8.05129	8.00092	7.78179	7.6413	7.96691	7.58025	7.01915	6.74233	8.59492	8.29359	7.45719	7.51478
SPSB2	7.58769	7.71556	8.39467	7.43321	7.73821	7.05309	7.52548	8.11991	8.00799	7.14225	7.69011	7.76783	6.9152	7.37589	9.03585	7.06485	6.96028	7.61652	7.7077	7.87301	8.05538	7.44573	8.40125	6.87347	6.95058	7.58519	7.20724	7.19985	8.38021	6.87667	9.17747	7.50127	8.60689	7.78022	8.56714	7.33858	7.54519	6.78043	6.76307	6.9648	7.07492	7.39967	7.11249	7.60113	8.60351	7.68607	8.01006	7.6433	7.82072
SPSB1	6.31723	6.81791	7.61791	6.72278	7.11704	6.79017	7.31258	7.38113	7.13596	7.37897	7.30946	7.41549	6.92446	7.39778	7.89585	8.0874	7.47656	6.69308	6.75547	7.49648	7.23277	7.10538	7.17351	6.91297	8.09644	7.25365	7.14388	7.40276	7.19026	7.73026	8.75459	8.6497	7.17684	7.47442	7.21064	7.20722	7.33178	8.26032	6.41539	7.52585	8.01928	7.64309	7.22095	8.28954	7.81769	7.75774	7.65195	7.05857	7.52896
SPRY2	6.70317	7.84501	7.69702	7.58285	7.11101	7.38001	8.03561	7.37053	7.17947	7.44266	6.69659	6.62565	7.40385	7.47063	6.96692	6.70653	7.59802	7.53434	7.46299	7.54879	7.72943	6.67805	6.66866	7.47409	7.4552	6.73583	6.71629	7.27916	6.76234	7.38155	7.61253	8.21164	6.74902	7.66599	6.78258	6.77918	7.6545	7.65947	7.32336	7.0956	6.83812	6.00575	6.79282	7.85399	7.64745	7.24115	6.82401	7.00652	6.86452
SPRY1	6.78917	7.0044	8.94469	6.68236	7.51046	7.38317	7.02218	6.62738	6.71132	7.2159	6.74961	6.89862	7.47832	7.47008	7.29207	6.5433	6.74594	7.67311	7.43517	7.71994	7.84174	7.77803	6.43579	5.67183	6.46746	6.5032	6.48359	7.73074	6.52981	6.65729	7.39437	7.98443	7.32566	6.68654	6.70052	7.88922	6.71585	7.85286	5.73122	6.89057	6.60586	7.30575	7.88346	7.62546	8.30789	6.83317	6.93989	7.65738	6.75129
SPRED1	7.13161	7.36332	7.92604	6.50219	7.06595	7.48051	7.86406	6.87813	6.82562	8.48188	7.82876	7.66209	8.46288	7.8269	7.24239	6.17638	7.17802	7.32861	6.82993	6.89322	6.82211	7.23862	8.22775	7.75041	7.09357	7.1921	6.94274	7.28372	7.87228	7.28924	8.50899	7.12751	7.75498	7.2474	7.2925	7.0997	5.74987	6.85785	7.38553	6.80104	7.43076	7.49219	7.62365	6.50309	7.11252	6.53239	6.25613	8.33543	7.64207
SPP1	7.45072	7.55592	7.43561	7.04815	7.87131	8.06821	8.39792	7.03493	7.25809	7.70653	7.68861	8.04279	8.34114	7.39276	7.47839	6.88672	7.12749	7.71434	7.65222	8.25631	7.9301	7.0721	7.06271	6.4868	7.19593	7.78344	7.1103	6.47806	7.15632	7.25707	6.87697	8.6045	7.14301	7.31236	7.17654	7.17315	6.80582	6.89606	6.36127	7.48932	7.23204	6.94481	9.02168	8.24712	7.27891	7.2285	7.21794	8.32019	6.63744
SPON2	6.97861	7.23653	7.10352	6.61599	6.56213	9.5491	7.63422	6.7632	7.09447	8.95899	6.75352	7.78345	7.66488	5.89362	7.74748	6.48629	6.54885	7.6894	7.16295	6.86832	7.55371	7.36138	7.01626	7.31699	6.38932	6.56764	6.32803	5.69209	7.5098	7.71969	8.0922	7.83097	6.36093	6.53127	6.39466	6.48117	8.26293	6.77805	5.57462	7.92698	7.51034	5.6139	6.71209	7.4715	7.25643	6.58561	6.83513	8.18738	6.80638
SPOCD1	8.37481	8.39973	7.50253	8.47657	8.23761	8.18853	6.49654	6.19102	8.1249	5.81269	7.10926	7.09881	6.34509	6.78034	7.64712	6.884	8.14699	7.82451	8.05013	8.11707	7.96845	9.29702	9.29066	9.06803	7.5902	9.18465	8.27799	7.44727	8.06618	7.75028	7.53568	8.51622	7.31248	9.29011	8.29285	8.08822	6.76696	8.63541	6.87828	7.73373	8.53634	8.18781	7.37988	8.69777	7.73519	7.3301	7.5188	7.7653	8.17863
SPNS3	6.47961	6.91203	7.384	6.51219	7.22171	7.91911	7.10842	5.97613	7.06731	6.63366	6.99442	7.14714	7.06156	7.49271	7.73812	6.27951	7.23232	8.13481	7.28868	7.61591	7.83376	6.98017	7.14293	5.78697	7.32316	6.29054	7.01875	6.04127	7.81932	5.92329	8.90386	7.28391	8.52796	7.11905	6.83818	7.40284	5.87787	6.77052	5.41911	6.15782	5.89802	6.81446	7.9056	6.92304	7.74389	5.89445	6.25419	8.2732	5.94945
SPINK2	6.53664	7.54697	6.86255	6.88857	7.1786	6.71918	7.42209	7.30346	8.46793	7.79027	6.65979	7.30655	7.62449	7.56661	7.64047	6.76922	6.93853	7.92177	7.17183	7.17029	7.42225	7.37616	6.94994	6.12582	7.32285	6.95259	6.93308	7.17613	6.97905	7.07968	6.98391	8.4256	8.52938	7.30783	8.75415	6.99586	7.53046	7.71076	7.13868	7.31168	7.05468	6.2239	7.00947	8.06863	7.16589	7.05115	7.0406	7.26288	7.35558
SPIB	7.03046	6.91741	8.56278	6.45419	7.22014	7.32024	6.88264	6.32233	6.84982	6.61679	6.93204	6.24582	6.87635	7.93995	7.51766	6.80498	6.8331	8.5973	7.09258	7.5129	8.32209	7.45789	6.03512	5.266	6.08031	6.75577	6.34892	8.01873	6.20763	6.96399	8.06535	7.59423	6.31462	6.28757	7.77344	7.31091	6.68801	7.49377	6.84173	6.46652	6.20635	7.24393	7.65486	8.05477	7.21283	6.28062	7.63293	7.81656	7.49675
SPEG	6.83761	7.62473	7.17504	6.45429	7.39944	5.92793	7.60545	7.1508	6.43566	7.56099	8.00532	6.75525	7.52242	7.53253	7.3636	7.72577	6.90522	7.80254	7.52292	7.28568	7.55908	6.99133	7.96656	7.70655	7.01358	8.21119	8.15798	7.04305	7.07593	7.17713	6.79533	8.53059	7.25953	8.00535	7.09625	7.3012	6.72387	7.74103	7.47735	7.41042	7.15199	6.59128	7.28041	8.17161	7.19907	7.3568	8.09696	7.56707	7.01072
SPECC1	7.94376	7.51047	7.68457	6.31892	6.77364	6.74617	7.10811	6.76431	6.74043	7.66583	7.63204	7.33121	7.24909	7.36433	7.37174	7.39659	7.435	8.09952	6.90742	7.06236	6.80026	7.13126	6.88124	7.70526	7.75296	7.09787	7.71191	7.385	7.5011	7.95008	7.57715	9.43181	6.96145	7.24438	6.99495	6.99156	7.42944	7.57576	7.2567	7.30742	8.15547	6.58596	7.00517	8.21404	7.09721	7.04686	7.18589	6.58174	7.21746
SPDYE6	7.63429	7.59733	6.46789	6.52818	7.23306	7.37298	7.3002	7.59423	7.78064	7.15052	7.01951	6.18762	7.02058	7.0386	6.70888	7.22254	6.22245	7.27398	6.58074	6.48231	7.40342	7.11652	7.36866	5.69681	6.91117	6.52226	7.35545	7.66555	6.54868	6.67525	6.27009	7.99294	8.12446	7.05	6.56885	7.46555	8.18974	7.07093	6.64249	6.88078	7.10467	7.99962	7.50549	7.63653	8.26393	6.93561	7.3773	6.25775	6.0312
SPDYC	7.39989	7.20659	7.17715	9.01024	7.43083	7.40795	7.35175	7.20739	7.3124	7.07116	7.15482	7.17244	7.02265	7.17735	7.28976	7.13641	6.96247	7.31894	6.8636	7.05404	7.15975	7.28331	8.83768	7.42312	7.30556	7.34129	7.32168	6.68679	7.93212	7.77569	7.13941	8.82213	7.35452	8.65818	7.3882	7.38479	7.69632	7.10654	6.62154	7.70228	8.02538	7.73667	7.94524	8.46325	7.51726	7.44037	7.42977	7.4287	6.84683
SPDL1	6.88319	7.2093	7.26573	6.52039	7.55563	7.45782	7.4246	6.88301	7.95847	7.80629	6.95286	6.61211	7.93822	7.18509	7.57302	6.40332	7.37027	7.77324	7.38703	7.08736	7.48377	7.6492	7.38096	5.86785	6.42391	7.87886	6.63792	7.34841	6.83621	6.83115	7.43129	7.9474	6.74901	6.64393	6.50693	6.84289	7.54279	6.22399	6.82327	6.82244	6.5629	6.74412	6.99396	7.58688	7.47265	6.55934	7.67607	7.58899	6.4491
SPATS2L	9.54224	8.6695	7.15856	8.53803	7.44173	7.34623	7.22193	7.50877	8.21614	6.64535	7.11167	7.40565	6.82662	6.66884	7.33256	8.87438	8.32863	7.03836	8.22816	7.1899	6.86229	7.47737	8.1856	8.17217	6.505	7.93246	7.85289	9.54966	8.61358	10.4837	7.68575	8.06646	8.42603	7.39852	7.64737	7.27605	10.4058	6.75803	7.87814	8.7335	7.8666	7.5978	6.73284	8.60668	8.37592	7.5917	9.27979	8.06087	10.0176
SPATA31D5P	7.12785	7.00289	7.85136	7.60278	7.70879	6.95287	7.45196	7.65462	7.81338	7.15801	6.54854	7.29916	7.49258	7.51448	7.39526	6.8244	6.67765	6.97878	6.75149	7.63452	7.29772	7.8728	8.28935	8.79348	8.35789	7.16043	7.14088	7.9523	7.21315	7.28783	6.90727	8.63688	8.16136	7.34318	7.71684	7.20381	7.63544	7.8824	7.67511	8.0655	8.38736	6.66016	8.69258	8.30526	8.2133	8.13584	7.24865	7.20952	7.24718
SPATA20	6.21792	6.07963	6.40359	7.64733	7.12963	8.17522	7.70442	7.04346	7.2537	8.18226	7.28116	7.45227	8.07129	7.40717	7.45976	5.70232	6.35723	6.56704	7.7838	7.45942	7.86975	7.36649	7.4837	7.36488	7.95765	7.06125	8.47012	7.20685	7.87737	7.72012	7.66904	6.81147	5.33216	6.88529	7.2167	7.4798	8.017	7.22113	6.95038	8.07888	7.49473	6.93817	7.77487	8.51079	7.99741	7.05529	7.05636	8.24585	8.08783
SPATA13	6.93904	7.93131	8.08436	6.86515	8.50044	7.77281	7.47619	6.53915	7.3508	8.83997	7.55375	7.96465	8.17883	7.98404	8.46538	7.43431	7.68174	8.31223	7.85736	8.47209	9.02788	7.10613	8.20355	8.04876	7.8995	8.11412	7.87457	8.21815	7.23909	9.06166	6.84524	7.10708	8.45028	7.65306	8.41461	8.59312	8.06204	7.93928	8.33197	7.7015	8.44014	7.90317	8.13381	8.63432	8.23968	8.77588	7.89123	6.91611	8.48192
SPARC	7.8789	7.78832	7.31174	8.79888	8.71366	8.1032	6.46067	6.36493	8.19539	6.7748	7.41325	8.17766	6.60716	7.69002	7.9518	7.49072	7.45982	7.33113	7.56025	7.75088	6.95443	8.28935	8.32174	7.04099	8.05474	8.57895	7.52196	7.4241	8.17181	8.00246	7.3878	8.56817	7.99064	8.29513	8.09423	7.6669	6.56064	7.90343	7.93339	7.95428	6.78865	7.57848	6.61652	7.72863	7.51876	8.51519	7.61485	7.03695	6.72472
SP6	7.74424	7.47589	6.94853	6.75126	6.6675	8.62039	6.6125	7.42145	7.73406	7.53655	7.08495	7.3793	7.41875	7.31655	7.04075	7.29285	6.99484	6.49136	6.79744	6.73626	5.74176	7.25962	7.01462	7.05197	8.11927	6.82128	6.85309	7.24548	8.20032	8.25321	6.81801	8.28346	7.05125	7.67649	7.34601	6.85147	7.30427	7.43652	7.96417	7.54474	8.23304	8.47932	7.18104	7.92592	7.95673	6.90684	7.18062	6.44105	6.31552
SOX8	6.9317	6.62055	7.37051	7.77049	6.90197	6.93352	7.43713	6.90876	7.53877	8.04509	7.65682	6.57545	8.08046	8.02727	7.3547	6.33132	6.36107	7.64626	6.74762	7.23627	7.53007	8.12135	6.82959	7.01345	6.37441	6.80459	6.30506	6.98097	6.70224	6.05484	7.54181	7.40484	7.88975	8.12458	8.11782	7.89543	8.14415	6.23868	8.04216	7.24422	7.48405	7.08983	7.786	7.27705	8.12248	6.38367	7.57588	6.19836	7.09615
SOX6	6.42435	6.54255	6.58557	6.81756	8.17656	7.83422	7.26237	6.65722	7.34502	6.65753	7.64862	7.86263	6.65881	8.26161	8.58509	7.66867	7.90112	7.73318	7.139	6.8268	7.5247	8.55417	7.48909	7.84666	7.12369	8.06603	7.06253	6.42795	7.10872	7.20984	6.82834	9.13485	7.25743	8.53755	8.39103	7.2399	6.75693	7.70564	7.49904	8.22978	7.22392	8.25617	7.13929	8.61132	7.23176	7.22037	8.72131	6.71386	7.39654
SOWAHC	6.70642	7.01125	8.03514	7.22621	6.94595	7.34662	7.51515	6.18262	6.31718	7.89272	7.28023	7.71516	8.15429	7.80747	7.01697	5.93136	6.89569	7.14757	6.94719	7.21671	7.25259	6.94433	5.5995	7.18284	6.63662	6.67866	6.80034	7.62112	7.03879	5.94578	7.75451	7.19043	7.26782	5.85073	7.60631	7.37259	7.20407	7.00716	6.33201	7.24186	7.13895	7.90518	7.54756	7.19051	7.9938	5.90511	6.67737	8.1165	6.72226
SOS1	7.56515	6.55301	7.51301	7.31634	7.03058	7.36935	7.20502	7.09054	9.61236	6.93114	6.70571	9.10507	7.26473	7.21774	8.92794	6.81366	7.34667	7.49099	7.39329	6.59232	6.85382	8.66267	9.69087	6.98671	7.78785	7.76651	8.9561	7.92608	6.87931	7.45631	6.17394	9.48159	9.15411	7.08877	9.7368	6.6408	7.25003	6.87146	7.5215	7.57629	7.05935	7.18586	6.50554	7.26204	6.47692	9.71511	6.57815	7.59348	8.52369
SOD2	10.0486	9.50248	8.76581	9.90037	8.90301	8.46273	8.93778	10.0456	9.91506	8.30438	9.55505	9.03796	8.21731	9.20846	8.80921	10.0269	9.43238	8.52837	10.5548	9.9495	8.74067	8.588	8.57836	9.28846	9.55197	8.64733	8.62726	8.58131	8.67456	9.27324	8.38746	10.1629	8.66088	8.83492	8.69534	9.05852	8.31434	8.40708	9.82219	9.01679	9.07693	9.33864	8.70585	9.79561	8.80054	10.0091	8.73789	9.53065	9.08926
SOCS6	7.01659	7.29852	7.44246	7.8381	6.37535	6.53854	7.86547	7.8127	8.07221	6.92244	7.36591	7.74628	7.55352	6.38504	7.37524	7.43648	7.22121	7.13852	7.52076	7.00756	7.48467	7.82462	7.75592	6.90349	9.07101	7.25968	7.24009	7.04234	7.31249	7.3873	7.6777	8.73878	7.2729	7.44275	8.57277	7.80463	6.9347	7.02521	7.23041	7.62025	7.36219	6.52798	7.31679	8.38032	7.4092	7.35864	7.34806	7.09972	6.76581
SOCS3	7.7755	7.17591	7.31944	8.18953	6.89946	5.68064	7.10708	9.60673	7.70224	6.23729	7.17014	7.14929	6.16837	6.82604	7.23878	9.01001	7.50692	6.67777	9.42219	7.85688	6.42571	6.13288	7.63851	7.46508	8.14013	7.92419	8.38317	7.68688	8.35054	7.53975	6.92839	8.22215	8.68372	8.64254	6.77906	6.96396	7.10282	7.62723	7.90956	8.31807	8.52158	8.44237	6.86804	7.94406	7.73194	9.91106	8.48141	7.42685	7.76699
SOCS1	9.23545	8.90518	7.59033	9.04536	7.42695	7.77517	7.50883	7.63757	8.66	7.25362	7.37741	7.68555	7.08353	7.78558	7.28855	9.42201	8.58701	7.41929	7.78597	7.28379	7.02217	8.24909	7.86441	9.17656	7.26611	8.6293	7.43641	8.56836	8.96113	9.49021	7.55824	9.04502	8.48824	8.18038	8.1982	8.21131	9.59322	7.38168	8.39635	8.77697	9.01266	8.40246	6.93044	10.4427	7.72223	9.4734	8.6422	7.91108	8.86968
SNX6	7.99903	7.45625	8.31268	8.09231	7.80667	7.64871	7.4062	7.19143	7.2327	7.77793	7.16474	8.19439	8.10813	7.68493	8.68509	6.97729	7.58865	7.69771	8.10192	8.11213	8.21568	7.62172	7.89133	8.6298	8.64664	8.29995	7.71069	7.52669	6.46997	8.31222	6.19083	8.29364	7.9333	8.385	6.49018	7.63715	8.2017	8.01016	8.42094	8.40677	8.55183	8.3227	8.48034	7.55999	7.89895	8.59651	7.78801	7.56208	7.74155
SNRPD3	6.59302	8.08713	8.30379	6.47969	7.54113	7.37266	7.38622	6.72303	7.49594	7.82957	7.85653	7.00662	7.73464	7.24542	7.22854	6.75306	7.13846	7.489	7.10209	7.10175	8.10563	7.3497	7.67384	6.85084	7.66381	7.68148	7.47642	6.96895	6.69821	7.44634	5.32461	6.44425	7.64704	7.18139	7.88499	7.5158	7.3077	7.42202	7.35683	7.58953	7.27909	7.85609	7.65506	7.31132	7.81272	7.17247	7.61226	7.23968	7.66732
SNORD38A	7.21528	7.13177	7.35588	7.4618	7.78709	7.7227	7.77545	7.06234	7.08076	7.09219	6.84622	7.51989	7.52547	7.50909	7.22579	6.98261	7.30025	7.50677	7.28308	7.62954	8.34028	8.06284	6.72345	6.97761	6.75517	7.74157	6.63264	7.46101	6.67892	7.59047	6.39798	8.13535	7.58656	6.83585	7.88995	7.46947	7.41572	6.88312	6.25827	7.79485	6.75507	6.24663	6.96284	8.49656	7.63393	6.75151	6.81832	7.23061	6.70468
SNORD36C	7.19436	7.19008	7.609	7.0975	7.19261	7.5752	7.84957	7.31037	7.07365	7.85143	7.19691	7.07521	8.49344	8.5372	7.20499	7.16805	7.90121	7.21713	7.12394	6.50924	7.9986	7.44369	7.65301	6.96618	7.52842	7.33094	7.4728	7.03772	7.40852	7.34442	7.0671	6.73132	8.82109	7.14762	7.48513	7.77718	7.34217	7.59749	7.31095	9.47089	7.1143	7.65113	7.3854	7.58638	7.40542	7.38484	7.41141	7.39267	7.55029
SNORD33	6.90892	7.49461	7.78636	7.09966	7.81619	6.68953	8.3307	7.88213	8.90337	7.74924	6.87498	6.61524	7.50107	7.1835	7.30419	7.33344	7.09717	7.49285	7.98562	7.51642	7.78753	6.64768	7.04386	7.11886	7.49536	6.84295	7.12014	7.23116	6.73175	7.30407	6.45289	8.17741	6.71847	6.88752	6.85345	7.82396	7.54203	6.52368	7.47219	7.06417	7.26983	7.81207	8.00195	7.82065	7.882	7.19962	6.79327	6.36515	7.06726
SNORD14A	6.79493	6.8737	7.49116	6.32627	6.99838	7.85249	7.46212	7.15818	7.07663	7.47693	7.78713	7.802	7.81875	8.0841	7.84468	6.77181	6.87942	7.29879	7.39496	7.37265	7.93586	7.2577	7.63451	6.52038	7.22492	7.19957	7.3522	7.49586	7.51589	7.09048	7.91111	6.97704	7.65859	6.67616	7.15517	7.32514	7.64669	7.21224	8.6581	7.08882	6.69787	7.61135	7.52563	7.53831	7.55674	6.73991	9.17163	7.71962	8.72192
SNORD13	7.13236	8.95919	9.13631	7.34181	9.54701	8.67179	7.95596	7.47087	8.3473	8.88616	8.47515	8.34075	8.18194	8.98245	8.28725	7.19843	8.42416	9.04769	8.12946	8.16331	9.05299	8.61956	8.7999	8.27891	6.99518	8.90761	7.80652	9.4776	7.79573	7.83748	8.63209	6.75755	8.31046	7.63719	8.43518	7.8618	8.47399	8.37763	8.61979	8.29594	8.04375	8.23542	9.14863	8.02908	9.44236	6.73102	7.66085	7.85306	8.05562
SNHG5	8.53035	9.17469	9.5182	7.82822	8.03967	8.50167	8.87068	9.01841	8.08386	8.68696	8.08856	7.97613	8.61085	8.42474	8.37975	8.27942	8.45304	9.07344	8.13693	7.8784	8.42251	7.4313	8.46468	9.04715	8.27421	7.3246	8.73002	7.12677	8.6728	8.72492	9.32334	6.88071	7.4041	9.12567	7.70853	8.64639	7.98752	6.93651	6.94979	8.12751	8.98539	8.05349	8.45387	7.52286	7.59634	6.91276	7.56762	7.75409	8.54733
SNHG10	7.53226	7.37338	7.1753	7.95901	6.97719	7.38011	6.13438	7.21989	6.98842	6.91304	6.82564	6.6665	7.00364	6.70676	6.79009	6.74561	6.12424	7.01275	7.17416	6.62085	6.92577	7.40473	6.80988	5.98706	7.48469	6.54078	6.52127	7.20078	7.85877	6.66791	7.49247	8.01423	8.13009	7.57742	6.6136	7.70073	7.40538	6.94407	7.23631	6.89997	7.3665	6.81006	6.59768	7.65715	7.62444	7.17464	6.62882	6.17417	6.46439
SNCA	9.24883	8.18422	8.80947	8.73703	8.82329	8.82892	7.83045	7.30175	9.72415	7.92676	9.75962	9.86064	7.49747	9.86535	9.97582	9.99385	9.51432	9.62819	7.3341	7.45866	7.33566	9.87543	9.70134	9.2389	9.24099	9.83049	8.18546	8.10678	8.33188	9.06273	8.93801	11.6939	9.5289	10.4593	9.66137	8.54038	7.01579	9.49984	9.15364	9.41578	9.42786	9.04155	8.72484	8.30174	7.88249	8.19488	9.77789	8.9744	8.80875
SNAPC5	7.96637	7.775	7.20994	7.63001	7.39805	7.02754	7.72375	7.97342	7.11682	7.44115	6.23763	7.05282	7.23116	7.18715	6.85812	7.39979	6.74899	6.94528	6.93021	6.53657	7.49898	7.87869	7.62355	5.76184	6.5933	7.6675	7.96838	6.99189	7.72863	7.5302	7.6691	8.06502	7.40894	6.77242	7.2243	6.63316	8.45739	7.31118	7.85794	8.11752	7.00798	6.9837	7.23453	8.35327	7.59423	6.74037	7.49819	6.22278	7.74926
SNAP47	7.21475	7.05414	7.13498	7.18731	6.71379	7.85074	7.44056	7.09324	6.35048	7.27009	7.33173	7.40842	7.02716	7.90045	7.7752	6.06904	7.26803	7.04913	6.89397	7.13417	7.24731	7.3463	8.43421	8.03744	6.45547	7.45016	7.52381	6.49305	6.65628	6.61899	8.59244	7.97219	6.50444	7.78545	6.98458	7.15004	7.66277	6.53112	6.14672	6.85224	6.74422	7.0567	7.48133	7.61328	6.64092	7.88843	6.69404	7.97866	7.5969
SMPDL3A	8.23911	7.92074	7.5293	7.53099	6.79992	6.63165	7.62866	9.28193	7.21465	8.09335	7.98211	7.63677	7.78124	7.68301	7.18034	9.00806	7.84225	7.33245	7.69434	7.2182	7.09181	7.50328	7.43568	8.90818	7.31425	8.18163	7.7764	7.95112	8.05687	8.1828	7.75832	7.42405	7.9975	8.15598	7.43285	6.40242	7.92228	7.27066	8.06835	8.08972	8.69883	7.25077	6.96604	7.96116	7.44025	10.27	7.57187	7.84884	8.24636
SMPD3	6.55212	7.59293	7.32486	5.74353	8.0768	8.39001	6.75343	6.18426	7.75579	6.97188	6.87142	7.142	7.04084	7.99942	7.80991	6.54629	7.39789	7.65492	7.94485	8.04193	7.06089	7.32922	7.49919	6.12993	6.92455	6.96024	8.27177	7.33325	9.1643	7.08789	9.00643	8.43958	8.15573	8.34717	7.4625	7.22308	6.63521	7.11365	7.41427	7.84049	7.06278	6.29309	7.40528	8.08107	7.10979	7.05923	7.15064	8.00335	6.4663
SMOX	9.53293	8.3253	7.77647	8.0584	7.67458	7.644	7.17591	6.51665	8.22207	7.2847	7.66674	8.31312	7.19916	8.0061	8.52347	10.3367	9.16373	9.06503	7.53428	7.51984	7.53913	9.50095	8.70589	9.44979	8.12891	8.37738	7.70424	8.04836	7.63598	8.87042	8.41635	9.16047	7.89333	10.9655	8.44857	7.55724	8.69263	8.05754	8.31886	8.46126	9.04219	8.60992	7.64559	8.79306	7.6256	8.26212	10.0379	8.14425	8.16358
SMIM24	9.15039	7.92812	7.82754	8.48906	8.62622	8.18894	7.31462	6.75227	8.22093	7.17838	8.7754	9.00831	6.33178	8.22487	9.13388	8.45716	8.26443	7.56494	6.22457	6.22217	6.92665	8.4038	7.6589	7.17001	7.7026	8.21759	6.51031	7.35292	7.3393	8.78991	7.50602	10.02	8.24617	8.81802	7.71328	8.03761	7.23922	7.94591	7.20061	7.22507	7.01091	7.66436	7.3829	10.3399	7.33057	7.89684	8.36639	7.59953	7.53537
SMIM10L2B	7.32382	7.06833	5.71647	6.7121	7.42937	7.51061	6.97741	6.91555	7.51759	7.48437	7.73164	7.83346	7.3585	7.19964	6.75456	6.67414	7.12634	7.34774	6.6946	7.56218	7.8058	7.8616	7.62089	7.8886	7.07991	7.08467	6.98965	7.90329	6.79356	6.93423	6.5388	8.75389	8.56199	7.91139	7.92701	7.29528	6.44087	6.53168	7.23283	7.12864	7.88742	7.59162	8.01553	7.89116	7.01923	6.86619	6.85557	6.53644	7.48429
SMIM1	9.31999	7.65491	7.31242	9.29587	7.66599	7.47531	7.77242	7.36059	9.86763	7.1058	8.99555	9.16676	6.53406	8.0583	8.91674	11.0394	8.8321	8.3456	8.19295	7.62204	7.58537	8.72884	10.4107	9.09374	10.0764	10.9255	7.25227	7.16805	9.30641	8.00268	7.24282	11.9784	10.0984	10.0984	8.59199	7.53145	6.66944	8.35239	9.40393	10.169	8.87991	8.47683	6.82332	11.6743	5.93441	10.3696	7.89575	8.07817	8.54604
SMG6	7.5597	6.84215	7.55495	6.84132	6.78183	7.53964	7.66262	6.87927	8.43321	7.26592	6.12141	7.42506	7.20121	6.89046	7.20038	7.38474	7.00796	6.9889	6.56851	7.35028	6.79376	7.65612	7.20573	7.35655	7.29919	7.51815	7.51179	7.35775	6.7081	7.35924	7.45586	9.12023	7.47063	8.79467	7.56473	8.13023	6.7345	7.1315	7.15201	8.07784	8.41266	8.58549	7.35304	8.74585	7.61302	6.7033	6.69278	7.00611	7.30523
SMC6	6.98077	7.86388	9.1292	7.18698	7.87909	7.80788	7.37538	7.89117	6.2749	7.11867	7.58339	6.35118	7.71978	7.87124	7.33373	6.6347	6.70984	7.62797	6.78047	6.67684	7.63873	6.80042	8.21217	7.60786	6.61595	7.70696	7.84019	8.25435	5.43658	7.44131	6.74783	6.89049	7.96789	6.87085	6.68813	7.79205	8.18205	7.81213	4.63838	6.91549	7.69948	6.83088	7.56161	6.5317	5.55965	8.21492	5.49845	6.48108	4.91564
SMC1A	7.07817	7.10526	8.0896	7.2096	5.70836	7.2038	7.23846	6.72428	6.94362	7.60996	6.78198	7.56921	7.53412	7.27454	8.00994	6.64946	7.15454	7.6179	7.10796	6.95322	8.03505	7.47304	7.66355	5.34377	6.46059	6.86908	7.30894	7.40208	7.43971	6.40075	8.84627	8.09042	7.44167	6.34211	7.39156	6.89689	7.6853	7.96409	5.69555	6.5193	6.97913	7.00434	7.5205	7.61492	7.45013	7.20778	7.41123	7.93949	7.4497
SLPI	7.77085	6.8906	7.087	7.81476	6.80116	6.37349	7.01072	11.4454	8.63287	6.42561	8.42782	7.53262	6.58683	8.94826	7.57069	7.44	7.96188	7.5618	10.2581	10.4852	7.60123	6.22184	8.15527	6.94788	8.00023	10.2143	7.74997	8.45143	8.30216	9.02945	8.08441	6.04176	7.24809	9.2874	7.39192	8.68127	4.09248	7.77138	8.53327	8.78867	6.94573	7.85581	8.07435	7.8701	5.93914	8.87064	7.62715	7.82953	6.83449
SLFN5	6.20233	7.79869	7.75324	6.56613	7.57873	7.14662	6.56815	7.07022	7.44407	8.34781	6.97137	6.32378	7.1316	6.80254	7.09683	6.60717	6.30173	7.30517	6.70865	6.76878	7.93111	7.70686	7.48181	5.79548	7.54395	7.80553	6.7565	7.29219	4.79961	9.66096	6.30444	7.14167	7.53432	6.39714	7.71553	6.94725	8.10161	6.78612	7.04342	7.19057	6.21957	6.98013	6.98192	7.04616	8.11738	6.75283	7.9907	6.75306	9.10873
SLFN14	8.2005	7.6225	7.60463	7.25375	7.89804	7.33309	7.53242	6.94233	7.81137	8.33813	7.56209	7.59619	7.83354	7.47495	7.57328	7.06885	7.83284	7.77642	6.14019	7.266	6.96762	7.72322	7.88392	6.33344	8.25283	7.16044	7.14093	6.50922	7.18691	7.87461	6.9078	8.63388	7.91989	7.92137	8.41674	8.38128	6.83671	7.93738	7.42133	8.23557	7.26256	6.8179	7.21734	8.2768	7.32253	7.53231	8.38761	6.79383	7.52961
SLCO4C1	7.00085	8.11043	7.54618	7.10964	7.75688	7.45188	8.14549	6.53516	7.27063	7.42818	6.72933	7.65914	8.15783	7.44702	8.177	6.67171	7.07695	6.90589	7.10007	8.27069	7.26673	5.93309	6.44145	8.04572	8.10463	6.80995	7.70328	7.36116	7.74958	7.63666	8.08554	7.55944	6.47311	7.64076	6.1519	7.10941	7.79221	6.97418	8.10882	7.4658	7.75961	7.16017	7.35252	6.42574	7.3045	7.63543	7.00141	7.25782	7.35064
SLC8A2	7.44699	7.14987	7.00091	7.60726	6.38138	7.21371	6.87387	6.1373	6.93578	7.36436	7.35631	7.43672	7.53857	8.35546	7.2255	7.53528	7.34776	6.72292	7.03489	6.9806	7.14045	7.30885	7.29946	6.53837	7.33102	7.36662	7.34708	6.71442	7.39313	7.49395	7.1136	8.84229	7.37981	7.54927	7.41337	7.40998	7.0424	7.1327	6.59754	7.72636	7.4689	6.63662	7.42361	8.48467	7.5158	7.46536	7.4548	6.99946	6.8739
SLC7A5	8.48939	6.71753	7.1236	6.99471	6.52769	6.89993	6.71893	7.25473	8.81844	6.19095	9.26426	8.68891	6.39813	8.83383	8.95078	9.48868	8.9013	8.61966	6.65131	6.37598	6.45648	8.9638	8.05264	9.38295	7.40003	8.50765	6.1931	7.02604	7.46559	7.68309	7.63707	10.1493	8.88462	9.49505	8.29069	7.42865	6.5334	8.39093	8.1183	7.53667	8.91473	8.43166	7.0954	7.36861	5.66276	7.49937	8.05024	7.75338	7.82791
SLC7A3	7.88624	8.12438	7.44069	7.95444	7.95279	7.37106	7.35755	7.95061	8.21219	6.86484	7.84167	8.39244	7.91415	8.17706	7.47114	7.45118	7.00497	7.01502	7.44322	8.15914	7.79039	7.03427	7.13958	7.85059	6.93075	6.96624	6.94677	6.3161	6.99267	7.09316	6.74012	8.43723	6.97939	7.53404	7.01284	7.44346	6.82724	6.73306	6.91435	7.32484	7.0682	6.23855	7.02305	8.08075	7.11495	7.06467	7.2035	6.99576	6.47508
SLC6A9	7.0627	6.00676	6.71421	6.66887	6.97463	6.89188	6.10085	6.69047	8.85928	6.73111	8.96116	7.98772	6.39234	8.9783	8.2408	8.86312	8.96022	8.22498	6.01168	5.82527	6.6376	9.24402	7.15807	8.73165	7.42593	8.05888	6.22298	6.63954	6.90816	7.86025	7.7644	10.0834	8.32532	9.3361	8.01888	7.17063	5.91771	8.61576	8.47079	8.29607	8.53906	8.06974	7.06345	7.36273	6.39202	6.41867	8.10278	6.33919	6.29479
SLC6A8	7.8088	6.43256	7.42511	7.20481	6.65205	7.27086	6.88257	6.29657	8.68404	7.02876	9.38731	9.35831	6.71876	9.42326	9.84636	8.50244	8.34186	8.14626	6.32549	6.27034	6.40228	9.26188	9.09415	9.31287	8.08964	8.75321	6.45785	7.16359	7.54421	7.69299	7.79579	9.98831	8.07642	9.60042	8.87387	8.03111	5.83937	8.09353	8.51715	7.99949	8.92094	8.84701	8.02381	8.86748	5.36973	7.66792	8.44337	7.86852	6.99209
SLC6A12	8.98245	8.57978	7.62718	8.89095	7.17778	7.4543	7.43278	7.32845	7.86529	7.91514	7.208	7.37722	8.05055	7.03167	7.18733	8.09139	7.57508	6.88185	7.90461	7.27363	7.27449	7.85614	8.03816	9.3912	7.9507	8.82493	8.16053	8.85998	8.87242	8.82456	8.54091	8.76503	8.96993	8.70977	8.04755	8.31378	8.37546	7.50195	8.01102	8.6458	9.23837	8.12687	7.04995	9.45147	7.5637	8.82395	8.13131	8.76391	9.04324
SLC6A10P	7.92451	6.58709	7.61759	7.9903	7.77809	8.33817	7.21718	6.79734	9.06354	6.89943	9.53766	9.73701	6.87825	9.46401	9.84317	8.8903	8.93617	8.52315	6.22695	6.58587	6.63276	9.38516	9.13069	9.16659	8.34573	9.04121	6.95544	7.22005	7.88009	8.09993	8.23456	10.3219	8.26184	9.8103	9.21587	7.91207	5.83996	8.43524	8.67147	8.4866	9.03538	8.90411	8.30979	9.38566	6.14532	8.03038	8.62402	8.20935	7.72116
SLC5A12	7.44084	7.05223	6.85201	7.27789	7.7808	7.88962	7.46865	6.93807	8.17318	6.99156	7.55916	6.95195	7.53643	7.46209	7.21209	7.01379	7.21268	6.99579	6.201	6.41303	6.62535	7.34506	8.98958	7.5816	7.19062	8.10474	7.14215	6.72813	7.18822	7.6958	6.90856	8.63804	7.1749	7.34444	7.81352	7.80172	6.83733	6.92767	6.39227	8.14328	7.37801	6.70519	7.70103	8.95064	7.59548	7.53431	7.68549	6.84625	7.82123
SLC51A	7.50269	6.80792	7.08927	6.43494	7.50806	7.23996	7.27639	7.92053	6.82963	7.29886	6.65916	7.73009	6.90223	7.00345	6.70834	8.07025	7.32282	7.24091	7.90069	7.63111	7.44425	7.2973	7.28777	6.51523	7.3198	7.35594	7.33611	7.3496	7.92699	7.97454	7.65217	8.85381	7.36933	7.94409	7.40339	7.39995	7.02684	7.13185	7.57098	7.74767	7.45976	6.61496	7.41378	8.49081	7.50737	9.43839	7.44544	6.98326	7.16596
SLC4A7	6.73407	7.38584	8.78175	7.09917	7.29688	8.39863	7.5528	6.97906	7.69136	8.21599	7.14159	7.84046	7.89253	7.70185	8.31478	6.36043	7.8003	8.63251	7.82835	7.70924	8.24483	8.08954	6.95471	6.68726	7.58205	7.94677	8.43655	8.06931	6.99584	7.11986	7.89155	8.19869	7.23224	6.88758	8.02041	7.86295	6.94374	6.81691	7.43498	7.06714	6.80608	6.66562	8.07172	7.83607	7.67837	6.80249	8.05198	8.25398	8.53842
SLC4A1	8.7856	6.43183	7.70525	8.53358	7.45587	7.8712	7.34967	6.63611	9.61143	6.72137	9.68455	9.18928	6.81292	9.60529	9.58982	10.0745	9.02755	8.93296	6.49624	6.52805	6.36196	9.58008	8.82066	9.21279	8.43259	9.05046	7.34246	7.33268	7.90282	8.40404	6.1353	10.6722	9.17692	10.2267	9.17744	8.10816	5.94644	9.21652	9.51734	9.20394	9.26351	8.77308	8.68969	7.68598	5.9591	8.01935	9.56492	7.97422	7.85582
SLC49A3	8.48065	7.76316	7.41928	7.43166	6.68387	7.20674	7.15517	7.0889	7.90194	7.71577	7.38088	7.00565	7.38793	6.93877	7.56565	7.39962	6.92955	6.95129	7.55753	7.08632	6.8979	7.01387	7.86435	8.46165	8.4078	7.96732	7.49341	7.15887	7.61158	8.23231	7.86949	8.38171	8.37818	7.5539	6.71058	7.23048	7.61039	7.67404	7.16314	7.6688	8.93567	7.54392	7.6305	8.18739	8.2183	8.68474	8.23181	7.53092	7.70038
SLC48A1	8.59264	7.57271	7.47532	8.33132	8.36632	8.65246	7.74568	7.23761	7.48602	8.21428	9.06909	8.05009	7.38192	8.5904	8.13409	8.82617	8.35634	7.3047	6.51955	7.1963	6.7989	8.44304	7.95786	9.0504	8.35743	7.77388	6.2172	7.18757	8.06601	8.0266	7.91528	8.76793	7.39329	9.27451	8.43543	8.01116	6.09183	7.95541	8.85958	8.075	8.56116	8.05503	7.08501	8.74653	7.11862	8.27272	7.88465	7.52106	7.78073
SLC45A3	6.68022	7.48037	7.69629	7.68102	7.83169	7.75133	7.46194	5.65828	7.61777	7.77915	6.64934	7.32613	7.84707	7.29043	8.13142	7.32336	7.98503	8.30392	6.72593	7.72769	7.86226	7.20947	6.7224	7.68075	7.04652	7.57778	7.45128	7.13955	7.75027	5.88849	8.89361	6.99554	7.30875	8.15525	7.44503	7.36173	6.00692	8.00008	6.67624	7.02678	7.24325	7.72188	8.08024	7.17914	7.52551	7.02817	7.49742	7.82422	6.62535
SLC43A1	6.42462	7.23003	7.24182	7.3865	8.67079	7.96659	6.80227	8.2233	7.73288	6.81661	6.48435	7.0788	7.34444	6.60085	7.88607	7.17816	7.41606	7.21504	8.19104	7.12167	6.87997	7.9067	8.57233	7.92666	7.26938	7.28402	6.96902	7.3051	7.42223	7.11609	8.16746	8.67415	7.87231	8.42117	7.82822	7.71885	6.66392	7.4412	6.75526	8.36225	7.09101	6.95229	7.38278	8.10817	7.15115	8.22988	8.08415	6.69807	6.82202
SLC38A8	7.45971	6.52183	7.19876	5.57191	7.24736	6.59001	7.76423	7.5595	7.34715	7.61669	7.16401	6.57487	7.36522	6.5252	7.21662	7.20131	7.45775	7.42716	7.52476	7.26768	7.5076	7.19454	7.15846	6.3864	8.41938	7.55767	7.69582	6.56498	7.25348	7.35575	6.96992	8.72352	7.23997	7.46447	7.27401	7.99792	6.89769	6.98929	7.34896	7.59151	7.33034	6.48607	7.28439	8.36074	7.37792	7.32675	7.31603	6.85414	6.98242
SLC38A5	9.03611	7.5324	8.04592	8.30688	7.4799	8.57024	7.64758	6.57815	8.46698	7.13992	7.84269	9.09624	7.22117	7.67692	9.46629	8.45123	7.54284	7.0707	6.9501	6.88545	7.52552	8.65881	7.99904	8.39908	7.94847	8.12979	7.20141	7.14202	7.3056	7.67147	8.136	9.6611	8.19831	9.14305	8.36076	7.64751	6.92549	7.97767	7.48661	7.54275	8.27262	8.14043	6.91638	9.48894	6.75368	7.50329	9.43142	7.71205	7.54447
SLC38A11	7.22853	7.81848	9.25188	6.26332	7.86591	7.09179	7.12269	6.72745	7.30727	7.62413	6.75712	6.84833	7.62741	7.23459	7.23444	6.54981	6.65648	7.98506	6.67698	6.89645	7.78332	7.9181	6.61554	7.11502	6.59528	7.67763	6.852	8.69292	7.38085	6.75795	8.38695	8.10421	7.28083	6.8132	8.8308	6.87004	7.28652	8.40602	7.31758	7.8373	7.14852	6.54692	6.68772	7.74714	7.94095	7.651	7.17243	7.64213	7.40528
SLC38A10	7.76861	8.05046	7.83734	7.57582	7.2404	7.87039	7.67664	7.92824	7.17239	7.61697	7.39424	6.77446	7.65429	7.25644	7.76018	6.77662	7.34541	7.42093	8.00334	7.01811	7.05443	7.79407	8.24721	8.58255	7.70906	7.65631	8.18644	7.47143	8.67456	7.89511	8.18082	7.69938	7.32624	8.40812	7.04769	6.81737	8.50501	7.97606	8.16804	7.09637	8.49997	8.16269	7.45998	9.06	8.2747	8.18706	8.2601	8.23051	7.85508
SLC35G6	7.82018	6.99865	6.48392	8.22304	7.43051	7.04759	7.74576	7.67368	6.68269	6.7396	7.047	6.65762	7.36367	7.51834	7.57552	6.46738	7.71951	7.40925	7.09619	7.26885	7.59153	7.0215	7.89175	6.73196	7.7245	7.20602	7.86208	7.04025	7.18346	7.20734	7.34587	8.56111	7.09274	7.26289	7.75034	8.15144	7.30102	7.32868	6.30732	7.44068	7.18219	6.67425	7.13671	8.20205	7.22928	7.17863	7.16803	6.90788	6.94324
SLC35D3	7.65333	6.73339	6.31912	8.07206	8.15847	7.60239	6.87887	6.50696	8.25324	7.18958	7.09773	7.01982	6.68567	7.08377	7.98391	7.51709	7.25081	7.26352	7.06853	7.26286	7.35618	8.3379	8.48424	6.18763	7.91466	8.69448	7.61638	8.5212	8.53897	7.04432	6.66269	8.39718	6.9298	7.09983	7.76513	7.77614	6.59126	8.19125	7.31178	7.27751	7.01919	6.18412	6.97374	8.03836	7.18056	7.99352	7.30105	7.52606	7.69482
SLC30A3	7.81191	7.41479	6.51382	7.30601	7.53251	7.27903	7.96309	7.07631	7.52712	7.01079	6.27973	6.9464	7.23165	6.58689	7.53815	6.96223	7.33068	6.65507	6.93598	7.44	7.1998	7.03464	7.45334	6.87121	7.70625	7.97923	7.65748	7.36788	7.74707	7.8969	8.61254	8.38251	7.16179	7.09025	6.95442	7.65992	6.58367	6.84705	7.74047	7.91281	7.00992	7.91756	7.55224	8.0251	8.03715	7.13232	7.08522	8.03999	7.44503
SLC2A5	7.5666	7.31623	8.33461	7.53052	7.89942	7.57962	7.14541	8.49317	6.58345	6.76601	8.18002	6.81116	7.17295	7.70316	6.79823	6.99399	6.50426	7.41012	6.94425	6.78689	7.27526	7.49194	7.27682	8.0556	6.75128	7.29159	7.405	7.11049	6.11613	7.65572	8.19251	7.65079	7.5044	6.27314	7.68699	7.35124	7.8978	8.38302	8.14076	8.14675	8.1002	7.86219	7.58499	8.00253	7.33519	7.66693	7.90669	8.07322	7.5877
SLC2A14	7.67335	7.47867	7.28616	8.28073	8.44931	6.72593	6.96309	9.21675	7.67994	6.91299	7.21968	6.86804	7.59943	7.88428	7.52448	9.06586	7.75693	6.50472	9.14864	8.66609	7.13299	6.67306	7.31254	8.29225	8.49159	7.90576	8.56891	7.81522	8.17339	8.67886	7.23123	8.38652	7.12424	8.64743	7.23064	7.49729	8.08286	8.27697	8.5924	8.86641	8.215	7.81503	8.54377	7.63181	7.12682	9.54356	7.87174	7.06708	8.02609
SLC29A2	6.76453	6.85522	7.3147	7.50836	7.67616	7.57533	7.58327	7.33936	7.73778	7.03175	7.07065	7.42363	7.51954	7.7519	7.60899	6.36655	7.31495	7.96892	6.96859	7.33293	8.12431	7.55134	7.25504	5.9292	6.72334	6.75901	6.73943	7.50674	7.20257	6.88658	8.33849	8.23745	7.57993	6.94201	6.8578	7.36576	7.01469	6.77714	6.28406	7.11942	7.08072	7.31855	7.2523	7.87916	7.34467	6.85793	7.63328	7.24832	7.28545
SLC29A1	6.63267	7.20208	7.96903	6.85175	7.81911	9.01989	6.86648	6.42695	6.20792	6.79792	6.81665	7.105	7.06356	7.48519	7.61706	6.23187	7.01062	7.2772	8.91883	8.53594	8.77736	6.54913	7.76051	5.77607	7.28306	6.6071	8.15103	6.39905	8.93316	6.73485	10.032	8.0877	8.5177	6.79036	6.654	7.25739	6.28179	6.37239	6.04371	6.96803	6.70972	5.87465	8.3299	7.74208	7.75356	6.70616	6.69557	9.0508	6.11272
SLC27A6	7.09613	7.4701	7.49274	7.25306	7.6844	7.56512	6.96314	6.34783	6.92997	7.01263	7.13196	7.41521	7.24513	7.57669	7.52566	6.78642	6.58352	7.216	6.93133	7.33231	7.3281	7.13169	6.80912	7.63152	7.00655	7.50594	7.31044	8.02304	7.79897	8.22667	7.89295	9.16403	7.80235	7.39848	8.40056	6.67832	6.31001	7.42682	6.97342	6.99533	6.73736	6.73264	7.22912	7.94031	7.23953	6.73382	6.90838	7.54296	6.62424
SLC26A8	9.14134	8.4808	7.29216	9.82033	8.12369	7.2332	7.90194	9.45719	9.01537	7.05914	8.24029	7.9204	7.20701	7.61262	7.99505	10.2249	9.21859	7.07485	9.77612	9.10763	7.52771	7.74459	8.24328	8.93929	8.97697	8.77464	8.88238	9.25587	9.92524	9.8625	8.64132	9.96049	9.21573	9.2365	7.38056	7.90387	8.94079	8.1733	9.20986	9.7143	9.45077	8.58015	7.42049	8.89402	7.04668	10.2312	9.32789	7.35331	9.0652
SLC25A51	7.61861	7.11067	7.32885	6.95371	8.03319	8.01856	7.52493	7.51392	7.13298	7.17543	7.32389	6.79388	7.38915	7.3799	8.04233	7.9475	7.3159	7.24126	6.74649	7.60483	7.21722	7.5515	7.3907	7.01735	7.67325	7.30735	6.94845	6.92256	6.95544	7.05665	6.67481	8.41027	7.91414	7.1122	7.54886	6.97235	6.60333	7.39046	8.04563	7.28997	7.09627	6.5943	6.98603	8.05125	7.41658	7.02795	7.01735	6.85641	8.0108
SLC25A47	6.76723	7.31043	7.03409	7.58629	7.6766	7.42916	6.90999	7.5625	6.87668	7.44364	7.56983	7.9186	7.80978	7.01875	7.29757	6.36219	7.79672	7.79801	7.08394	6.68338	6.84471	7.18076	7.17135	7.92895	7.71347	8.20909	7.21908	6.585	7.26523	7.36627	7.21557	8.86777	7.39016	8.92516	7.66339	7.28211	6.91372	8.32034	6.60615	7.59919	7.59375	7.68899	7.29577	8.35919	7.90765	7.96866	7.68483	6.87068	7.06155
SLC25A42	7.27607	7.36991	8.70632	6.90697	7.5733	8.43853	7.77041	7.40703	8.02606	8.08687	7.40298	7.81446	7.75652	8.2357	8.54527	6.6269	7.18102	8.43226	7.08403	7.15943	8.12945	7.69112	7.68163	6.91286	8.1818	8.36034	7.72973	7.49146	7.77625	8.0413	8.25641	9.24003	7.76279	7.93396	9.80533	7.79326	7.67654	7.51319	7.70462	8.11283	7.85278	7.19875	7.80703	8.8788	7.90015	7.8492	8.57823	8.12595	7.25178
SLC25A4	6.83985	7.27228	8.14166	7.23264	7.53077	8.40452	7.74672	7.18105	7.33576	7.63777	6.90184	7.35204	7.86248	6.79863	7.73535	6.06699	6.30378	7.93656	7.47432	6.97099	7.69412	7.73483	7.60288	6.01614	6.81138	7.69148	7.52352	7.26251	6.8737	7.96528	7.86577	8.32759	6.86033	7.22722	7.32123	6.89059	8.68031	8.04736	6.07551	7.20801	6.94971	6.20446	8.17679	7.9688	8.04863	6.94616	7.52541	7.6177	7.52503
SLC25A38	7.47668	6.79251	7.8971	6.84003	7.5352	8.11331	7.28113	6.75121	7.37141	7.57516	7.70931	8.1019	7.19406	8.62348	8.4083	7.63786	8.04183	8.12557	6.88075	6.919	7.8478	8.62244	7.83258	7.33496	7.19475	7.60429	6.86995	7.25196	7.68413	7.19141	8.75733	9.28813	8.02647	7.47268	8.23697	7.50087	7.04196	7.84888	7.16609	7.24152	7.52507	6.81488	7.70398	8.33162	7.22415	6.68868	7.72585	7.97327	7.39969
SLC25A34	7.44489	7.25328	7.68344	7.40919	7.49361	7.60276	7.36514	6.83861	8.01006	7.74184	6.38071	7.55076	7.9318	7.17814	7.08627	7.34569	6.82048	7.61169	7.40212	7.18022	7.72307	7.10276	7.09329	8.68121	8.0627	8.13122	7.77638	6.5032	8.54158	8.21377	8.11699	8.6494	8.7254	8.01304	7.92359	7.8806	7.0882	7.6169	7.63361	7.52386	8.86033	6.65671	7.86182	8.2887	7.74099	8.73889	7.68909	7.31349	7.66608
SLC25A29	5.9847	6.87705	7.68452	6.68833	6.87738	7.8385	8.34663	7.00664	6.4317	7.59276	7.5002	7.0665	8.4767	7.8181	6.93409	7.17973	7.60502	8.10982	6.98498	7.89287	6.82942	6.21468	6.68238	7.19769	6.83722	7.04441	8.21272	6.22898	8.75454	6.05169	7.70415	7.41015	7.66861	6.15967	6.85324	7.21922	5.59675	8.14365	7.05698	6.28584	6.20099	7.30214	7.90818	7.04985	7.19471	6.02289	6.86019	7.83395	7.75003
SLC25A20	7.40326	6.81267	8.61209	7.87684	7.08445	8.22754	8.25372	8.03656	7.56555	7.17982	6.35493	6.6645	8.11871	7.24169	7.54996	7.49228	8.23657	7.75015	8.1039	7.75808	7.76102	5.95691	6.18909	7.43153	7.33871	7.39793	7.29656	7.86567	6.04138	7.28021	5.76122	7.91092	7.81433	6.72628	7.58626	7.39871	8.52405	7.90768	7.00248	8.42599	8.34207	8.07776	7.04872	7.13535	8.50499	8.25169	8.21174	7.65449	6.81235
SLC24A3	7.36387	6.70586	6.47496	8.27179	7.87183	8.35585	6.92947	6.54793	7.14149	7.39888	7.80232	8.09952	7.12398	8.41255	7.87796	6.76095	7.06295	7.3313	6.94268	7.38912	7.46259	7.34642	7.36319	7.34616	7.86605	7.02869	7.2693	7.85796	7.81622	7.28509	7.6938	6.60923	7.73989	8.64757	7.54953	7.25712	6.35705	8.67566	7.66227	6.71632	6.49806	8.05407	7.03079	7.69242	6.86776	6.94371	7.61358	7.0883	5.75083
SLC23A3	6.47413	7.06331	7.00348	6.9793	6.96153	7.63795	6.9844	6.68836	7.95967	7.62608	7.31029	7.28868	8.11504	6.87983	7.81279	7.33436	6.11069	7.98361	7.31475	7.05333	6.77229	7.4542	6.98809	7.14394	7.14949	7.01862	7.26861	6.34542	7.2363	7.21908	7.67956	8.03406	8.23232	8.01947	6.9484	7.89475	7.69432	6.91713	7.60074	7.11129	7.70802	8.16428	8.19442	7.67525	7.45305	8.54672	7.04982	7.5414	7.57695
SLC22A5	7.03445	7.62855	7.06277	6.22872	6.71241	6.73477	6.24443	7.20402	7.52245	7.80811	6.18459	8.21412	7.77404	7.03144	7.467	6.85727	7.27083	6.70265	7.47176	7.7992	7.07281	6.49178	6.64557	6.71398	7.44732	6.67001	7.58935	7.84913	7.50536	7.39941	7.56529	7.34479	7.7753	6.05542	7.34167	8.10272	6.98513	7.07073	7.3491	6.5367	7.0444	7.77873	7.2396	6.98818	7.35573	6.59139	7.15865	7.32823	7.42505
SLC22A4	8.76471	7.94748	7.29326	8.4209	7.99909	7.06776	7.90621	9.48665	8.89472	7.14781	8.29738	8.36141	7.62981	7.78542	8.04352	9.35779	8.19764	7.56191	9.81076	9.26185	7.91601	7.87291	8.56982	8.75756	8.54161	8.47204	8.09427	8.41593	8.75275	9.18038	8.07577	9.13622	8.55612	9.95527	7.42433	8.35377	7.74261	8.29547	8.70107	8.67388	8.55765	8.68955	8.06124	8.03595	7.32967	8.96417	8.37414	8.00734	8.65315
SLC22A18AS	7.9719	8.04314	7.28369	7.38162	6.73889	7.09275	7.09457	7.77053	6.6538	7.52777	7.15666	7.23754	7.46029	6.27306	7.04616	7.8107	6.88848	7.22513	7.55066	7.44738	6.65469	6.8016	8.59227	8.0238	8.27727	8.08447	7.6906	8.38888	8.22608	6.84913	7.73991	8.20943	6.73399	7.10292	7.9075	6.85466	7.12469	7.20806	7.52918	7.0836	7.57791	7.68161	6.77817	8.70477	7.12544	7.00671	7.54843	7.67016	8.78047
SLC22A16	6.95976	6.8162	6.66773	7.21994	6.69716	6.94922	6.67851	7.38822	6.23019	6.86007	7.51139	6.92094	6.94044	7.6291	7.5198	8.13993	7.75874	7.1882	8.82814	8.2425	8.40944	7.78949	8.44212	7.40256	7.98714	7.74811	7.92818	5.91471	7.49051	7.56375	7.11746	9.3637	8.29419	7.95396	7.68273	6.34958	8.76817	7.54843	8.28634	9.6509	7.2477	8.16008	8.08384	7.42978	7.09705	8.16173	7.73411	7.07804	8.26717
SLC20A1-DT	7.05129	8.00351	8.48957	6.13534	6.6786	7.50944	7.4275	7.31006	6.89808	7.30947	7.83133	7.1935	7.9324	8.01955	7.16831	6.66941	6.82019	7.52986	6.62071	6.97085	7.09239	7.7138	7.95323	7.07364	7.32958	6.39455	8.47349	6.48425	7.7576	6.68269	7.38661	7.66852	8.08309	6.79731	8.8062	6.87034	7.57271	6.59996	7.10365	7.0948	7.80009	6.69599	8.16513	7.88276	6.63227	7.85484	7.32789	7.411	7.60975
SLC1A7	6.60238	7.5339	7.60542	7.09997	7.23819	7.75366	7.55935	6.37143	7.53718	7.09438	6.08389	6.75031	8.09689	6.29668	7.66044	6.51609	6.57253	8.31412	7.02898	7.28363	6.88387	7.15546	6.45014	6.3265	7.88003	7.06405	7.17005	6.18027	7.35277	7.1009	6.9752	7.99773	6.53074	6.70072	6.5644	6.56099	7.37526	6.28286	5.95427	6.87835	6.6201	7.48403	6.57467	7.63901	7.12282	7.47474	8.12765	7.33761	7.26472
SLC1A5	8.08292	7.53444	7.36663	7.43497	7.41531	7.53091	7.60405	7.41806	8.2019	7.61044	9.38704	8.44805	7.30702	9.76554	8.60332	8.48591	8.37226	8.46052	6.98314	6.74423	7.03024	9.3134	8.39123	9.72489	7.56962	8.68003	6.89612	7.39652	7.54614	8.18821	8.19046	9.51883	7.68626	9.42966	7.82018	7.05617	6.87126	8.79058	8.52556	8.01695	9.394	8.5368	8.02102	8.08809	6.90858	7.63281	8.09677	7.73476	7.69965
SLC18B1	7.19921	7.41957	8.29883	7.53141	7.53221	7.98842	7.63158	7.78582	6.14549	7.94118	8.24497	6.64094	7.812	8.6578	6.79474	7.47686	7.73562	8.09569	7.59552	7.62695	8.06907	8.49103	8.25295	8.2015	7.4909	7.89531	7.56258	7.65439	5.5837	7.51549	8.46482	9.29286	7.81143	8.61493	8.05975	7.84808	7.41289	7.92583	7.88583	7.75483	7.76831	7.96606	7.2028	7.54918	7.55472	7.07119	7.61178	8.0799	8.03224
SLC16A2	8.15069	6.91613	8.08354	7.41707	7.42844	7.2937	6.97822	7.11032	7.28294	7.11153	7.01877	6.75309	7.37198	7.48067	7.11514	7.50739	6.93019	7.03227	7.31234	6.58047	7.42815	6.7635	7.34957	9.02318	6.78563	7.19763	7.7298	7.25795	7.81442	7.79559	8.00552	8.33357	7.27851	8.14818	7.52891	7.0258	7.28069	8.35684	7.46332	9.36933	7.94599	8.12957	7.49851	7.93749	7.4787	8.01351	7.24536	8.60788	7.14842
SLC16A10	6.23151	7.22466	8.12461	6.99542	7.42121	7.46268	7.63714	7.6478	8.06327	7.92298	7.14862	7.38004	7.66504	7.96579	7.46958	7.02229	6.78352	8.14193	7.68159	7.70149	8.11527	6.83653	6.82711	6.06301	6.85879	6.89453	6.87492	7.98708	6.92115	7.02236	6.64051	8.37603	8.21133	7.07791	7.96366	7.90376	7.32691	6.72445	8.00816	7.41791	6.99721	6.7519	8.42318	8.01699	8.47572	6.99366	7.37153	6.52592	6.70663
SLC14A1	8.20716	6.41286	7.12261	6.78974	6.92139	7.34284	5.66872	5.75597	8.19775	6.55355	8.59841	8.05437	6.46715	9.15352	8.22846	8.9591	7.98238	8.33765	6.87679	7.43243	7.36427	9.54972	7.65423	8.92183	7.76702	8.27838	6.76477	7.22752	6.61633	7.87109	6.38565	10.2684	8.54367	10.0269	8.3813	7.94216	5.56096	8.19721	8.83551	8.07551	8.67365	9.16036	7.71304	7.14442	7.19343	7.98638	8.34662	7.92395	8.1433
SLC13A3	8.25662	7.43304	7.58543	8.11153	8.22215	7.80838	7.72391	7.25285	7.92619	7.62382	7.9629	8.17053	7.51851	7.49411	6.9671	6.95255	7.11632	6.75311	6.75098	7.10415	7.11357	7.01538	8.22847	7.28745	8.05001	8.31649	7.77094	6.4207	7.09969	7.39686	7.43341	8.54945	8.52171	8.2745	7.11994	8.20665	7.02262	7.12367	7.25324	8.92525	7.95294	8.56851	8.4192	9.37691	8.38587	7.43496	7.23845	6.97967	7.15991
SLC13A2	6.91479	6.70657	7.46915	7.88257	7.60024	7.30147	7.48051	7.05331	7.1163	7.61299	7.44295	6.85437	7.38568	6.60074	6.93429	7.70967	7.29251	7.08262	6.74949	7.09861	6.87679	7.23191	7.15817	6.98536	8.27711	7.28957	7.20569	6.67586	7.25165	7.35226	7.28805	8.69786	7.23835	7.83244	8.49134	8.14283	6.90163	6.99174	7.69279	7.5842	7.58963	6.9686	7.28206	9.04109	7.53533	7.65971	8.132	6.85878	7.49428
SLC12A2	7.14236	6.78161	8.29503	6.91316	6.9092	7.13642	6.77233	7.34402	7.73212	7.34844	6.13396	6.82183	7.10589	7.4552	7.16794	6.50037	7.4493	7.52827	6.83716	6.56016	7.73567	7.42367	7.18306	5.96825	7.2818	6.77808	7.12839	7.41752	6.28933	6.20465	7.25564	6.88308	7.11053	5.61594	6.82484	7.4247	7.82274	7.14735	7.21114	7.04566	6.45219	7.35376	7.7634	6.52537	7.71085	5.50581	6.77905	6.83962	6.65154
SLAMF8	8.90282	8.74854	7.5664	7.95583	7.1547	7.11961	7.31231	7.13866	7.69231	7.7848	7.58279	7.55394	7.28731	7.33512	7.4038	7.84428	7.28563	6.89982	7.87229	7.34339	7.37086	9.15112	8.4721	8.76034	8.23506	8.05128	9.1886	8.07423	8.98141	9.45711	6.95806	8.44465	8.16803	8.63323	8.63425	7.35077	9.31884	7.57775	8.20868	9.08278	8.62573	8.61063	6.4938	9.84579	6.78982	9.10754	7.45273	8.85275	8.9483
SLAMF7	8.17328	7.45941	7.31762	7.66285	7.32317	7.35246	7.25786	7.82052	7.39274	7.828	7.05443	7.6765	6.99056	6.49568	7.46422	9.36639	8.70017	7.68211	7.52234	6.64079	7.14048	7.9164	8.32903	7.7891	7.16545	7.41497	7.58353	7.47555	7.55287	8.11003	7.092	8.20609	7.32683	7.92686	7.21214	7.1158	8.03468	6.96205	6.89315	7.31427	7.05389	7.50264	7.18545	8.19792	7.86339	8.90553	8.13211	7.55939	7.95205
SLAMF6	7.34573	7.83708	8.93379	7.74388	8.17214	8.91501	8.07049	6.97884	7.6816	8.43643	7.14066	8.19434	8.27845	7.93834	8.72123	6.42487	7.7543	8.77301	7.75475	8.17727	8.71105	7.88081	8.37265	7.04584	7.94763	8.20671	8.39441	8.15113	7.56549	8.24472	9.44504	8.07054	8.30615	7.11645	8.54407	7.77318	8.36573	8.12718	6.94418	7.74222	7.39365	7.91671	8.30614	7.85176	8.26503	6.27989	8.1879	8.30005	8.58245
SLAMF1	7.04953	7.52861	8.48617	7.12587	7.26708	7.81656	6.99575	6.71747	7.37216	7.70247	6.13355	7.1824	7.54656	7.3098	8.14284	6.35859	6.81533	8.27679	7.22866	7.13524	7.90258	7.96773	6.8307	5.69152	6.67626	7.4015	6.7068	7.68801	6.5518	7.41941	8.37871	6.43264	6.9967	6.21419	8.13691	7.47725	7.95085	7.26276	6.73286	6.56678	5.8118	7.22146	7.86443	7.56729	7.81464	6.43106	7.81627	7.5873	7.47516
SIT1	7.64828	6.89418	7.81816	6.94575	7.42518	6.58355	7.1983	6.60582	8.00889	7.37798	6.44738	7.36993	7.41792	7.48992	7.42763	6.72916	7.19592	7.42377	6.88689	7.29023	7.67095	7.20704	7.24669	6.51342	6.59649	6.98825	6.48622	7.60635	6.29845	6.3463	8.01383	7.18463	7.17843	7.11394	7.2908	7.69154	7.76022	7.46717	6.746	6.21275	5.61379	7.03478	7.21872	7.16036	7.46134	5.61022	6.5301	7.21734	7.16179
SIRPB2	7.61023	7.78298	7.14509	7.56455	7.55412	7.13868	7.37934	7.77785	7.2831	7.32369	7.18253	7.59229	7.38469	6.56316	6.98759	6.25278	7.26526	7.69381	7.59562	7.22349	6.77572	6.95022	6.94084	7.33686	7.86125	7.91024	7.27256	6.62978	7.17227	7.13515	6.75515	8.48223	7.02112	7.19042	7.0808	7.05125	7.62575	8.39458	8.08712	7.36734	7.31751	6.27862	7.40122	8.12494	7.15698	7.10659	7.09603	7.49587	8.40812
SIRPB1	7.22478	7.68452	6.80193	7.4317	7.27192	7.02626	9.59414	9.02029	7.42467	9.02565	8.88947	6.77238	9.14408	9.21438	6.00816	7.10536	6.88537	7.0111	6.70987	6.92049	7.65918	7.10037	7.09095	6.32748	9.77529	7.15832	9.36298	6.50407	7.18491	7.28604	9.8347	8.6386	7.17155	7.34154	7.20521	7.215	6.83308	9.42036	6.38683	7.51918	7.26092	9.06791	9.06397	8.27986	8.88739	7.25737	7.24677	9.97264	6.66406
SIPA1L3	7.93063	7.2302	8.38325	7.7365	8.17404	7.65013	6.98388	6.60014	8.13895	7.91475	7.10384	7.91016	7.20069	7.49629	7.38593	6.9011	6.78907	6.68298	7.32586	7.0075	6.94382	7.5532	7.6075	8.51507	8.56878	7.44941	7.69039	7.17386	7.0634	8.058	7.14712	8.95865	7.92124	8.26798	7.27525	7.46454	7.08833	6.96624	7.9686	8.08407	8.05588	8.22019	8.27523	7.90953	7.63383	7.98582	7.65868	6.65857	6.59842
SIPA1L2	8.29129	7.90408	7.07445	8.57442	8.57367	7.66035	7.73165	8.30872	8.51644	7.81989	7.90569	7.67979	8.12908	7.29898	7.33544	9.47971	8.80325	7.10779	9.80581	9.72739	8.12076	6.36489	7.55908	9.02385	8.24301	8.3772	8.61706	8.01895	8.8645	9.11777	7.95853	8.37299	7.80314	8.8559	7.23299	8.16668	7.57712	8.33895	8.56536	9.02244	8.95067	8.31217	8.25328	8.41893	7.84568	10.0491	8.28648	7.47745	8.14293
SIGLEC8	6.99883	7.28413	7.29475	6.75544	7.97421	8.17531	7.10351	6.71992	6.11699	7.11906	6.8368	7.04845	7.2769	7.59639	7.09733	6.98981	6.71905	7.23747	8.50164	8.00005	8.00641	7.1884	7.37598	6.41489	7.21066	7.2464	7.22679	6.87715	8.42951	7.37423	9.47484	8.72789	8.90722	7.42978	7.29333	7.28993	6.9209	7.59327	6.47429	7.60756	7.34908	6.51353	7.54561	8.36886	7.39617	7.34553	7.33493	8.55196	6.75174
SIGLEC6	7.27044	7.89557	7.65084	7.45863	8.07842	7.56537	7.4604	7.07561	7.18531	7.66712	7.73433	7.20444	7.92152	7.45762	6.18309	7.49439	7.62222	7.36417	6.66197	7.56082	7.05068	7.40969	7.39379	7.14213	7.45763	6.65843	6.12921	6.05072	6.26112	6.21165	6.31269	7.10176	6.7073	7.44451	7.98844	8.42925	7.68138	7.39695	7.43766	6.49788	7.26547	6.21812	7.06792	7.41284	6.99249	7.93598	7.91556	6.71316	6.68131
SIGLEC5	8.35548	7.50913	6.38575	9.03804	7.44373	6.87618	7.64876	8.72936	8.04203	6.87633	7.77892	7.00405	6.99723	7.27574	6.89551	9.81196	8.46998	7.98866	8.21984	7.63388	6.69724	6.91916	5.78335	8.85962	8.99327	6.98032	8.33723	8.50229	9.06055	8.68322	8.7197	9.09841	7.77192	8.91664	7.11299	7.68185	8.08003	8.09161	8.34913	8.69698	8.95561	9.04647	7.55637	8.40048	7.46765	8.30747	8.18065	8.58553	8.09795
SIGLEC17P	7.11596	7.40267	7.85593	6.75149	7.37313	8.35478	7.24673	7.33917	7.0356	7.51504	7.38248	7.61758	7.20518	7.83169	8.17134	6.41714	6.92454	7.89134	6.51026	6.90512	7.65074	6.71206	7.2808	6.56448	7.69636	6.60827	6.96567	6.00809	6.79631	6.73556	8.44233	8.08352	6.93737	6.79087	7.46096	6.65161	6.28414	6.46384	6.65965	6.9679	6.71052	7.24878	7.23594	7.726	7.13434	6.70698	7.27568	7.71515	6.68639
SIGLEC16	8.85593	7.90756	6.96059	7.9725	6.52157	7.24542	7.42635	8.24163	7.97269	7.59573	7.48218	7.39883	7.53209	7.16146	7.651	8.76564	7.34463	7.27873	7.52229	7.10021	6.68359	8.67821	8.87617	8.59321	8.58764	8.26882	9.14908	8.12393	9.47793	7.86039	7.33879	9.24587	7.64364	8.80237	8.59887	7.04275	8.72699	7.67262	7.86288	8.48032	9.35489	7.74712	6.47435	9.48557	6.63419	8.83785	7.68119	8.16834	9.12518
SIGLEC11	8.30497	7.31178	6.72599	8.18071	7.22074	7.75352	7.24405	6.74604	6.46313	7.97651	6.10909	7.06275	7.52196	7.45493	7.1288	8.09608	7.40842	6.99057	7.17355	6.84051	7.15147	7.67038	7.23427	6.6452	7.26589	7.30156	7.30822	6.64802	7.32813	7.60274	7.04802	8.78026	7.31478	7.48459	7.76548	7.34501	8.96343	7.06716	6.5309	7.66204	7.40405	6.57006	7.35866	8.42191	7.45105	7.4005	7.38992	6.93365	8.79459
SIGLEC1	7.7166	7.4952	7.60854	7.50282	7.05984	8.0151	6.93593	7.44319	5.75418	7.70604	7.44955	7.11854	7.02048	7.01517	7.53874	7.71725	7.58498	7.08414	7.20359	7.15296	7.23439	7.34206	7.33266	6.5706	7.36426	7.39991	7.38035	8.56876	7.42645	8.59502	7.14656	8.87746	7.41311	7.58279	7.44672	7.44332	9.47127	7.16569	6.62984	7.7601	7.50232	6.66898	7.45697	8.51938	7.54928	7.49877	7.4882	7.03228	8.81889
SIDT1	7.03297	6.77114	7.99831	6.7308	7.41589	7.93321	7.00873	6.17646	6.83901	7.26808	7.19451	7.2659	7.87541	7.26074	7.53482	6.37424	6.92316	7.69404	7.45286	7.19404	7.85585	8.29233	7.6406	6.33863	6.6731	7.17379	7.33892	7.44658	7.18513	6.81117	7.62523	7.13366	7.11122	6.12288	6.54307	6.59635	7.79579	7.56911	7.00243	5.86972	5.96072	6.72955	7.55822	6.85272	7.65205	6.26973	6.53272	7.58278	7.18644
SIAH2	8.54424	7.61276	7.75435	7.92939	7.21596	7.46173	7.02398	7.90486	9.03825	7.00156	9.60284	9.13146	7.02441	9.78577	9.14043	9.24285	8.81727	8.37063	7.38639	7.15925	6.75438	9.78579	9.35415	9.35271	8.36712	9.21845	7.21756	7.63412	7.93544	8.39163	7.9583	10.8091	8.71451	10.2008	9.15405	7.91879	6.86813	8.51049	9.09632	8.52033	9.01872	8.70326	7.6831	8.17654	6.65301	8.80417	8.26393	7.64848	7.81875
SHPK	6.8219	8.39658	8.53006	6.8636	8.55063	8.43896	6.80138	7.52105	7.22421	8.72698	7.75339	8.01964	8.69706	8.41242	7.5369	7.03689	7.92754	8.33031	7.76293	8.14622	8.3899	8.02302	7.78605	7.63244	7.75839	7.35126	7.26463	7.07678	7.28204	7.24798	6.43628	6.86617	6.90609	8.14291	8.03659	8.01004	8.33439	8.30908	8.06232	7.7651	7.64766	7.24935	7.56643	7.58711	7.98388	8.74834	7.9193	6.77159	7.14037
SHOC1	7.43124	7.59575	6.93448	6.51423	7.68179	8.2141	6.92648	6.77437	7.00771	6.43696	6.76982	7.45771	7.23042	6.86491	7.14465	6.95428	6.35847	6.84112	6.91266	7.03038	6.79615	6.97848	6.42512	7.42744	9.14068	7.64227	8.4899	7.58572	7.19556	8.85019	6.23956	7.96546	8.84152	6.67453	6.53885	8.94383	6.68597	7.85837	8.8653	8.16241	9.08519	8.46457	6.95494	7.60841	8.16402	7.75185	7.49515	6.47192	6.27351
SHKBP1	8.43428	7.52573	7.10303	9.02922	7.77795	7.38973	7.79625	8.60051	7.96575	7.43742	8.14696	8.24226	7.25947	7.38853	8.16538	8.81003	8.10139	7.69319	8.716	8.74096	7.55878	6.86759	7.90333	8.12866	8.05507	8.30802	8.27253	7.91145	9.47824	8.17446	9.37369	9.52747	7.9545	8.52867	7.95774	7.90938	7.08731	7.88615	7.88745	8.56952	8.29736	8.30068	7.87168	9.26574	6.87283	9.49533	7.66135	8.62849	7.42814
SHISAL2A	6.58318	6.67112	8.08705	7.12502	7.20247	8.13788	7.73528	6.74325	7.4122	7.10235	6.87789	7.52712	7.76689	7.43746	8.10835	6.24803	6.65642	8.00898	6.61607	7.14134	8.26659	8.0264	7.14987	4.971	6.03823	6.84403	6.82428	7.66951	7.41079	6.00237	8.31547	7.30041	7.58504	5.99309	7.53031	6.62304	7.4672	7.07999	6.90056	6.42694	6.00227	6.48897	7.85565	6.99126	7.74732	5.90825	7.47724	7.65383	7.37895
SHISA4	7.21245	7.66908	7.89245	7.58872	7.11912	7.85328	7.41712	6.89584	8.37967	7.06062	7.27251	8.03881	6.89449	7.78636	8.11521	7.34758	7.23495	6.88968	6.35368	6.61997	7.89419	7.8969	6.39267	7.52503	7.26528	8.14853	7.2883	7.18247	7.44754	7.76557	7.9568	8.38843	7.74555	8.2785	7.07699	7.57454	6.26171	6.9271	7.39096	6.81928	7.53596	6.75387	6.81156	8.88941	6.82755	7.04938	7.77951	6.67191	6.98489
SHARPIN	7.8376	6.80756	7.58897	8.0023	8.36529	8.32432	8.15506	7.49699	7.77155	7.17352	7.8799	8.25371	7.15628	8.17538	8.79013	8.01126	7.46882	7.9607	7.16254	6.61451	7.38104	9.12837	8.47261	8.90559	7.92111	8.31401	7.09351	6.86962	7.82181	7.21428	7.21929	9.33884	8.18262	8.54658	8.73316	7.58216	5.92232	8.06401	8.1123	8.11767	8.67129	7.81225	7.34747	8.57419	6.93349	6.9814	8.04051	7.84525	7.61012
SH3YL1	6.80176	7.53453	8.20883	6.9237	7.69001	7.59712	8.00529	6.60734	7.38337	7.89263	7.16239	7.6214	7.71769	7.24656	7.985	6.61452	6.55743	7.71052	7.13678	7.47764	8.10639	7.78267	7.80227	7.38668	5.66785	6.31763	6.83165	7.67093	6.81916	7.18967	7.93629	6.50822	7.47744	6.82316	8.29828	7.90514	7.32176	7.33409	7.70518	6.76761	6.76908	7.58032	7.82545	6.88971	7.50291	6.39769	7.85201	6.951	6.46757
SH3KBP1	8.24261	8.49792	8.69666	8.53862	8.26261	8.80172	8.94904	8.81431	8.7098	8.85227	8.38694	8.43581	8.91466	8.33454	8.93167	8.46049	8.41209	8.61413	9.08606	9.24153	8.88919	8.79514	8.92578	7.21922	8.32955	8.92611	8.44215	8.59589	6.27203	8.26587	7.2531	6.66774	8.85453	7.31698	8.88649	8.08832	8.76717	8.38359	8.36308	7.91487	7.73662	8.5831	9.07845	9.15015	9.06693	7.44152	8.59097	7.86811	8.818
SH2D3C	9.36464	8.10173	7.92623	8.41187	7.28294	7.31717	8.85516	8.25545	8.40109	7.87615	7.92551	7.7699	8.09217	7.76479	8.07358	8.03591	7.6925	8.08988	8.77598	8.28868	7.83103	9.32048	8.77551	7.3292	8.77521	8.06448	8.89143	7.87347	8.37679	9.3157	7.60071	9.74076	8.94826	8.97534	8.74995	8.58974	8.30407	9.22133	8.22979	8.21768	7.95845	7.72093	8.81544	10.0666	8.00568	8.59709	7.94425	7.4858	7.35937
SH2D1B	7.09389	7.63005	7.66819	7.60819	8.0501	8.91034	7.91683	7.1031	6.03427	8.58707	6.58597	7.12658	8.53409	7.36615	7.58337	6.40746	6.89679	7.43703	7.14877	6.40436	7.88337	7.27413	7.01235	7.6952	6.39107	7.24875	7.36337	6.1166	6.92681	7.6295	7.49783	7.08663	6.55609	5.96518	6.19829	6.94389	8.07947	7.29174	6.69987	7.01398	7.20984	6.23607	7.88832	6.38606	8.30203	5.89363	6.78754	7.78214	7.08835
SFXN5	7.05833	7.58322	7.74338	7.60084	7.52453	7.69652	8.00083	8.18786	6.64413	8.15206	7.62306	7.52528	8.11352	7.29083	7.59274	6.79624	6.76502	7.02935	7.30069	7.07605	7.60334	7.64521	7.122	7.77533	7.86324	7.3628	7.85106	6.69253	8.67148	6.33644	8.80564	8.26028	7.11621	7.81135	6.71619	6.67693	6.29898	8.00772	7.76297	7.61452	8.19958	7.79567	7.87309	7.25325	7.48065	7.56766	6.67568	7.6413	7.51209
SFTPD	7.32785	7.17158	7.50527	6.88453	7.48403	7.71804	8.22694	7.13641	6.56489	8.05563	6.71694	7.42528	8.24797	7.66295	7.18604	5.60503	6.23146	7.27313	6.75804	7.07111	7.18019	6.69084	7.1583	6.07675	6.7132	7.19776	6.7294	6.42049	6.77584	6.87752	8.22761	8.23737	7.76435	7.92896	6.79625	6.79283	6.42211	6.78922	5.97346	7.11191	6.85225	6.01287	7.93446	7.8767	6.89956	7.3349	6.83803	7.71306	7.02104
SFRP2	7.32775	6.7285	7.42657	6.80888	6.16055	7.59325	7.72715	6.96868	7.11	6.856	7.59832	8.26007	6.99615	7.77932	8.47872	6.76084	7.39618	7.26823	7.46404	6.97768	6.8283	9.43283	7.2267	8.37464	7.25832	7.29399	7.27441	6.64049	7.32055	7.42157	7.04046	8.77258	7.30721	9.0746	7.34083	7.33743	6.96912	7.24475	7.49994	7.65444	7.39647	7.26549	7.35109	8.41425	7.44346	7.39292	7.38234	6.9261	6.80029
SFMBT2	6.69144	6.53667	8.06085	6.82978	8.57657	8.18584	7.43231	7.24224	6.9043	7.95184	7.19832	7.32296	8.14362	7.02943	7.26211	6.78284	8.12149	7.91055	7.62072	6.7635	7.56059	6.52322	7.62136	5.64905	7.44241	6.54887	5.90134	6.75146	5.9344	8.4213	5.65343	7.39103	7.61217	6.09135	8.23228	8.19491	7.23143	6.26359	6.84802	6.26935	6.01056	6.57973	6.37366	7.03157	7.36779	6.41563	7.08582	6.84879	7.92431
SF3B1	7.0902	7.80666	8.14698	7.58181	8.28961	8.05217	7.98583	7.67682	7.82265	8.87053	7.62187	8.20019	8.75131	7.8344	8.49688	7.64628	8.28158	8.04495	8.66197	8.6663	7.40462	8.35927	7.90353	8.27576	9.00806	8.86737	8.38719	8.61467	5.35908	9.06248	5.1318	8.27309	8.33082	8.06222	8.88099	8.00126	8.47678	8.2698	8.79932	9.10204	8.59581	8.34546	7.76082	7.4466	8.61221	8.53071	8.35523	7.68386	8.95111
SETD9	7.86205	7.47033	7.30259	8.33492	7.52716	7.35247	7.23076	7.93997	6.18756	7.31109	7.55503	6.12151	7.79504	7.73654	6.44615	7.17415	6.48614	7.07073	7.25846	7.57481	7.03972	6.411	6.40158	7.94892	8.28852	7.8488	7.40151	7.70227	8.22376	6.5967	7.58554	7.94942	6.48219	7.2921	7.13096	7.27728	7.6009	7.58569	6.94939	8.27375	8.05071	7.10229	7.64239	7.59063	6.61862	7.60779	6.55742	7.64342	8.13308
SESN3	8.18282	7.51462	8.29186	7.73881	8.38342	8.54875	7.33884	7.41989	8.36391	7.48227	9.66222	9.27297	7.31008	10.1102	9.24286	8.40288	8.54133	8.80522	6.90676	7.50037	7.13521	9.90175	9.04807	9.78726	8.49877	9.78456	7.78802	7.40746	7.83168	8.02566	8.18681	10.6267	8.61025	10.0211	9.27873	8.21184	5.52838	9.31407	8.40862	8.62939	9.72044	8.71531	8.46122	8.54308	7.2551	7.99529	9.37957	8.15165	7.55141
SESN1	6.60131	7.00748	8.23711	7.46125	7.32971	8.40446	7.51504	7.02955	7.31707	7.49339	6.87343	7.49888	8.00137	7.36057	7.94726	6.67717	7.35958	7.8877	7.34234	7.16816	8.14005	7.50988	7.47036	6.12388	6.84197	6.80825	7.18567	7.1697	7.00068	6.89537	8.80767	6.98725	7.55803	6.05105	7.56334	7.88635	7.47738	7.43903	7.15715	6.76744	6.41195	7.54034	8.23825	6.46743	7.3771	6.67125	7.31121	7.8617	7.02327
SERPING1	9.48765	8.80765	7.61627	9.56345	7.80789	7.33077	7.68399	9.15196	9.02247	7.21187	7.80794	7.75305	6.84457	7.15862	7.41217	9.42097	8.86378	7.18647	9.29986	8.19811	7.18	7.60083	7.64795	6.96364	7.62542	7.66493	7.9229	6.98461	7.69435	7.80621	7.38417	9.30233	7.67956	7.8676	7.7168	7.71303	7.30517	7.40537	7.06675	8.06409	7.77842	7.89363	7.72816	9.32388	7.83046	7.77449	7.77737	7.25753	7.11821
SERPINE2	7.0274	6.62295	7.27839	7.9616	8.14064	7.89164	6.34512	6.72543	8.58001	6.57764	7.00939	8.78371	6.50559	7.77407	8.5783	7.21822	7.05906	8.27234	7.51166	7.42096	6.85803	8.49206	7.65418	6.8242	7.71563	8.50221	6.70141	7.6967	8.09253	6.96421	6.40075	7.40694	8.18281	8.29073	7.47496	7.66223	8.14284	7.77038	7.40444	7.32215	6.30214	6.47025	6.72492	7.66211	8.14523	8.17572	7.7324	7.57679	7.20591
SERPINB9P1	7.72738	7.31523	7.87553	7.63647	7.3902	7.54535	7.10762	7.45178	7.58131	6.86923	6.54872	7.52477	6.89911	7.07049	7.50341	6.90015	6.99401	7.5467	7.60991	6.91243	6.92498	7.6251	7.16099	6.39917	7.19258	8.34764	7.20866	7.63675	7.76461	7.71302	8.07722	8.70531	7.24142	7.41105	7.27501	7.65893	8.19341	6.99407	6.66617	7.5883	7.33059	7.76203	7.28526	8.87508	7.37754	8.11955	8.68379	7.16655	7.46803
SERPINB9	7.02677	7.42136	7.52951	6.81685	6.8908	7.0272	6.40051	6.39285	6.42986	6.73924	6.9401	6.72572	6.26386	6.85254	6.65571	6.99041	7.25128	7.60256	7.34564	7.61543	7.48976	7.65743	7.32774	6.45354	6.49123	6.52678	7.4157	7.38608	6.55325	7.87406	6.42374	8.00023	6.53995	6.70916	6.57345	6.57006	7.52886	7.21484	7.07008	7.11562	6.6289	6.38492	6.67299	7.64315	6.67573	8.45876	7.2103	6.86067	7.02677
SERPINB7	8.01855	7.45117	7.61872	7.85236	8.36141	7.69325	7.27083	6.13677	7.94237	7.38661	7.1264	7.55973	7.45806	7.55428	7.16779	6.54299	6.8171	7.36219	6.84893	6.73761	7.48071	7.21672	8.43846	8.08631	7.91119	7.27468	7.55105	6.98862	7.30127	8.31513	7.92688	8.75508	7.28791	8.84705	7.32157	7.45659	6.94941	7.551	6.50312	9.47431	8.08887	6.64441	7.33184	8.87997	8.11245	8.31937	7.36313	7.00841	7.32698
SERPINB2	6.83118	7.53514	7.07321	8.01967	7.13271	7.57586	7.71713	8.36774	6.80963	7.42281	7.77506	6.93252	7.74228	6.77185	6.81945	7.46869	7.83436	6.87299	7.58263	7.16433	6.8404	7.18484	6.99081	6.72118	7.02235	7.05792	8.63163	6.40621	8.04559	7.18515	7.76627	8.69393	7.77987	8.19521	7.10463	7.43765	6.73395	7.56349	7.9369	7.92636	7.24951	7.21752	7.11486	8.17512	7.5434	7.15659	7.14603	7.9329	6.94233
SERPINB10	7.55959	7.3687	7.21012	6.85916	6.42593	6.23895	7.32625	8.37193	7.25835	7.04407	7.94444	7.49924	7.05655	7.42309	7.56922	7.77103	7.06477	7.14315	6.52009	7.26903	7.12379	7.25943	7.2499	7.96503	7.28193	7.40886	7.29823	7.34426	8.13375	7.4473	7.06124	8.81586	7.33145	7.50346	7.49341	7.36207	6.98898	7.08063	8.89177	7.68319	8.14182	6.57712	7.3759	8.45288	7.46948	7.41828	7.40756	6.9454	8.04757
SERPINA13P	7.88015	7.2744	6.98995	7.98668	7.92467	6.45063	8.98626	7.4686	9.85215	7.42641	6.91864	7.73156	7.13331	6.7709	7.98854	9.94373	6.30102	6.80568	7.68158	7.01202	6.91047	7.27324	7.2638	7.79394	7.29552	7.33131	7.31167	6.6757	7.35796	7.4593	7.07696	8.81466	7.34456	7.51491	7.3783	7.37489	7.00539	7.09617	7.07925	7.69292	7.43412	6.5975	7.38859	8.45518	7.48126	7.43056	7.41994	6.96223	6.83602
SERPINA10	7.18534	7.01482	6.89386	7.07993	6.4985	7.25946	6.9873	6.70704	6.68034	6.82594	7.11709	7.69198	7.61747	6.5644	6.93114	7.19709	6.47679	6.8055	7.94147	7.01411	7.91851	6.94525	7.31624	5.68965	6.16219	7.04368	5.73314	7.18749	6.64743	7.40857	8.32289	6.35955	7.36928	6.52064	6.79022	7.00415	7.2989	6.16822	6.48497	6.41138	5.20664	6.81755	7.16776	7.2183	7.19077	5.89898	6.92749	6.73593	6.65455
SEPTIN4	9.67598	8.63129	7.24183	9.96177	7.27733	6.96375	7.15174	8.93223	9.87896	7.00812	7.72504	8.04666	6.92526	7.49558	7.4376	10.2115	8.65329	7.09867	8.76351	7.23873	6.82404	8.81898	8.46945	8.75908	7.88386	8.80719	9.24712	9.83479	10.0472	10.3437	7.62032	10.4241	9.84127	8.38607	7.8662	7.63292	9.67817	7.30714	8.24632	9.66145	8.91067	8.77333	5.25006	10.6849	7.39909	9.91418	10.202	8.57765	9.47392
SENP3	7.06883	7.34821	7.82005	7.45095	7.42499	7.22634	7.07126	6.3172	7.25633	7.1288	6.95335	7.93696	7.38759	6.73591	7.35282	7.00555	7.94027	7.75874	7.46905	7.5649	7.47136	7.15279	7.14336	6.3785	7.17507	7.86001	7.19121	6.55542	7.23749	7.3388	8.00416	8.69381	8.44154	8.442	7.38446	7.25442	6.88502	7.09027	7.36555	8.20512	8.11656	6.47724	8.20229	8.33442	7.36077	7.31007	7.78395	7.11692	6.742
SEMA4G	7.28964	7.49893	6.48004	6.93094	7.56569	7.25865	7.31042	7.2414	7.69431	6.84201	7.05652	8.10781	7.5935	6.66845	7.17148	7.40672	6.87219	6.86807	7.42028	7.33043	6.59723	7.0943	7.08484	8.12068	7.56485	7.15251	7.49252	7.75793	7.17921	8.53299	7.58866	8.63932	7.16579	8.81765	7.1996	7.19618	6.82583	7.74349	7.84994	8.24512	8.80083	6.48198	8.46211	8.279	7.30281	7.25199	7.24135	6.78257	6.84224
SEMA3F	7.01792	7.80259	8.02714	7.50322	6.96159	7.90338	7.05791	7.13802	8.08853	7.49318	7.14555	6.62639	7.71498	6.98946	7.1279	7.77459	7.2581	7.1082	7.09267	7.63378	6.45476	7.5436	8.37262	7.64583	8.8819	7.53254	7.81035	6.52218	7.20167	8.14518	7.15206	8.65246	7.5356	8.12861	7.60931	7.21853	6.85054	7.81808	8.1369	8.18196	8.10602	8.03657	8.37988	8.29443	7.4016	7.27397	7.80887	6.80755	8.36994
SELPLG	6.83463	8.43771	7.74387	7.27186	8.74813	7.51714	7.63832	7.24932	8.34373	8.7858	8.65641	8.20121	8.18056	8.46457	7.67606	7.79972	7.99566	7.60289	7.92036	8.37351	7.84405	7.61646	8.34491	8.86635	8.06066	7.96696	8.34625	8.29481	7.86936	8.13315	6.85565	7.76752	7.96783	8.53694	7.63602	8.20426	7.05823	8.4538	8.60264	8.62167	9.08084	8.85056	8.373	8.17398	7.41175	9.28739	7.24093	7.9604	8.04665
SELP	7.66623	7.15978	6.70408	8.48312	8.25823	7.96182	6.8335	6.79212	8.50634	6.43084	7.75094	7.76758	6.80498	7.46083	7.41422	7.42927	7.89259	7.17889	7.6199	7.35238	7.5113	9.12311	8.22409	7.68429	8.33192	8.15147	8.05246	8.20234	8.31767	8.441	7.46709	7.52294	7.99663	9.29466	7.74729	7.58594	7.42171	8.82771	8.19065	8.2385	7.67828	8.20879	6.33518	8.36814	7.14149	7.95693	8.14959	7.07196	6.28691
SELENOM	7.02981	6.81127	8.32848	6.72534	7.06765	7.30852	7.90591	7.1543	7.27267	7.51159	6.69395	7.33965	7.89318	6.97824	7.65762	6.5602	6.30999	8.47016	7.56135	7.35236	7.96494	7.66048	7.14947	5.90038	6.81511	6.87158	7.20795	7.20114	7.44796	6.58892	8.63533	7.46248	7.54263	6.15854	7.87648	6.54975	7.75262	6.25211	6.64564	6.33712	6.51655	6.85801	7.34121	8.05241	7.61596	6.90848	7.46897	7.72843	7.92721
SELENBP1	8.50783	7.04371	8.17052	7.82221	7.90161	8.12644	7.60638	7.07489	9.16136	6.83026	9.68983	9.34146	6.89697	9.97031	9.62073	9.83311	9.50598	9.43032	5.74025	6.08941	6.39052	9.15385	9.27708	9.4877	8.0613	10.2778	6.69445	6.75927	7.49972	7.87751	8.5175	11.0036	9.68797	9.93492	9.64856	7.8578	5.48412	9.41735	9.27571	8.64451	9.47868	8.85887	8.17778	8.02889	6.98442	7.57693	9.31233	7.99494	7.28767
SEC61A2	6.70966	7.79434	7.49215	6.70862	7.17012	6.8919	6.89686	7.16079	7.34938	7.24805	6.96263	7.256	7.5832	6.81743	7.82294	6.67728	7.87656	7.36951	8.60442	9.1258	7.85303	6.44266	6.43324	6.67257	8.13762	8.28151	7.18472	7.91559	7.64899	8.66651	7.90442	7.98082	6.51383	7.77684	6.5475	7.76984	6.17538	7.86134	7.32054	7.37238	6.6032	8.12004	8.04533	7.6221	6.65024	8.09153	6.81975	7.58929	7.52805
SEC14L5	7.62586	7.19773	7.07327	8.00656	8.63067	8.1522	6.88162	6.30417	7.45664	6.97239	8.05689	8.09767	6.5763	8.11647	8.12022	6.29509	7.92742	7.85125	6.31291	6.96886	7.24028	8.96467	8.22081	7.65679	8.35981	7.81694	7.13486	7.86755	8.41592	8.06674	7.79761	7.33938	7.57414	9.06862	7.96513	7.87698	6.78522	7.48489	7.85341	6.79996	7.08552	7.32198	7.47495	7.86558	7.21077	7.21944	7.64707	7.51443	6.33339
SEC14L4	6.77557	7.29166	6.811	7.1974	8.05052	7.09554	7.68937	6.63123	8.64753	6.87694	6.98556	8.79713	7.35983	8.47054	9.06345	8.30772	7.10417	7.88046	7.2144	6.81457	7.30967	7.99095	7.19581	7.09291	7.10112	7.13681	7.11723	6.48299	7.16339	7.26445	6.88316	10.3028	8.13339	9.03594	8.39812	7.18027	6.81179	8.07365	7.86965	8.03484	7.23934	8.7886	7.19394	8.25763	7.28636	7.69119	8.49163	7.40815	6.64287
SDSL	7.41547	7.30918	7.30965	7.69807	7.33055	7.04033	7.45103	7.6893	7.83026	6.91176	7.90183	7.50408	7.16548	7.98967	7.95428	8.1926	7.81606	6.76216	7.07124	7.44317	6.55604	8.59865	7.66038	8.4804	7.87431	7.67205	8.21344	7.2735	8.36624	8.10486	7.1335	9.13227	7.9231	8.76147	8.01225	6.78393	8.14982	7.55035	7.72547	7.83674	9.21519	7.97927	6.073	7.86606	6.67446	7.82624	7.62512	7.79742	8.58032
SDR39U1	6.55848	7.12138	7.40483	6.9833	6.66789	8.04015	7.78887	7.16999	7.28034	8.19272	7.43125	7.6889	7.27923	7.39981	7.18848	6.65132	7.49222	7.59993	7.0861	7.08874	7.95606	7.12604	7.24471	5.30835	6.18795	6.76604	7.90524	7.81248	6.28455	7.33419	5.78394	7.52039	7.08634	6.41869	7.21977	7.13479	7.51647	7.27097	7.60695	7.56765	6.48927	5.30483	7.02909	7.4033	6.86103	6.52597	7.77898	7.77173	7.30207
SDK2	7.43458	6.26625	7.88593	6.91318	8.07866	6.86899	7.22377	7.6352	6.49209	7.08153	6.12911	7.31726	7.63271	7.69644	6.94891	6.30013	7.25574	7.54611	6.54797	7.0964	6.76705	6.25692	6.24756	8.38694	7.40068	6.31457	6.84749	7.39698	6.57053	7.69718	6.506	7.78712	6.32773	9.08656	7.31471	7.41594	6.17543	7.00221	6.92424	7.30186	8.24891	7.24644	7.41167	7.51952	7.81712	6.4131	7.06325	6.80193	5.82289
SDC4	6.70495	7.0515	7.0906	8.35807	7.76307	7.51647	6.50978	7.3936	6.93324	6.69553	7.83426	7.03186	8.05787	7.95076	6.77477	6.81211	7.46254	7.83423	7.4142	7.24551	7.32814	7.52279	7.07003	6.60631	7.10215	7.13839	7.1185	8.10158	7.16538	7.94199	8.07026	8.64057	7.15182	7.32433	7.18598	7.18252	6.80834	7.25338	6.35549	7.50459	7.24251	7.17133	7.1964	8.27653	7.29025	7.2389	7.83524	6.76463	7.03072
SDC2	6.48344	6.72813	7.36726	7.37542	6.72698	6.90511	6.48565	7.02069	6.60922	6.56503	7.03713	6.50216	7.70367	8.01849	7.56524	6.8956	7.33414	7.17625	6.67283	6.83176	7.13356	6.65291	6.74527	7.91136	8.14056	7.49503	7.32889	6.12305	7.18199	6.83799	7.16691	8.18617	7.7541	8.62288	6.75742	7.32483	6.99953	7.77009	6.16049	7.10944	6.96276	8.0489	6.76765	7.82859	6.85984	6.8094	7.99419	6.99753	6.23117
SDC1	7.10617	8.25241	7.50285	7.25099	7.51343	7.12244	7.71361	7.24804	7.97597	6.47536	6.9409	7.26528	7.32706	6.79671	6.70829	7.30285	7.30261	7.0475	7.35705	7.79933	7.62564	8.17045	8.33977	6.818	7.49082	7.82637	7.36797	6.73047	7.41438	7.67878	7.1327	8.87461	7.40095	7.57171	7.43477	8.0904	7.28146	7.15195	6.6127	7.75015	7.49072	6.65208	7.44508	9.09811	7.53798	8.68638	7.52876	7.24944	7.74627
SCP2	7.48098	7.77906	6.93592	8.0496	7.54593	8.00065	7.38326	7.26136	7.67615	7.71623	7.6048	6.84527	7.36596	6.87714	7.1859	7.65827	7.31541	7.27592	7.06532	6.84379	6.57494	7.17686	7.16745	9.18096	7.19907	7.23474	7.69823	6.58123	7.58834	7.36232	7.36893	8.71335	7.24796	7.41776	7.28158	7.27818	6.90987	7.72648	7.36907	7.59519	7.93479	9.08493	8.83274	8.35502	7.38422	7.33368	7.92907	6.86685	7.08861
SCO2	9.90504	9.03362	8.32332	9.87008	8.67289	8.62943	8.36341	9.39389	9.60952	7.96903	8.35774	8.36768	7.76559	7.68931	7.93101	9.31008	8.53887	7.48049	8.70406	7.68073	7.10994	8.6458	9.22109	9.64153	8.09694	8.87316	8.97293	9.62266	9.7086	9.95999	8.49074	9.84036	9.41542	9.31562	8.80377	8.58714	9.32051	7.35628	8.46962	9.61103	9.72143	9.20676	7.08185	9.25876	8.30984	9.86812	8.90061	9.24556	9.92997
SCNN1B	7.75921	7.21453	7.75079	7.15285	6.73932	6.7139	7.21457	6.62127	7.11969	7.49813	7.73229	7.89018	7.17992	7.26655	6.81897	7.0048	7.28551	6.89988	6.77923	7.3563	7.38014	7.24901	7.23964	8.00261	7.27114	7.30668	7.67346	6.65559	7.33315	7.43379	7.05409	8.77983	7.31985	8.11758	7.35335	7.34996	6.98301	7.07316	7.727	7.7916	8.11688	8.16569	9.02456	8.42282	7.4556	8.71621	7.39471	6.94015	6.8148
SCN9A	7.51309	7.93809	7.56808	7.17696	7.37107	7.49733	6.78358	7.22161	7.16579	7.25055	7.28315	7.15774	7.3383	6.93195	7.52912	6.52635	7.29452	7.10189	7.78174	7.29965	6.73797	7.05642	7.04704	8.43697	8.07173	7.14035	7.09464	7.95328	7.14068	7.97353	7.32469	8.58938	7.12736	8.75759	7.16091	7.15751	7.79561	7.16464	7.38744	8.27252	8.34571	9.02799	8.06057	8.23187	7.26331	8.66932	7.20232	7.4792	7.94415
SCML1	7.7242	6.53668	6.8853	6.73387	6.68668	6.84707	7.39166	7.93618	7.01405	8.39628	5.83985	7.34447	7.90474	7.75076	7.27141	7.49836	7.40585	7.84529	7.30321	7.13939	7.72232	8.56906	7.68274	6.83176	6.66895	7.35587	7.92379	7.93517	7.00242	7.59257	7.11198	6.63403	7.63147	6.58364	5.87244	7.84512	8.18961	7.06177	7.95847	7.35355	6.91797	7.32553	6.93906	7.56827	7.88479	8.09491	6.85753	6.78619	7.48879
SCGB3A2	6.14417	6.84347	7.25988	7.351	7.87274	7.2478	7.60156	6.73565	7.1051	6.94206	6.93369	7.09052	6.6096	6.80065	7.49073	7.04884	7.982	7.59251	6.35292	7.44719	6.87254	6.95433	6.52717	7.89628	7.42444	7.23473	7.48808	7.48757	7.18549	7.66189	6.81524	8.07562	8.00682	7.3335	6.6415	7.0461	6.45463	7.33797	7.75819	7.03294	6.69723	7.92948	6.8601	7.7167	8.50172	6.69368	6.68307	8.09837	7.15231
SCGB3A1	6.29511	6.61175	7.01708	7.65819	7.67567	6.85164	9.38967	6.63232	7.34966	8.74439	6.78926	6.70283	9.20962	6.91282	7.43013	7.01062	7.2606	7.34177	7.33258	7.2798	7.20326	8.09007	7.21574	6.45248	7.24739	7.99443	7.2635	6.62903	7.30968	7.41078	7.02935	8.76297	9.81236	7.46627	7.32998	7.32657	6.95795	7.0485	6.51182	7.64386	7.38566	6.55101	7.34024	8.40433	7.4327	7.38211	7.37152	6.91489	6.78897
SCGB1C1	7.74101	6.00651	5.01968	10.372	8.65616	8.02567	7.59837	5.70586	8.84571	7.54828	7.20685	7.30576	7.49168	7.00056	7.58486	7.4555	6.60354	6.3742	8.13537	7.11626	7.02003	8.31353	8.23534	6.28707	9.45237	7.95966	6.40549	7.89441	8.69599	7.98124	6.00637	7.78445	6.34817	7.31306	6.85615	8.96562	6.98509	8.58941	8.48258	7.87393	5.24233	8.39792	6.45785	6.84163	6.25305	7.37942	7.71578	7.16767	6.36105
SBNO1	7.41478	8.17382	7.11777	5.90666	6.53426	6.8082	7.27632	7.36553	7.33961	7.27825	7.10152	7.23691	7.26334	7.40245	7.47186	7.4772	7.21469	8.0946	7.5864	7.6389	7.10829	7.19563	7.44497	7.52887	6.92259	8.04278	8.23795	7.61474	7.06184	7.5772	6.70503	8.43485	7.29801	7.8352	7.63505	7.0016	8.13912	7.7491	8.33368	7.45626	7.06057	7.74574	7.01524	8.077	7.1075	8.36617	7.04645	6.95812	6.59127
SBK3	7.24157	7.17085	7.69839	7.34958	7.14429	6.48907	7.55859	7.21967	7.07152	6.87748	7.04088	7.67173	7.5377	7.75575	7.41602	7.60112	6.09468	6.83173	6.95602	6.98699	8.29774	7.58841	8.35827	7.76612	8.19969	7.21656	7.6187	6.38647	7.24311	7.64839	8.65018	8.45316	7.60243	8.82459	8.12492	7.66554	7.51422	7.49694	8.02729	7.55462	7.07756	7.34115	7.05842	8.09497	7.2017	7.27056	7.36949	6.60736	7.68437
SBDSP1	7.14147	7.5976	6.8855	6.94432	7.37737	7.22369	7.41289	6.98996	7.02058	6.79759	5.61305	6.58706	7.28334	7.08378	6.85223	6.60817	6.8249	6.8409	6.91139	7.42294	8.1878	7.16692	7.1857	6.43712	6.36719	7.44715	7.06251	7.85439	6.42941	7.84594	6.14938	7.88115	6.94424	6.58583	7.54708	6.44629	7.58083	6.51601	5.88488	7.68129	6.50532	7.21212	6.69034	7.52289	6.5523	6.50177	6.49119	7.62835	7.9951
SAV1	7.49805	7.81248	7.58302	7.93957	7.378	8.01959	7.05328	7.05437	7.52542	6.95599	7.65613	7.26874	7.13015	7.99423	7.55258	6.63072	5.79616	7.20644	7.25501	7.40062	7.30558	7.76849	6.40984	6.26993	7.3856	6.47711	6.93121	7.84477	6.50367	6.60465	7.23737	7.9552	6.89752	7.11508	8.10503	7.73925	7.64209	7.67991	7.62291	6.87658	7.01565	7.93936	7.28283	7.59699	6.86798	6.95367	7.67419	6.6551	5.98358
SATL1	6.51155	7.01896	7.45962	7.93433	7.0949	6.15227	7.69083	6.57385	6.25286	7.03822	6.73364	7.40023	7.04218	7.0191	7.59485	8.15431	7.29182	6.68019	6.92141	6.96439	7.0322	6.66807	7.15914	5.8974	6.69024	6.72586	6.70631	7.12218	6.75237	7.11618	6.47277	8.20189	6.73905	6.90855	6.77261	7.89915	8.25455	6.49187	7.4006	7.69061	6.82816	7.26437	6.78285	7.84418	7.21182	6.82462	6.81405	6.3586	6.23301
SASH1	7.39178	7.63044	7.19873	6.40234	7.44092	7.06565	7.4852	7.06479	6.8542	7.77152	7.19172	7.76703	7.76965	7.68827	7.09994	6.47897	6.34894	7.12167	8.87078	8.67883	8.87876	7.7168	7.19444	6.86134	6.30084	7.38146	6.94809	6.61457	6.75097	8.92221	8.20788	7.81572	6.55782	6.51962	8.12444	7.20953	7.69432	6.10205	6.99481	7.38467	7.51376	6.75394	8.03484	7.45725	6.61238	6.4355	6.42492	8.85516	9.01085
SAPCD2	7.37436	7.39043	6.57882	7.83046	6.47053	7.68742	6.41032	7.73655	7.09647	6.60115	7.48931	7.97436	6.48596	7.20707	7.68482	7.93952	7.79184	7.52602	7.09746	7.02499	7.2515	7.12989	7.12038	8.16157	7.29207	7.39862	7.84723	6.92971	7.59709	7.31734	7.64264	8.68288	8.26355	7.37338	7.73325	7.2323	6.86004	7.07911	6.4095	7.55272	7.74251	7.11961	7.2461	8.3207	7.65951	8.86659	7.27769	7.13659	8.19565
SAMHD1	7.77353	7.67237	7.16383	7.74015	6.74212	7.49039	7.13618	7.15657	7.75022	6.77207	7.21593	7.01529	7.2235	7.54157	6.53037	7.02429	7.38249	6.89082	7.4765	6.6223	6.85394	7.35646	6.77442	6.86221	7.14378	7.23978	8.23419	7.61775	7.92602	7.7342	6.58798	8.34825	8.05954	7.025	7.23662	8.06278	7.04542	6.60714	7.06059	7.20263	7.35216	6.30637	6.89894	7.96327	7.26596	7.78505	8.25726	8.45337	8.75002
SAMD9L	9.48421	8.78753	8.13002	9.23431	8.21942	8.12473	7.98159	9.16142	8.98192	7.76993	8.27144	8.33692	7.62046	7.75564	8.34102	9.18666	9.27088	7.60707	9.41469	8.44914	7.68673	8.09187	8.04639	9.14944	8.67975	8.66055	8.67816	9.20865	9.38275	9.75911	8.67326	9.14502	9.03599	8.85923	8.13078	8.75948	9.21125	7.99603	8.74954	9.18169	9.30107	8.79172	7.65602	9.73315	8.40224	9.4401	9.3625	8.69855	9.35607
SAMD8	7.38156	7.23789	6.76286	8.32877	7.68439	6.87763	7.63705	8.05042	7.17047	7.40672	6.78408	8.36578	7.0083	7.44617	7.36531	7.67522	7.65326	7.09812	7.85137	7.24992	7.74246	7.04506	6.71935	7.96555	6.75094	7.03884	7.76767	7.6813	8.26259	7.97539	7.17175	8.26367	6.88932	7.92583	7.5815	8.42595	7.73164	7.50242	8.26799	7.62	7.38977	7.3605	7.51434	8.41556	7.20986	8.70338	7.81185	8.33702	6.75744
SAMD4A	8.99579	8.30588	6.8587	8.32945	7.30891	6.90671	7.0023	8.1059	7.32544	7.09637	6.77666	6.81736	7.05338	6.69816	7.15165	8.20105	7.50416	6.99873	7.36879	6.99345	7.15194	7.91367	8.44413	7.58029	6.87944	8.44947	8.61676	8.15948	8.44708	8.4926	8.11428	8.79963	8.99659	7.77223	8.47766	6.64345	8.52612	7.55131	6.9616	8.18404	7.99646	8.0275	6.57866	9.45566	7.74416	8.51757	7.80445	7.78253	8.76927
SAMD3	7.344	7.91991	8.42062	7.23051	7.93811	8.99017	7.76654	6.76468	7.784	8.21267	6.98872	8.34095	7.91896	7.36777	8.63629	6.73874	7.73919	8.66958	7.66018	7.23699	8.07727	7.94787	8.56799	7.1945	7.86899	7.92654	7.58051	7.92453	7.73781	8.02846	8.64169	7.29092	8.17438	6.73878	7.5684	7.97946	8.57764	7.51815	7.20664	7.35196	7.27624	7.64922	8.43636	7.65323	8.20261	6.32865	8.22152	8.36412	8.13876
SAMD14	8.60018	7.27955	6.53183	8.93581	7.96634	7.70847	6.0751	6.86363	9.10187	6.59243	7.57307	8.50674	6.37048	7.81653	8.14115	7.60099	7.58925	7.25615	8.10604	7.57697	7.43973	9.59888	8.2897	8.00735	9.56961	8.4068	8.13105	7.76201	8.81842	8.0033	7.25201	7.94905	8.19081	8.99212	7.61345	6.9679	6.86643	8.85273	9.1106	7.87372	7.43817	8.3289	7.12181	8.59487	6.53338	7.47476	7.3309	8.12526	6.86176
S1PR5	7.52063	8.07941	8.66259	7.65177	8.20884	8.96223	7.72845	6.41058	7.93855	8.40963	6.32962	8.49862	8.10164	7.02034	8.60551	6.08807	7.33902	8.13642	7.13747	6.85342	8.05739	7.66313	8.48222	6.73362	7.83416	7.60582	8.10594	6.99055	7.82688	8.13285	8.66197	6.49977	7.13568	6.45459	7.20705	7.34123	8.54048	7.02534	6.15089	7.47843	7.1641	7.09768	7.98115	7.17545	8.59024	5.89614	7.9365	8.41512	8.17057
S100P	6.93595	6.25683	6.03092	9.24514	9.56493	9.22552	9.48314	9.65495	6.07044	9.56672	9.89951	7.04219	9.87233	9.81382	6.24005	7.00015	5.85634	6.32804	6.65431	7.33943	6.76626	6.16087	7.36523	9.67918	9.31426	8.56497	8.12665	5.07424	8.84887	8.43515	9.46333	8.4394	7.86925	9.47001	7.26574	8.19977	7.48271	5.69682	9.40563	8.403	9.68319	8.38114	8.6476	9.06044	7.88141	9.18863	4.01809	9.03447	8.23669
S100A14	7.53576	6.85656	6.48976	7.14832	6.77713	7.47706	7.60871	6.71696	7.43356	7.67281	7.76064	7.20711	7.43677	8.10679	7.40008	7.19666	7.41363	7.13725	7.34857	7.23299	6.82642	7.15897	7.35496	6.22736	7.10903	7.57328	7.03568	7.25845	7.74347	7.18247	8.12462	9.3215	7.80791	8.0929	7.10193	7.51455	7.71787	7.54573	6.7866	7.41477	7.15743	6.32556	7.15122	8.17271	7.88989	7.93796	7.14334	7.19734	6.56272
S100A12	10.2958	9.90202	8.95513	10.4046	8.96904	8.47405	9.22342	10.5401	9.17148	8.53511	9.22297	8.6313	9.08967	9.03626	8.44194	11.0307	9.22179	7.92574	9.97379	9.75361	8.80119	7.36163	8.82504	9.27394	9.44688	8.82116	9.26606	8.92501	9.62631	9.1062	9.60173	9.59657	8.58375	9.84412	9.53706	8.6929	8.87459	9.33557	9.56015	9.87302	9.48607	9.15315	8.8552	10.0503	8.14878	11.239	9.41907	8.24213	8.33279
S100A1	7.07082	7.32198	7.71378	7.67646	7.67334	8.18507	6.97845	7.09812	7.76961	8.58126	7.08814	7.81031	7.96483	7.15934	6.78165	6.90107	6.64867	6.73662	6.9927	6.6727	6.70012	7.42717	7.64195	8.69984	7.8358	7.543	7.68951	6.20216	6.59601	8.02294	6.39375	8.04345	7.32923	8.19834	6.61622	7.56721	6.24569	8.24351	8.77571	7.58211	8.70687	8.70022	9.10029	7.7756	8.95769	6.73258	7.86232	6.63767	7.25533
RWDD2B	7.54232	7.50814	7.69565	7.11168	7.41545	8.00087	7.02945	6.62093	8.71568	7.7782	7.29719	7.3087	7.46102	7.45908	7.14658	6.96726	7.11749	7.30953	7.02798	6.79173	7.45166	7.56504	7.11938	8.5146	8.78695	7.81891	6.28548	7.70898	7.46788	7.60023	7.24411	7.69579	8.42045	9.5585	8.26607	7.30465	7.30687	8.15205	7.98052	7.94193	7.38766	8.36607	8.91648	8.54706	7.64256	7.79353	7.49778	8.05403	6.21386
RUSC1-AS1	7.03219	6.8345	7.45055	7.22315	7.14306	6.79266	7.70816	6.85681	7.51833	6.89344	7.81423	6.83577	7.13234	7.47874	7.2177	7.45742	7.70121	7.36073	7.27657	7.04475	7.06045	7.84933	6.89994	7.35745	8.35422	7.7103	8.21626	8.14288	7.6906	7.25747	6.7133	9.03092	8.04532	8.32951	7.01431	8.10505	6.64181	7.86678	7.85064	7.32859	7.07007	6.73676	8.03461	8.46861	7.11716	8.01949	7.8509	6.5987	6.47262
RUNX2	6.76524	7.55152	8.03942	6.80973	8.02464	7.486	8.21621	7.21697	7.06305	8.59364	7.29496	7.62493	9.01856	7.71799	7.21972	6.2988	7.25057	7.80705	7.23634	7.43384	7.19838	7.58333	7.57379	8.09477	7.60587	7.64208	7.62221	7.00549	7.66904	8.06075	7.38478	9.14265	8.02875	9.16317	7.68961	7.68616	7.31238	7.40421	7.58914	9.04945	9.04613	8.93082	8.40549	9.11088	8.13612	7.74248	7.73174	7.26872	7.14104
RUNDC3A	6.80571	6.29838	6.90745	5.67471	8.16287	8.35057	7.94408	5.99444	8.61338	7.93673	9.54735	9.97305	7.60545	9.90073	10.4547	7.00535	7.68146	7.99821	5.79375	6.84151	6.80843	8.90298	7.83436	8.51026	7.50902	9.08269	4.65915	4.29287	6.61619	6.58852	8.10356	9.56598	8.82584	9.52607	9.40223	7.69942	4.77296	9.26232	7.68029	7.64795	7.9998	7.54457	7.45363	8.28999	5.57075	6.00512	8.6713	7.80758	4.67759
RUFY4	7.74512	7.03004	7.17518	7.57467	6.35805	7.35531	7.28395	7.12058	7.16758	7.08505	6.66085	8.04782	6.94321	7.25495	6.7	7.05628	7.35106	7.35722	7.33839	7.78598	7.37104	7.35534	7.3459	6.58081	7.37762	7.41341	7.61375	7.61085	7.44006	8.28518	7.15906	8.89683	7.42667	7.99588	7.46041	7.45699	9.16951	7.17826	6.79091	7.77504	8.03728	8.63659	7.4707	9.27349	7.56338	7.51267	7.50205	7.04432	7.81249
RUFY2	6.879	7.04323	7.02193	6.81496	7.54891	7.28524	6.86582	5.98829	7.49259	7.04162	6.93854	6.78779	7.78224	6.66038	7.42718	7.2688	6.94802	6.89831	6.85844	6.93061	7.03	6.91466	6.40675	7.48779	7.45882	6.47367	6.98836	7.85693	7.13563	7.82857	6.22155	7.94407	7.86655	6.65567	6.79297	8.22974	7.75503	7.42645	7.78748	6.87106	8.28845	7.83455	8.04621	7.58772	8.04301	6.57205	7.41402	6.34801	5.98271
RUBCNL	6.74935	7.53504	8.5943	7.17848	8.07355	7.99788	7.81082	6.31895	7.27607	7.61054	7.68783	7.72036	8.52878	7.67728	8.43672	6.90994	7.03093	8.32571	7.42395	8.07852	8.12978	7.30843	6.49468	7.44973	8.05467	7.04666	7.74028	7.61322	7.57407	7.55512	8.49328	7.61322	7.22354	7.73884	7.52287	7.89185	6.4943	8.42124	8.46915	7.95004	7.44437	7.33779	7.87989	6.50268	7.29855	8.96338	7.93965	7.83143	7.01238
RTP4	9.35551	9.12223	7.61195	9.35229	7.81724	7.62116	7.68187	8.41226	9.0703	7.53254	7.40049	7.55495	7.28072	7.00408	7.46089	9.22467	8.75338	7.25012	8.52248	7.49474	6.88543	8.09054	7.65134	9.17186	7.68645	8.84158	8.81921	9.69432	9.26509	10.2287	8.18824	8.48374	8.94147	8.35375	7.84147	8.39464	9.75576	6.6269	8.16247	9.62323	8.9835	8.60958	6.13328	9.36209	8.37152	8.84236	9.3687	8.25314	9.93593
RTP1	7.1215	7.14804	7.86395	8.19308	7.48472	6.3886	7.24186	7.23895	7.33158	7.30931	7.40622	7.51407	7.33532	6.96587	7.14069	7.08712	7.25659	7.30386	7.20356	7.86203	6.94405	7.21781	8.27397	7.92517	7.24009	8.28673	7.63514	7.37155	7.90184	7.96886	7.74986	8.75884	7.72666	7.45943	7.32285	7.31944	6.95004	8.35061	6.50298	7.63738	7.37865	6.54226	7.51883	8.39945	7.42579	7.3751	7.36448	6.90689	7.49353
RTN4R	7.1895	6.46884	6.88683	7.26894	6.98185	7.47402	6.46584	6.40404	7.52574	6.7295	6.55169	7.70453	7.16333	7.29339	7.44034	7.16745	7.60159	7.40346	7.31693	6.974	7.98441	7.21788	7.84906	6.21544	7.52899	7.83861	7.05198	6.39183	7.38851	7.1729	7.95155	8.52389	7.05853	7.22833	7.63809	8.03322	6.72046	6.81094	6.30096	7.40576	7.1478	6.91984	7.10241	8.16557	8.57754	7.14425	7.13367	7.47073	6.55163
RTN1	7.39937	8.10777	7.88679	7.61808	7.64799	7.85641	8.06952	7.6627	6.73502	8.61635	8.74899	7.56493	8.17252	8.17722	7.51777	5.9317	7.48917	7.26052	8.06645	7.99897	8.05063	7.968	7.60843	8.18178	7.79523	7.90191	8.02716	7.79881	7.7854	8.34862	8.27314	6.44964	7.03728	7.9068	7.19848	7.828	5.6016	7.4576	6.78204	7.53826	8.10387	7.49875	7.34811	8.04736	7.77892	5.61105	7.44584	8.55742	7.84638
RTKN2	6.86207	7.75308	7.22212	7.0456	7.80498	7.71058	6.84927	6.84675	6.64597	7.28489	7.16474	7.07733	7.60609	7.56935	7.48989	7.30325	7.51443	7.88236	6.70102	7.27543	7.3583	7.02797	7.0186	6.25944	7.19954	7.08559	7.0661	8.17109	7.11204	7.2126	7.62294	8.62187	7.09875	7.26778	7.13222	7.91857	6.76219	8.05005	6.31846	7.70666	7.18761	8.17573	7.14243	8.73553	7.23439	7.18408	7.17354	6.71936	6.59412
RSRC1	7.44276	7.26899	7.43423	7.17961	7.73313	7.58971	7.05829	6.50702	7.3277	7.28478	8.11784	7.59686	7.04093	8.2716	7.79623	7.45386	7.80838	7.55393	7.17823	6.71221	6.54186	9.11578	8.35806	8.12563	7.26883	7.92734	7.29918	6.83737	6.88587	6.42174	7.46457	9.97747	7.08497	8.48272	8.49967	6.84469	6.87233	8.48826	8.01505	7.90488	7.72173	7.37211	7.8772	6.31005	6.8202	6.70215	8.06863	7.26502	7.44136
RSPH9	7.87406	7.07555	7.08957	7.46142	7.1471	7.52741	6.84168	8.19418	7.74525	6.84659	7.81659	7.56577	7.10902	6.59496	7.52644	7.63978	6.77133	6.8567	7.76239	6.91634	7.66273	8.02987	7.0608	6.99272	7.61677	7.89949	7.10895	7.64513	8.05507	7.84328	6.97576	8.6207	8.54673	8.06145	7.99832	7.88186	7.51021	7.5288	8.15662	7.88365	8.08306	7.78593	7.18632	8.41062	8.13753	9.28868	8.3543	7.34332	6.63053
RSC1A1	7.25003	6.69198	7.5284	6.78214	7.17257	7.41658	6.96994	7.12264	7.00717	6.81137	8.05453	7.90142	6.58684	9.02755	8.32052	7.72506	8.49398	8.02416	6.89253	6.96306	6.73014	8.40217	8.14013	7.93839	6.27829	7.82631	6.30669	6.71412	7.10533	6.96438	8.04755	9.06332	7.54007	8.46882	8.33501	7.29711	6.80039	8.23729	8.32428	7.22267	7.18839	7.76746	7.4599	7.33559	6.36175	6.81396	8.59693	6.98384	6.891
RSAD2	10.0861	9.60818	7.95393	9.33675	8.21643	7.94536	7.0411	8.12313	8.65628	7.21829	7.47821	7.35224	6.2669	6.93766	7.16456	9.99101	9.70376	7.12113	9.29286	7.77134	6.61713	8.24218	8.29459	8.81268	7.47229	9.12231	8.60111	10.1813	9.91333	10.8396	7.30906	9.25332	9.493	7.9956	8.21052	8.67673	10.6341	7.56149	9.23812	10.3495	8.84135	8.42419	7.09531	9.62094	9.87094	8.77708	10.5557	7.67489	10.087
RRS1	6.99776	7.45519	7.92503	7.16301	7.16241	7.11718	7.93296	7.85383	7.41709	7.63328	5.77706	7.34792	8.23767	6.99277	7.16892	6.58312	6.64857	7.35426	7.01432	7.20322	7.55991	7.17296	7.52771	6.1549	6.79781	7.27556	7.47112	7.93332	7.58989	7.0115	8.4187	7.04191	7.61988	5.74248	7.04777	7.49973	7.62039	5.62033	6.68645	7.00967	5.66171	6.78174	7.28828	6.68251	7.48612	6.02703	7.34949	7.8147	8.06891
RRP7A	7.19696	7.79323	7.3669	8.4038	7.35489	8.64405	7.42541	7.78942	6.53184	7.62922	7.68873	7.53128	7.52158	7.53396	7.31709	7.21964	7.77622	8.42102	8.33089	8.14432	8.60314	7.57694	7.51315	6.01909	7.74409	7.48706	8.27745	8.67413	7.95844	8.04343	7.13295	8.62882	7.91821	6.90602	7.79644	7.60294	8.01578	8.72569	7.58544	8.56126	7.91763	6.98702	7.76955	8.66593	6.89871	8.41605	7.34863	8.11353	9.04302
RRM2B	6.45116	7.43866	7.91617	7.84634	8.07709	7.65763	7.64059	7.43351	6.84138	8.10837	7.08424	7.91057	8.0823	7.58038	7.50672	7.01079	7.67141	7.51907	7.98165	8.31895	6.52542	6.64726	6.18807	7.91212	7.84412	7.70327	8.08964	7.50887	7.6134	7.8892	6.55393	7.8452	6.77087	7.5484	7.41426	7.4808	7.41321	7.5571	8.41858	8.43013	7.64758	7.81077	7.29568	6.17239	7.36508	7.60703	7.88389	7.37359	7.32553
RPUSD1	7.21884	6.89362	6.83158	7.60386	7.21067	7.43469	7.90769	8.10449	7.52179	7.40192	6.87916	6.97831	7.31569	7.56057	7.39009	6.99359	6.85492	6.94555	7.17713	6.5748	7.91231	7.18765	7.12189	7.33629	6.90778	7.77387	7.44563	7.71301	8.12305	6.67798	9.11423	8.51907	7.28274	7.77584	7.43698	6.27899	7.17756	7.55279	7.08254	6.59459	7.50875	7.43735	6.70777	8.16945	7.95113	7.5791	8.02762	8.30523	7.86419
RPS6KA3	6.1318	6.82979	7.20723	7.34518	7.44537	7.50768	7.16249	6.8043	7.4777	7.73964	7.412	7.05967	8.04436	7.02286	6.61705	7.43808	6.57378	7.32187	7.53339	7.11424	6.79593	6.41989	5.95651	6.44935	7.41555	6.35985	6.46732	6.29139	7.48869	6.67243	7.72116	5.64005	6.98928	6.5896	7.01017	6.80015	6.60336	6.3956	6.76998	6.87181	6.15177	6.16577	7.12608	5.84485	7.52095	6.61731	7.08935	7.93823	7.04965
RPS6KA2	6.72872	6.52533	7.76816	6.27441	6.83676	7.96257	7.00138	7.1231	6.43273	7.35562	6.75554	7.03107	7.65377	7.52313	7.54566	6.1471	7.65806	7.53599	7.21378	7.29973	8.46842	7.3889	7.21169	6.6034	6.53462	7.90437	7.43294	5.67718	7.09889	6.43416	8.5809	7.789	8.2726	6.48975	7.67273	7.18843	6.65374	7.5997	7.17088	6.84176	6.40899	6.47347	7.3804	7.42966	7.32963	6.40544	6.56889	7.92359	7.19781
RPS4Y2	5.0476	6.43362	5.35086	7.23588	8.80931	8.40407	9.30098	8.34156	5.95107	8.39471	7.49716	5.5778	9.45197	8.90539	5.65266	5.60782	5.75679	4.84582	8.0241	7.95472	9.02465	5.08385	8.9745	8.31103	8.05382	8.2831	7.86123	4.78464	8.06968	5.26882	4.88873	6.61627	5.93137	8.33023	8.80279	9.20495	4.81757	4.90782	8.6655	8.32084	8.24174	4.41207	5.19853	7.69715	5.71621	8.76432	5.2297	6.58297	7.63616
RPS4Y1	2.41225	3.11008	3.05903	8.82959	8.77537	9.36415	9.58367	9.14303	2.60224	9.38874	8.94709	2.93781	9.82906	9.17925	3.04584	3.01648	2.92523	3.34013	9.19355	9.18183	9.82153	3.83394	9.15776	8.4607	8.49916	8.55917	8.56986	3.10302	8.83928	3.26616	4.63433	3.48728	3.41329	8.58682	9.01683	8.64623	3.21316	3.79051	8.53376	8.06784	8.34503	2.60635	3.05502	8.70435	2.17363	8.82623	2.25459	8.17226	8.91129
RPS26	7.31629	7.51761	7.61253	9.04876	9.38069	9.47544	9.61899	7.60296	7.37653	9.38764	7.0626	7.30015	9.48785	7.16272	7.4671	8.92961	8.68891	9.35584	7.63178	7.3751	7.82154	7.43666	9.28103	8.76526	9.16272	9.0272	7.52211	8.8874	7.40896	7.35427	9.57605	9.07112	8.88994	7.37571	9.26124	7.55013	7.72011	8.7965	9.17586	7.55716	8.66082	8.72528	9.67756	8.11033	9.11651	9.01471	8.98074	8.26689	7.56194
RPL3L	7.34507	7.9431	8.14002	7.95419	8.79258	8.81772	7.0242	7.57298	7.95398	6.9572	8.10216	8.9135	6.96725	8.67212	8.58529	7.30074	7.4059	6.50379	6.56121	7.26337	6.59731	7.96386	7.1541	7.05121	9.16531	7.2239	7.20359	7.54577	7.25145	7.35623	9.25504	8.75753	7.71943	7.41373	9.70202	8.53894	6.88694	6.98079	7.63327	8.0988	7.3302	6.46523	7.28312	8.38586	9.54854	7.32652	7.31554	6.84232	7.59377
RPL36A	7.17756	8.81205	9.48938	7.76288	8.50212	8.6217	8.17593	7.20822	7.35971	8.22865	8.01679	7.78496	8.34419	8.28818	8.02191	7.76102	7.58516	8.91372	7.98347	7.60205	9.0203	8.17558	8.65288	8.33808	7.62061	6.51113	6.52185	6.69331	6.27807	6.81849	7.63736	6.85123	6.73078	8.39083	8.30566	8.26165	7.8469	7.9267	7.66168	6.89818	6.84324	6.72034	6.76142	7.18625	6.8024	8.11166	8.09519	6.71033	6.83478
RPIA	7.89538	7.26557	8.26514	7.943	7.79064	8.14869	8.07118	6.82013	8.84086	7.61794	8.99695	8.94962	7.56273	9.5285	9.06151	9.13411	8.66994	8.64389	7.26064	7.17006	7.12585	8.68681	9.62547	8.97448	7.80228	9.31086	7.20783	7.53028	7.65626	7.7136	7.788	10.0916	8.57196	9.52428	8.81594	7.74421	6.80782	8.99025	8.96145	8.40292	8.73145	8.8961	8.45517	7.1177	7.48822	7.9712	8.98267	7.87291	7.93644
RPH3A	8.34579	7.30992	5.91404	7.51314	7.11584	7.01461	7.34697	7.27276	7.18853	7.44605	7.32513	7.543	7.26732	6.6509	7.14915	7.73808	7.68316	6.98517	7.62172	7.26958	6.64785	6.71873	6.70932	7.7329	8.00205	7.23195	6.96511	6.65137	7.65377	9.62461	6.68498	8.2557	7.79184	8.19498	6.82349	7.74523	7.83953	7.37871	7.26176	7.40071	7.42526	6.39263	6.83375	7.89725	8.31403	7.71917	8.92142	6.91012	8.97041
RPGRIP1	6.70355	7.45526	7.66034	7.1177	8.18159	8.29426	8.19637	6.17899	6.20826	8.24564	7.44936	7.86284	8.561	7.14782	7.63852	6.32471	7.32084	8.27703	6.84019	7.80442	7.89188	6.28787	6.21526	7.58768	7.33728	6.97097	7.38989	7.48275	7.54875	7.1501	7.94384	6.23747	5.99586	6.05224	6.91954	7.78422	6.95746	8.31593	7.86952	7.75672	7.35811	6.07933	6.68305	6.40252	8.22069	5.6439	7.09733	7.62772	6.95364
ROPN1L	8.6928	8.55413	7.21476	8.72273	8.07708	7.28781	7.75567	8.89226	8.49395	7.18042	7.93561	7.99951	7.39016	7.79473	8.14737	8.97807	8.55497	7.52366	8.91146	8.83117	7.47007	6.51018	7.18365	9.07008	8.8562	8.06204	7.89132	8.33539	8.75313	8.7565	8.73229	8.79069	7.84742	8.91318	7.17093	8.42681	7.51076	8.1021	8.59861	8.8269	8.85248	8.27862	7.66658	8.53755	7.16612	9.13525	8.2082	8.35879	7.97829
ROGDI	7.22806	7.45223	7.34976	7.79961	7.64547	8.23472	7.63896	7.71771	8.01988	7.37774	8.81372	8.16686	7.10732	8.2655	8.21713	8.07106	7.79699	7.70478	7.0712	6.752	6.35789	8.28895	7.76519	8.40231	7.38598	7.72099	7.18069	7.17872	8.08414	6.5555	8.03657	9.08481	7.4237	7.67214	7.3728	7.86729	7.2776	7.95404	7.92613	7.73546	8.55487	8.22919	7.0899	9.32697	7.47992	8.17428	8.26497	7.90234	6.47983
ROCK1	8.56176	8.58589	7.37632	8.37895	8.55061	6.38441	8.23614	7.32009	8.66248	8.62635	7.16792	7.42956	7.53326	7.22751	6.67345	8.83491	6.99727	7.3184	8.33208	7.73708	6.86816	7.24606	8.10152	7.69181	7.85555	7.38642	7.43323	6.81986	7.23935	7.80954	8.09869	7.64542	6.5124	8.10656	7.99952	8.34725	7.80365	8.1106	8.18976	8.88729	7.88941	7.22565	7.59429	6.8357	7.69407	8.62555	8.12541	6.29473	6.46962
ROBO3	6.61981	6.90508	7.5785	6.53221	7.49552	7.28065	8.00215	7.57591	7.45207	7.63835	7.64432	7.83862	8.20173	7.97985	7.84457	6.92745	7.18294	8.49133	6.49011	6.86981	7.66185	7.64625	7.76651	6.56482	7.46175	6.77652	7.40644	6.88907	7.70106	7.12484	7.26234	7.6713	7.57879	6.69699	7.83013	7.66018	7.15584	7.23676	7.39521	7.31491	6.78216	6.9814	7.27377	8.18014	7.04922	7.46116	7.84349	7.33865	7.65258
RNF25	6.83061	7.02515	7.35481	7.01819	7.05734	7.83322	7.41289	7.37207	6.47615	8.15028	6.95974	7.26182	7.93607	7.87232	7.86794	7.35521	6.61465	7.15813	7.67231	7.44819	7.09693	6.74751	6.73808	6.6219	6.5727	6.74702	7.81603	7.53469	8.02101	7.03261	8.28796	8.09042	6.6217	7.93199	6.69465	6.65199	7.52576	7.16133	7.079	7.83586	7.38411	6.07241	6.97255	7.73127	6.86046	7.36446	7.42478	7.82899	8.05341
RNF213	9.08168	7.99439	7.97256	8.2796	7.31047	7.57918	8.07307	8.63	7.7305	7.79027	7.48834	7.60461	7.94929	7.00078	7.41325	9.1754	8.60122	7.74712	8.21627	7.44545	7.49531	7.94904	8.42705	8.88279	7.75964	8.73491	8.26533	9.01463	7.53319	9.44381	5.43865	7.85514	8.74411	8.02504	7.72623	8.83334	8.7216	8.15254	9.22487	9.53292	9.19736	8.89234	7.61186	8.50123	8.09027	7.5819	8.51991	7.7209	9.2023
RNF19A	7.19462	6.89229	7.99228	7.79575	7.26301	8.64965	7.80775	7.54377	7.37965	7.69088	7.23503	8.0836	7.82549	7.51597	8.22175	7.08954	7.76795	7.43382	8.63932	8.31783	7.28357	7.72426	7.32733	7.99752	8.49589	7.61375	7.48913	7.84426	7.42114	8.49819	7.14119	8.87247	9.19965	7.7157	8.63331	8.05204	7.5979	7.53792	7.33473	8.67266	7.85456	8.1004	7.97968	8.51431	8.84437	7.87108	7.7353	7.83427	8.82322
RNF187	7.23896	7.22681	7.02987	6.60885	7.28853	6.29332	7.51058	6.94459	7.61458	7.10111	7.98628	8.13545	6.90317	8.77442	7.66424	7.2732	7.46459	7.0778	6.82574	6.69669	6.97858	7.90435	7.79725	8.23256	7.57029	8.6046	7.75448	6.20464	7.38734	6.83073	6.39252	7.94207	6.47425	8.38759	7.49245	7.74146	6.16188	7.20442	7.51198	6.82206	7.89633	7.36776	7.43798	7.94146	6.93831	7.52553	7.74398	7.27615	6.3745
RNF180	7.12839	6.71403	7.17369	6.86121	8.00444	6.85055	7.19151	7.38236	6.07965	7.22493	7.70676	6.86907	7.35929	6.96504	7.0919	7.39394	7.41267	7.29711	7.53452	6.95439	6.8282	7.4022	7.59421	9.23494	8.70031	7.54622	7.6162	6.41868	7.27249	7.19991	6.81873	9.05261	8.27824	9.01021	7.62963	7.11575	6.74738	6.83787	7.6563	7.49747	9.04759	7.89015	7.79294	8.19278	7.22181	7.17126	7.16067	6.70435	6.64316
RNF175	6.87074	7.11283	6.1983	6.84221	6.8416	6.33698	6.05834	6.86303	6.86398	6.52216	8.47413	6.65429	5.7106	9.53707	8.06304	6.63143	7.81846	7.15042	6.758	6.53977	6.6007	7.66242	6.2978	6.98161	8.878	7.13045	7.29924	7.17536	7.43541	6.94895	5.91794	6.24242	7.58757	7.0532	6.96251	8.82717	7.56063	7.91221	7.24838	7.09738	7.60372	7.0716	7.71783	5.88601	7.00908	5.90306	6.70913	6.25534	6.45304
RNF165	6.68466	8.1445	7.79305	7.24323	8.46774	8.86272	7.18642	6.92086	6.98537	8.78276	7.08962	7.13655	8.16203	7.77946	7.0126	6.28905	7.35914	7.30633	6.79306	6.04838	7.43579	7.41717	7.77727	7.65091	6.97438	7.43044	7.08029	6.67	6.87551	7.67064	6.2969	7.36123	6.97314	7.28799	6.195	7.26807	8.55104	7.91766	5.73686	7.3678	7.85693	6.17561	8.3624	6.37673	8.42257	5.87111	6.51512	7.86609	7.715
RNF157	7.41814	6.78712	7.57718	6.87031	7.70649	7.71939	7.07013	6.49382	7.64602	8.34475	7.07657	7.03572	7.88681	7.70815	7.18985	6.70036	7.05699	7.96373	7.15613	7.89967	8.23046	7.6749	7.56511	7.13966	6.56586	7.36903	6.80943	7.79545	6.69459	7.59166	7.33488	7.323	8.13036	6.92884	8.18348	8.08374	7.90494	8.02691	7.87094	7.19918	7.54647	7.14159	8.38033	8.07474	7.83157	7.25857	6.98625	6.76761	6.90843
RNF146	7.84284	7.43569	7.19017	8.47414	7.4176	7.40291	7.55199	8.86954	7.50403	7.48706	6.92643	6.92971	7.83202	7.72636	7.36264	7.25784	7.66191	6.85894	8.44835	7.29114	6.61503	7.34692	7.46354	7.49286	8.58754	6.86863	6.9751	7.80687	6.89513	7.363	8.43178	8.34426	6.88181	8.53853	7.95778	6.91198	7.10665	7.35171	7.34234	7.99809	8.37398	6.13864	7.07544	8.21663	7.0178	7.69965	7.2728	7.39789	8.53767
RNF13	8.57238	8.41101	7.62623	8.87045	8.56622	7.83912	8.27088	8.42066	8.27552	7.96628	8.06158	8.66192	8.0647	7.57007	7.8025	8.87537	8.6811	7.8513	9.4922	8.91066	7.4531	7.81161	7.65043	8.97231	9.04205	8.54393	8.46038	8.33551	7.24341	8.98288	5.66432	7.4895	8.57721	8.94051	7.46261	8.69495	7.93734	8.7801	8.74932	9.1734	9.21799	8.69855	8.23814	8.76998	7.91795	8.84212	8.456	8.20798	8.67104
RNF123	7.77159	6.92301	7.5734	7.90037	7.48886	7.80505	7.57263	6.92981	8.36746	6.93435	8.16481	8.53395	6.90041	8.22591	8.82545	8.66551	8.0806	8.55616	6.98988	7.13641	7.17523	8.59835	8.49276	8.53161	7.83886	8.77262	7.48514	7.22736	7.63641	7.62368	7.83436	9.67442	8.13613	9.18118	8.39999	7.52397	6.91749	8.16679	8.25127	8.37842	8.61318	8.29683	7.97684	8.2924	7.32229	7.59216	8.54923	7.62528	7.49488
RNF11	7.78828	7.15026	7.38579	7.84986	8.10413	8.12762	7.15169	6.53977	8.27941	7.60428	8.60949	8.89387	7.32792	8.7387	8.89969	8.21557	8.5597	8.6335	6.63811	7.2071	6.99364	9.10773	8.52428	8.32774	8.07698	9.23188	7.29792	7.08493	7.24724	7.8941	7.43404	10.0931	7.84272	9.34433	8.59502	7.88302	6.47936	8.53469	8.46954	8.45397	8.24615	8.03968	7.95756	7.86362	6.86766	7.13545	8.47653	7.94245	7.17353
RNF10	7.68718	6.7091	7.93718	7.57866	7.82855	8.53436	7.17049	7.60201	7.80824	7.38746	9.56997	9.34748	7.54794	9.60351	9.6058	8.2017	8.35703	8.57801	6.74353	7.28873	7.30993	9.21165	9.17462	8.65842	8.18065	9.30132	7.17936	6.83698	7.55771	8.16549	8.83958	10.0474	8.09106	9.02711	9.2674	7.97205	6.34843	8.47033	8.51291	7.90558	8.31026	8.28617	8.64607	9.06208	7.19268	7.93987	9.133	8.45622	7.66405
RND2	7.94717	7.52233	7.67754	7.71581	7.57361	7.57811	7.19186	7.19689	8.11288	7.07427	7.64668	7.59906	7.6447	7.26993	6.93815	7.4278	6.8225	7.01725	6.93944	6.8764	6.46831	7.23838	8.07678	7.64141	8.50212	7.53691	7.34102	7.17124	7.73839	7.42329	7.27308	8.77033	7.30927	7.47857	7.97182	7.3394	8.06657	7.62411	7.78983	8.44644	8.65526	6.5668	8.1727	9.40555	7.44513	7.39473	7.38418	6.92929	6.80385
RNASE6	6.79051	8.13989	8.14783	8.34302	8.38526	8.86889	8.79216	8.20324	6.25014	8.34348	8.05054	7.37377	8.65435	7.80385	7.25343	7.22483	7.68088	8.36055	7.51322	7.52079	7.61046	7.63234	7.63705	8.77407	7.4646	7.06129	8.03524	8.09747	8.64211	8.21724	9.13507	8.10042	7.38744	7.71036	7.43336	7.88834	7.10967	7.57912	7.49486	7.02609	8.50821	7.87233	8.1689	7.3036	8.0615	6.94664	8.54088	8.27712	8.22423
RNASE4	6.28664	7.02683	7.02625	7.6959	6.71861	8.09323	7.20517	9.27932	6.4148	7.41189	8.71396	7.47059	7.68844	7.73927	7.41299	7.31495	7.22282	6.80669	8.0839	7.63199	7.48689	7.19543	7.48297	8.08304	7.57616	6.77995	7.17001	8.33459	8.3926	7.87486	7.85713	7.10201	7.42573	7.11747	7.27753	7.14456	7.68018	7.40211	8.0913	7.33592	7.7942	7.10376	8.21146	6.74004	6.55338	7.67572	7.5427	8.22527	8.41588
RNASE3	7.73337	7.27203	7.11094	7.14271	6.34846	6.70702	7.01574	10.3457	6.70941	5.68302	9.30066	7.84965	6.18016	8.63586	8.2497	7.97309	8.83875	8.2691	10.2181	9.81617	9.44695	8.14068	7.88931	8.93715	8.61567	6.57096	7.18874	4.85857	7.76718	7.62438	7.9402	9.2262	9.6206	8.59105	7.30723	8.7047	6.93806	8.96997	8.30856	9.42611	8.7462	8.21445	8.99597	6.90141	8.0493	7.38851	7.29868	7.73432	9.45876
RNASE2	8.83045	9.09419	8.13528	8.08087	7.19515	7.59565	7.55766	10.7036	7.84256	7.62395	9.50433	8.35539	7.48044	8.65885	8.88889	9.48838	9.15149	8.73861	8.68914	8.27231	8.04365	8.1457	8.27049	8.81004	8.34021	8.15012	8.30017	7.93912	8.84737	8.70627	8.58854	8.9312	9.70548	9.8297	8.16131	8.23183	8.75752	8.65864	8.39881	8.76064	8.46951	8.19393	7.70171	9.13297	8.21222	8.87908	7.52692	8.38623	9.21149
RNA28SN5	8.6507	8.57898	8.47392	7.94587	9.77508	7.99097	8.72997	6.78818	9.16612	9.22164	8.86556	9.23122	7.73263	9.12109	9.42263	9.95388	8.74082	8.53505	8.61389	8.4067	8.64886	7.04628	9.12636	9.38199	7.25502	7.83508	6.99366	8.10636	7.73828	9.14819	4.81342	9.58604	7.44873	7.46313	9.63208	8.83541	7.05195	8.48662	8.93444	8.11238	7.71799	8.25971	7.19407	7.48393	7.37498	9.02829	6.53104	8.68659	7.80836
RNA18SN5	7.24879	7.91812	7.41961	7.19085	7.32747	6.55072	6.90425	7.34566	8.42348	7.13476	7.3079	7.07045	6.97541	6.66102	7.16217	7.85032	6.30021	7.07834	8.12724	6.7264	7.76631	6.82953	7.40583	7.94917	7.75439	7.39583	7.56257	7.6679	6.36309	8.61563	3.76774	6.61512	6.97151	6.35652	7.3693	8.02887	6.62958	8.22447	7.7391	7.49386	8.03549	8.27815	6.99138	6.9027	7.30205	7.66878	6.01443	8.12895	7.25643
RMND5A	5.9057	6.56588	7.46026	7.76125	6.45868	7.42644	7.2114	6.52322	7.34174	7.16461	8.55053	7.85425	7.2865	8.39546	8.14928	7.78487	7.51558	7.35149	6.55283	7.15175	6.95426	7.8734	8.25424	8.58161	7.43416	8.30855	6.16303	6.84814	6.68012	6.04662	8.14972	8.61985	7.63106	9.18367	8.111	7.19874	6.13141	7.27177	8.00899	6.27977	7.87009	7.04499	7.20193	7.53331	6.13325	6.69015	7.44666	7.41225	6.97146
RMI2	8.25336	7.58725	7.21835	8.00703	7.04406	7.0182	7.22685	8.26717	7.30113	6.64551	7.94245	7.29548	7.15107	7.23888	7.3527	8.42913	8.28395	7.51392	7.21658	6.68898	7.2891	8.37519	7.91775	7.99364	7.05457	7.93012	6.76423	8.67374	8.73166	8.66842	8.30093	8.06232	8.64261	7.7422	7.51097	7.97095	8.72905	7.50845	7.84671	7.72174	8.06007	7.48574	6.79869	9.03295	7.16066	9.11347	7.77084	7.54104	8.26092
RLBP1	6.80666	7.5373	7.06253	7.60516	7.24552	7.06318	7.40428	7.13892	7.44203	7.28594	7.34026	7.456	6.30439	7.14459	8.01423	7.04138	7.79204	7.39851	6.14857	6.90048	7.0286	7.34527	7.33584	6.57159	7.4697	7.40328	7.38366	7.28666	7.4299	7.53113	7.1492	8.88507	7.41652	9.41715	7.45022	7.44681	7.07771	7.16838	6.631	7.76451	7.50598	6.67025	7.4605	8.52597	7.55308	7.50242	7.49182	7.03459	6.90851
RIOK3	7.67089	7.62748	8.08049	7.62123	8.60305	8.2675	7.48859	6.94584	8.44302	8.30769	9.25013	9.09138	8.10805	9.21543	8.71054	8.42909	8.85803	8.78707	7.4031	8.17471	8.05681	9.37306	8.98125	8.94806	8.49813	9.70226	8.2349	8.14135	8.28878	8.68449	8.05137	10.516	9.29185	10.5421	9.23251	7.62815	8.14486	9.2169	9.18906	8.89836	9.17358	8.80581	8.41549	8.13799	7.70952	9.10522	8.88799	8.12164	8.42695
RIOK1	7.0892	7.81773	8.15414	6.36617	7.63571	8.42334	7.50712	7.25407	7.3003	7.93716	7.11702	7.2182	7.94955	7.11477	7.33086	6.71252	6.73885	7.69232	6.89633	6.83502	7.68483	7.54094	6.6267	6.71359	7.61256	7.29818	7.67107	7.21907	6.49044	7.63917	6.21103	8.06489	6.72904	6.77247	7.80851	6.78085	8.12165	7.8159	7.13821	7.66476	6.77366	6.96615	7.65564	7.74299	7.71376	7.10725	6.59114	7.08371	8.32823
RIMS3	7.39593	6.9672	8.20959	6.68408	7.05004	8.08191	7.56988	7.13339	7.12269	6.75525	7.33627	6.84088	7.35802	7.99086	7.6401	6.42023	7.34994	7.52255	6.82236	7.50461	7.57076	7.30011	7.71646	6.29592	6.55249	6.5881	7.13083	7.68344	7.41361	6.81718	8.61755	8.0638	6.96836	6.77076	7.83037	7.38638	7.68067	7.65757	6.6395	6.94784	6.69038	7.31062	8.2356	8.25105	7.29088	6.68684	7.1399	7.83115	7.33303
RILP	8.10784	8.01011	7.5607	8.50284	8.12758	7.66561	7.14861	7.54643	7.95354	7.61547	6.91921	9.00827	7.65052	8.16294	8.32577	8.06345	8.1231	7.38609	7.86657	7.8896	7.1082	9.13806	8.88461	8.21793	7.56651	8.5788	7.34585	7.47208	7.7577	8.04779	7.29359	9.38047	8.16021	8.97315	9.00564	7.35664	6.18459	7.9984	7.97986	8.58695	8.41488	8.25764	6.76298	8.24574	6.2609	7.25473	8.41069	7.61403	7.81242
RHPN2	7.00267	6.80789	7.19348	8.2567	7.45981	6.90566	6.86996	7.34568	7.35084	7.54738	6.85012	7.25639	7.63886	6.79475	7.08423	6.98932	8.0756	7.59688	7.22181	6.15463	8.11412	6.7643	6.75491	6.38077	7.32253	7.05205	7.5272	7.8449	7.10059	6.94939	8.08602	8.2977	8.5214	7.00472	6.86881	7.82731	7.12748	7.32801	6.60658	7.18179	6.92434	7.70223	6.87905	7.94009	7.78457	6.9208	6.91024	7.4168	7.81232
RHOH	7.19506	7.16696	6.87206	7.39246	7.71024	7.03695	7.23447	7.41447	6.83492	7.44991	6.92587	6.83516	7.29424	6.81812	7.57179	6.89078	6.37896	7.19271	7.51548	7.23161	7.36445	7.45063	7.01617	5.4853	6.05128	6.64367	6.3921	7.14612	6.60624	6.82904	7.85828	6.58525	6.95482	5.87534	7.6865	7.33264	7.43013	6.74222	6.81066	6.01905	5.78585	6.49891	5.35443	7.21914	7.37334	5.72077	7.38546	7.32961	6.9684
RHOBTB3	6.87344	7.27474	7.45165	6.72546	7.41903	8.46871	7.08902	7.56113	6.27802	8.25937	6.78525	6.52667	7.20146	7.10356	7.34958	7.13025	7.25186	7.41535	7.50173	7.00428	8.20611	7.86518	7.66449	7.36874	7.17154	6.87122	8.04931	6.5311	7.49774	6.86249	6.01781	7.27527	8.5916	6.49058	5.84446	7.35586	7.89273	6.92177	6.54657	6.84468	6.99696	5.61227	7.31354	8.36274	8.02917	8.19134	6.71461	7.91412	7.5096
RHEX	6.91525	7.54923	6.36519	7.19132	7.4478	7.61669	7.44659	6.20772	7.26309	7.84637	7.71509	7.61924	7.82766	7.32871	7.25677	7.68861	7.77147	8.70049	6.92024	7.23595	7.84622	6.50408	6.49471	8.5016	6.95114	7.74397	7.26539	7.42889	7.83864	6.68878	8.73124	8.03429	7.48938	7.76612	6.60838	6.60499	6.23819	7.48882	7.33297	7.3926	8.55715	7.38016	7.83275	7.67742	6.71059	6.66026	7.15801	8.29477	6.51396
RHD	8.52437	7.43918	7.47399	7.58196	7.30633	7.38385	7.09352	6.36033	9.0257	7.27651	6.42167	8.26957	6.58697	6.16706	8.46419	10.0561	9.05712	8.19236	6.13201	6.67608	6.92722	9.88595	8.91417	9.62405	8.48345	9.02907	7.0128	6.369	7.05966	8.10819	6.7752	9.45335	9.53087	7.21855	9.14214	7.94034	6.70275	7.83074	8.24034	7.39875	9.39059	7.13914	7.3019	8.73373	7.18449	8.16925	9.21872	6.78729	8.14571
RHAG	7.43124	6.82026	6.98971	7.26608	7.60201	7.00461	6.77412	6.76553	7.74405	6.57483	8.02187	7.47823	7.1158	8.57465	7.24581	8.95251	8.3969	7.74322	6.78314	6.68192	6.75335	8.69314	8.357	8.55334	7.13885	7.57384	6.959	6.36646	7.00497	8.1402	6.72593	9.5736	7.28618	9.89034	8.1472	7.13552	6.65485	8.25933	8.48448	8.25242	8.1856	8.34995	7.03539	8.09459	7.12742	7.14146	7.5106	6.61199	7.06506
RGS17	7.03558	7.55867	8.16955	6.83784	7.24496	8.02372	6.87314	7.8256	7.03057	6.92115	7.88146	6.56278	7.18343	8.48881	6.79283	6.85546	6.58462	7.23173	6.708	7.05331	6.4895	7.44842	7.066	5.86254	7.86229	7.16195	6.91844	6.03961	7.0915	6.8237	7.37614	8.17992	6.7089	6.99395	6.74265	6.73924	7.39978	7.27124	6.79646	7.74738	6.7985	7.841	7.4664	7.87237	7.93586	7.29821	7.9814	6.55765	7.07443
RGS1	7.30873	7.57705	7.73996	8.12833	8.29229	8.6986	7.21349	6.75751	7.57592	6.70528	7.0208	7.64734	6.64579	6.74302	7.04853	7.01018	6.83957	7.11086	7.02298	6.17551	7.4208	7.82342	7.63886	5.96854	6.2188	7.80137	7.42795	7.15433	6.79059	7.12029	8.34145	7.38525	6.98241	6.86845	7.56291	6.40547	8.15757	7.15393	6.44714	6.72242	6.22865	7.8549	7.97079	8.14732	7.71943	6.00588	7.46355	7.89897	7.13182
RGPD1	7.68567	7.32251	7.81178	7.34993	7.83505	7.02211	6.61907	9.45388	7.02407	6.07913	9.39255	7.02346	6.63831	9.77048	7.34586	6.3558	5.98032	7.50314	7.31744	7.58693	7.79555	7.31041	6.47754	8.90269	8.22719	8.58136	6.52533	8.35351	7.99797	6.67273	9.93807	8.02595	6.55818	8.93361	6.95016	7.24487	9.60138	7.9183	5.77308	6.90598	8.58303	7.11542	6.60213	7.66703	7.38305	6.64404	7.24877	7.89806	7.90967
RGL4	9.63493	8.64845	8.07035	9.69263	8.7757	8.19698	8.61664	9.67663	9.15955	7.88046	7.9076	8.01759	8.04458	8.41258	7.97647	9.62321	8.09994	7.84963	8.95257	9.25699	7.76846	6.93422	7.33945	8.5477	9.00105	8.21232	8.35689	8.44795	9.12975	10.3342	8.52588	8.6014	7.74027	8.65361	8.28123	8.28338	7.85796	8.55474	9.46986	9.10293	8.73903	7.74338	8.09805	9.40671	7.52303	9.8634	8.27151	8.29954	8.49388
RGCC	8.35671	7.50343	8.09409	7.50498	7.70169	7.85587	8.10333	7.07707	9.26824	7.80513	8.11305	8.43351	8.12905	8.52322	8.93342	9.44023	9.05666	9.17815	7.09559	7.37729	8.0311	9.06008	8.82521	8.84967	8.03342	9.23352	7.37421	7.81065	7.64224	7.51852	8.32726	10.4169	8.70167	9.78466	8.75627	7.75728	7.27021	8.47726	8.77446	8.51186	8.68201	8.17518	8.51032	7.31895	7.62718	8.19765	8.39892	8.07444	7.87945
RFX2	8.07673	6.83306	7.98101	7.09848	7.57185	7.34042	6.81897	8.41925	7.42912	6.54522	8.52635	8.44512	6.90811	8.17203	7.64959	7.6572	6.97078	7.36014	8.65364	8.73691	6.67232	5.97679	7.39974	6.8059	7.72768	8.44827	7.94941	7.0627	8.35162	7.62555	9.1814	8.44991	7.70655	6.21756	6.76836	8.13831	5.70996	7.50006	7.44223	7.36458	6.48445	8.82122	8.8433	7.15431	6.18404	9.73137	6.4601	8.01255	6.62663
RFTN2	7.14624	7.71492	7.50971	7.07762	7.76292	7.26362	6.40949	7.21034	6.97708	7.14539	7.52306	7.10312	6.9447	6.47203	7.09458	7.20659	7.06008	7.25718	6.63851	7.29468	7.1551	7.06967	7.61316	7.6691	7.16874	7.38993	7.10785	7.50503	7.15384	7.25452	6.87466	8.60112	8.56896	7.9221	7.17405	8.032	7.06612	8.20524	8.06159	7.48663	8.37444	8.58533	7.90802	8.24396	7.27635	7.22597	7.21542	6.85001	6.63528
RFLNB	6.89484	8.05285	7.89335	7.53092	8.47125	7.93078	7.74779	6.9439	7.113	8.60456	8.11116	7.41621	8.46859	8.34367	7.2711	7.86436	7.56677	7.78741	7.48005	8.05169	8.44064	7.08541	7.21272	8.36997	7.77126	6.92501	7.90819	7.40743	7.08622	6.7644	6.74579	6.32392	6.51027	8.4733	7.34449	7.28541	7.10092	8.58565	8.68712	8.21358	8.18246	8.24269	8.01513	7.47628	6.86164	8.1096	7.06721	7.59552	7.19212
RFFL	7.3098	6.34606	7.15399	6.95926	6.31519	6.46725	7.30828	7.49886	6.69124	7.62439	8.08906	7.8334	6.8728	7.94568	7.54838	7.5244	7.24753	7.37072	6.86969	6.9507	6.66554	7.55538	7.35643	8.09582	7.04052	8.75806	7.39391	6.69699	7.10275	7.20375	6.8227	8.55458	7.08941	8.00797	7.58749	7.11962	6.75137	7.02696	7.60651	7.43659	7.53632	6.34485	7.13328	8.1963	7.22565	7.337	7.81168	6.70835	6.58256
RFESD	7.93507	7.45805	7.34486	7.24234	7.1625	7.31942	7.22417	7.24813	7.9687	7.5991	8.1593	7.53944	7.06035	7.92702	7.59875	9.5691	7.97859	7.66418	6.86428	6.94791	7.25752	8.48899	7.89685	8.12943	8.00462	8.25736	7.37781	7.09171	7.04701	7.66842	7.24554	9.31153	8.47449	9.0593	8.32333	7.45422	7.12564	8.4066	8.14887	8.17737	7.746	8.07033	7.56943	7.72777	7.21113	8.12992	8.01747	7.41922	7.74535
RETREG2	8.04598	7.38505	7.77946	7.72852	8.01603	8.49738	7.58063	7.68347	7.89554	7.30785	8.86444	8.7508	7.76184	8.92422	9.0665	8.45492	8.58196	8.31772	6.95036	7.07947	7.62566	8.79439	8.36767	8.85315	8.06624	8.0268	7.31491	7.4614	8.5513	8.09855	8.62871	9.3714	8.28292	9.14296	8.92159	7.83791	6.91554	8.00868	8.55898	8.41995	8.92416	8.64671	7.92859	9.18343	6.89671	8.31124	8.27186	8.0166	7.50732
RETREG1	6.2262	7.18122	7.64121	7.29117	7.02181	7.42528	7.33521	8.37461	6.93805	7.61195	7.56316	6.88715	7.93226	8.1326	7.88668	7.67586	7.73383	8.39668	7.81074	8.16092	8.27156	7.19412	6.86466	7.31986	7.29829	6.67112	6.24729	7.77216	7.95709	6.39681	8.4413	7.76948	7.07922	6.47979	7.91768	7.6778	7.37482	7.74565	8.00983	6.63341	6.79503	6.95244	7.69167	7.77909	8.23702	7.48291	7.17034	7.50039	6.27494
RETN	8.28679	7.45915	7.40776	6.18948	6.92986	6.85858	6.56107	9.31761	6.94239	6.21207	6.73671	7.45487	6.97592	7.74472	6.75757	8.41346	6.68433	6.59505	6.53256	6.75545	7.16819	6.76281	7.19196	9.32179	6.01665	6.84966	6.74993	5.91816	8.19046	6.268	8.5735	7.59224	7.64649	9.12824	6.73171	7.02763	6.52244	8.51359	10.2591	8.30649	9.21405	7.71942	6.75001	7.12863	6.8109	9.05234	6.08924	7.37906	8.36012
RELT	7.39619	5.44308	7.72754	7.67576	6.59358	7.05552	6.75725	7.53982	7.25616	7.33398	6.8583	7.30474	7.20321	7.61697	7.6735	6.72838	6.88907	6.9311	7.52969	7.17094	7.61807	6.79538	6.98903	6.95597	8.00143	7.21672	8.49813	7.62098	7.93903	7.66746	8.25286	8.14983	8.17079	8.12983	7.1826	7.25215	6.31113	7.20474	7.61643	7.00984	7.94047	6.79165	7.91084	8.26759	6.79474	7.63826	6.92119	7.09083	7.30444
REEP1	6.98046	6.59412	7.04689	7.30368	7.40749	7.65591	7.23163	7.45795	7.89273	7.07819	6.85488	7.65777	7.31126	7.88604	7.51027	6.80138	7.25518	7.24377	7.34621	6.81392	6.95953	7.29237	7.28297	6.5205	7.31458	8.96334	7.33067	6.69686	7.3768	7.4778	7.09676	9.50782	7.36346	7.53323	7.39708	7.39368	7.02544	7.1159	6.57978	7.71063	7.45271	6.61893	7.40733	8.47031	7.4997	7.44916	7.43858	6.98242	6.85663
RDH13	6.43588	6.23103	7.19333	6.67688	7.3297	8.31474	7.46433	6.67888	6.78936	8.22502	6.51303	6.87671	7.60448	7.0309	7.37069	6.64071	7.67231	8.22787	7.11335	7.60128	8.17003	6.24254	7.86623	5.23807	6.73369	7.82266	7.64244	8.19384	7.61547	7.48411	6.17173	7.53444	6.97724	6.72612	6.77739	6.85899	7.91738	6.89178	6.80918	6.40938	6.65424	6.74364	8.18666	8.00108	8.46699	6.51631	7.80925	8.03791	7.48797
RCVRN	7.51675	7.82143	7.52587	7.31793	7.42439	7.15533	7.25277	8.29156	6.37913	7.10268	7.91169	7.53633	7.1146	7.62062	7.20944	6.62983	6.70057	6.88991	6.946	6.53381	6.87434	7.40757	7.51748	6.53833	7.33956	7.37555	7.53091	7.11735	7.40234	7.50425	7.11978	8.86719	7.38888	8.13722	7.4228	7.41937	7.04781	7.13909	6.59814	7.73917	7.47893	8.67712	7.43314	8.5057	7.52634	9.11869	7.46467	7.00441	7.24853
RCHY1	6.8158	7.17736	7.47398	7.10176	7.446	7.14333	7.69927	7.77575	7.65686	7.46221	7.13342	6.85369	7.36214	7.20099	6.66137	6.73713	7.34605	6.93169	7.99	7.75173	7.27154	5.90118	6.13254	7.14094	7.82446	7.71811	7.42898	7.32251	6.41062	7.65445	5.70618	7.4326	6.62524	6.14129	7.2672	6.41784	7.58836	5.77704	7.73924	7.57978	6.06102	6.82218	7.4352	7.07545	6.82393	7.49035	6.94889	7.29084	7.34267
RCAN3	7.29927	7.7937	7.56371	6.90442	7.11593	7.01527	7.81315	7.0489	7.0788	6.98888	6.28932	7.17413	7.36282	7.69707	7.50228	6.9663	7.05746	8.04331	7.03727	7.26599	7.70485	7.88285	6.76098	5.99611	6.79269	6.82847	6.80884	6.17303	6.85511	6.95643	6.57419	8.31147	6.84173	7.01203	8.20498	6.87204	7.28362	6.59339	6.66335	7.57886	6.93126	6.29205	8.56537	7.95207	7.56924	7.05434	6.91708	6.45949	7.09944
RCAN2	6.97769	7.54119	6.9584	6.94325	6.37368	7.62707	6.52051	7.36106	6.9945	7.39959	6.68829	7.82409	7.14066	6.93295	7.5913	7.32167	7.53728	7.56725	7.71971	7.50806	8.28021	7.25722	7.24779	7.9649	7.27951	7.31531	7.29566	6.65958	9.11302	7.72926	7.36812	8.79894	7.32857	8.78936	7.36231	7.38522	7.56328	7.61909	6.54207	7.67698	7.41814	6.74382	7.3726	8.43939	8.3324	8.46264	7.40396	7.09681	8.20741
RBPMS2	8.00649	5.96565	5.55372	10.5449	9.3966	9.38219	5.85284	5.19875	7.50646	6.19763	6.85727	7.20466	6.08558	6.92129	6.411	8.88147	9.2531	9.40137	8.72861	8.97507	8.37366	8.97612	9.08618	8.80194	10.4077	6.86205	8.97839	7.30676	7.64837	6.50932	9.73916	6.76595	9.03939	9.20356	7.1759	6.12179	6.35336	9.85209	7.61964	6.67619	8.28222	9.44967	6.03348	8.59628	6.24659	8.69278	6.75334	8.26001	5.74727
RBPJL	8.02984	8.1121	7.87302	8.22995	8.02988	8.07555	6.81959	6.78655	8.07693	7.68008	7.54861	8.08546	7.28427	7.26797	6.72098	7.40986	7.47256	6.89557	7.09621	6.78709	6.97455	7.33337	7.32397	8.29384	8.75581	7.44313	7.37165	7.75763	8.50875	7.51869	7.41191	8.86869	7.57786	8.28427	8.08477	7.43461	7.06659	8.04781	7.11304	7.75139	7.49361	8.40645	8.10312	8.81657	7.54057	7.49007	7.70976	7.12547	7.67596
RBM38	8.62815	7.46886	8.26175	8.13212	8.06968	8.56689	7.92831	7.68568	9.8511	7.38939	10.0397	10.0429	7.05297	10.5173	10.2352	8.822	8.89867	8.4985	7.13521	7.18817	7.53644	9.99574	9.14465	9.42303	8.18756	9.4034	7.07001	7.59815	8.37916	8.21015	8.52648	11.1904	9.88116	9.71255	9.04056	8.33803	6.36179	9.87121	8.97946	8.87581	9.57585	9.15973	8.51078	8.33104	7.13388	8.72355	9.58836	8.30161	7.93669
RBM3	7.14323	7.89342	8.2933	5.83286	8.0773	8.07423	7.03692	6.92873	6.92264	8.08514	7.79975	8.28011	7.46794	7.73186	7.50993	6.74493	7.36458	7.81471	6.95253	7.55935	7.58144	8.29882	6.89097	6.57974	7.42605	7.98784	7.52921	7.55804	6.78388	7.80545	6.69886	5.65616	6.36044	7.1637	7.17195	6.98411	7.80742	7.62695	6.80557	8.02992	7.95635	5.87493	7.2799	8.048	7.5826	6.70526	6.92917	7.75806	7.14714
RBM11	7.41057	7.52956	6.40312	6.89905	7.44946	7.48453	6.55748	8.31344	7.46008	7.6465	6.96996	6.70903	7.20912	7.69369	6.93149	7.6066	7.86253	7.1628	7.67043	7.171	7.74315	7.68903	7.37393	6.15093	7.91575	6.97803	6.95852	6.92228	7.11828	7.2548	7.88123	8.45165	7.95178	7.87645	7.57753	7.73735	8.19407	7.1504	7.40384	7.51026	7.41637	6.24904	7.03493	8.09453	7.45293	8.4594	7.11786	6.80733	6.48599
RBFA	7.07259	6.99045	8.31417	7.7215	7.53935	7.83573	7.51942	7.22274	7.26561	7.56973	6.06929	6.63805	7.78123	7.24415	7.33283	6.83061	7.36412	7.61028	6.80749	7.30216	8.11583	7.09083	7.777	6.026	6.66841	7.57277	7.34613	7.08191	8.18207	8.13871	8.15458	8.84839	7.56525	6.91269	8.22414	7.80699	7.80036	8.09879	6.74823	7.0635	6.8062	5.97445	7.90107	7.8858	7.40631	6.80266	7.50868	7.91858	7.66756
RBAK	7.69198	7.84869	6.49984	8.15332	7.23972	7.07249	6.83849	6.87769	7.43263	6.55619	7.71995	5.9159	7.67785	6.80391	7.27127	7.43281	7.88427	7.72701	7.38658	7.64403	7.45912	7.90641	6.51256	6.95607	8.43791	7.13979	6.56001	6.7752	6.6059	7.73919	6.32733	8.05003	8.33409	6.8629	8.6566	8.29564	7.33647	7.02203	7.44849	6.93797	6.68141	6.7319	8.13962	7.69365	8.49052	7.22085	8.02391	6.36291	8.86235
RASSF1	6.89806	7.34724	7.92677	7.06178	7.10169	8.45144	7.65868	6.66003	7.23519	8.18689	7.66543	7.74567	7.80351	7.72127	8.86095	6.59831	7.09223	8.38659	7.33553	7.49005	8.32894	7.75567	8.32307	7.13057	8.15849	8.56672	8.52199	7.44332	7.00901	7.11126	6.7255	8.47876	6.9955	7.33125	7.02953	7.03943	7.82162	7.12727	6.61442	7.7691	7.96753	6.96895	8.04116	8.11606	7.72971	7.08226	7.07155	7.87021	7.58165
RASGRP4	6.87138	8.14723	7.06673	7.67654	7.16958	6.8467	7.62849	7.14953	7.30422	7.47454	7.24177	7.31739	7.2929	6.74148	6.93718	7.64366	7.87825	6.83129	8.16534	8.1662	7.05666	5.95799	6.04927	7.73213	7.78106	7.75436	7.32538	7.10239	7.37488	7.16855	7.13979	7.88291	7.8986	7.79713	6.05293	7.35657	6.55931	8.00259	7.90801	8.09339	8.00373	7.93944	7.51832	7.78742	6.95641	8.12844	7.73074	7.82983	7.62146
RASGRP3	7.23262	7.48576	9.47301	7.6493	7.78837	7.83423	6.56689	6.66919	6.96735	6.72639	7.32508	6.31231	6.91454	7.71296	7.17569	6.59342	6.87578	7.99366	7.2335	7.35337	7.9019	7.9497	7.58594	6.36778	5.56102	6.78354	7.19546	8.42969	7.36825	8.00664	8.23371	7.36127	7.82934	6.25564	7.74342	7.23129	8.03366	7.84446	6.50304	6.30879	6.41928	7.6806	8.52954	7.76105	7.90527	6.38838	8.15536	7.84221	7.39249
RASGRP1	6.84573	7.31635	8.49695	7.20838	7.71234	8.14572	7.97092	6.61042	7.80199	7.77637	6.90497	7.81794	7.98805	7.66269	8.21897	6.47143	7.37087	8.16595	7.52354	7.40064	7.72248	7.78757	7.76132	6.42026	6.88502	7.61147	7.24728	7.64687	7.02377	7.48513	8.2066	5.79856	7.26885	6.6741	8.44075	7.57847	8.0653	7.1451	7.44014	7.00822	6.39846	7.41901	8.0031	7.31548	8.37753	6.65389	8.12751	7.74042	7.38416
RASA2	7.16376	7.21751	7.69382	7.17087	7.64822	7.03455	6.98854	6.57139	7.40627	7.25696	7.39926	7.34025	7.06984	7.99444	7.05264	7.36659	7.41084	7.28327	8.09921	8.42218	7.45757	7.13214	7.64272	7.99315	7.80485	7.62769	7.84153	7.71938	6.22917	7.2327	5.26637	6.99556	8.03126	7.89736	7.11112	7.79738	7.55359	7.86509	8.24935	7.88208	7.838	8.47399	7.75334	6.87851	7.70533	8.57059	7.34819	6.99381	7.86715
RAPSN	7.58778	7.68119	7.26525	7.81745	7.3041	7.6637	6.70839	6.51382	7.70892	7.43858	7.02156	8.05089	7.20813	7.01316	7.30716	6.16779	7.1424	7.17721	6.56048	7.0777	6.86517	6.5406	6.90708	8.69294	8.42222	7.63128	6.73978	6.80776	8.16572	7.41664	7.22609	8.06913	7.45027	8.95046	6.64478	8.0077	6.275	6.36501	7.79905	6.95677	7.9845	9.03904	8.82266	7.88533	8.69948	6.69661	6.68608	7.55092	6.91779
RAPGEF1	7.05457	7.57659	8.56679	8.05155	8.94863	8.73145	8.63951	6.8012	8.11674	8.83811	7.70908	8.64309	8.82718	8.40316	8.67324	7.14046	7.73784	8.54516	7.63232	8.37233	8.69738	8.30348	8.97121	6.82396	7.96427	8.75475	8.38616	8.58971	7.67931	7.98414	7.15837	8.97776	7.42476	7.59434	7.45834	8.32487	8.20623	8.7039	8.29182	8.34281	8.92256	8.75639	8.64329	8.53038	8.28603	8.44712	7.4998	8.37287	8.3317
RAP1GDS1	6.73126	7.7198	8.16938	7.16121	7.07654	7.70588	7.21964	7.14293	6.71337	7.78037	7.62551	7.42899	7.51357	8.32093	7.60649	6.42794	7.30369	7.86296	7.38557	6.65644	6.93795	8.71096	7.29647	6.51964	7.29413	7.08554	7.86252	8.1317	6.78609	8.45502	6.50695	8.2332	7.55613	7.60316	8.67878	7.69137	7.68717	6.52602	7.42435	7.41345	6.86175	6.89874	6.81652	7.87608	7.84337	6.85822	7.2633	7.71406	8.57927
RAP1GAP	4.40533	4.0983	4.021	9.34312	7.80094	8.48475	5.18508	9.40626	9.9634	4.84083	10.709	8.89528	4.75656	10.6724	9.36862	10.7201	10.0223	8.7785	5.94083	6.01052	5.45445	5.36835	9.06405	5.90588	8.67355	9.15862	8.15963	5.05809	8.37034	10.3129	7.73263	7.9924	4.52724	12.4768	9.2225	8.11384	7.61634	8.11489	10.2601	9.59263	5.40982	7.70119	7.0762	7.01411	4.38543	5.9808	8.78622	7.56775	9.05251
RAP1A	7.28351	7.71225	7.88574	6.97308	8.1485	7.31414	7.35879	6.33578	7.64227	8.18893	7.19404	8.09145	7.91744	7.44629	7.62684	7.03645	7.69205	6.74998	8.3838	8.79876	7.75123	7.58946	8.02528	7.56843	7.98734	7.99395	8.12581	8.1962	6.70994	7.88271	5.37926	7.37507	8.05399	7.60301	7.68465	8.12886	8.05186	8.0716	8.39017	8.29403	8.02559	8.46422	8.26711	7.33724	7.86146	8.78037	7.43192	7.79815	7.49481
RANBP2	7.19791	6.51269	7.84852	7.30258	6.87281	7.64828	7.59883	6.82602	6.2633	7.83724	7.01411	7.75279	7.77087	6.81771	7.37573	7.20982	7.4669	7.82344	7.87775	7.55242	7.88296	7.18918	7.40396	7.80242	7.26053	7.08025	6.87813	6.8556	6.28654	7.54992	7.65149	7.73523	6.91085	6.44263	6.93621	7.17925	7.43555	7.89752	8.07626	6.61966	7.33659	7.71943	7.69193	7.37773	7.95063	8.46462	8.12649	7.19101	5.91726
RANBP10	7.17037	6.83865	7.77494	7.16294	7.45044	8.22935	7.48646	6.68271	8.05881	7.27695	8.2249	8.69934	7.39627	9.07192	9.11298	8.36714	8.84272	8.83838	6.74696	7.27803	7.59753	9.35955	8.60146	8.40571	7.36237	8.93645	7.14815	7.07923	7.56691	7.82446	8.48065	9.03367	8.0234	9.5251	8.6727	7.67678	6.7801	8.19954	8.39077	8.20594	8.18773	8.18752	8.02484	7.0932	6.99047	7.48582	8.4345	7.85957	7.27517
RALGPS2	7.42183	7.73249	8.70554	6.72503	7.93831	7.95373	6.88885	6.88195	6.84053	7.29768	6.66502	6.57024	7.55936	8.01458	6.93028	6.91243	7.23667	7.42866	7.45206	7.7529	7.81697	7.38637	7.37683	6.60371	7.40889	7.44505	7.4252	7.44692	7.47198	7.57439	7.18803	9.59195	7.45845	7.63059	8.05487	8.19381	7.1157	7.20743	6.66382	7.81047	7.54895	6.70351	7.50294	8.58077	7.59659	7.54535	7.56122	7.07209	7.55887
RALGAPA2	7.55697	7.39697	7.39711	7.09427	7.31134	6.67016	6.92342	7.10875	6.75546	6.7688	6.74374	7.94391	7.06091	7.51209	7.49429	7.03872	7.67968	6.99435	7.4092	7.43861	7.11646	6.65173	7.31208	7.78961	7.90695	7.51685	7.4932	6.97014	6.89854	7.72732	6.17239	7.43821	7.91673	7.75165	7.3658	7.74653	7.03661	7.0897	8.27477	7.96752	8.10282	7.33094	6.32443	7.08038	6.11094	7.92707	7.4855	6.86848	7.5845
RADX	6.69196	7.1651	8.11502	6.72415	6.67035	7.45655	7.44859	7.22744	6.97156	7.37148	6.71579	7.23056	7.78115	7.69163	7.58098	6.52183	6.50451	7.7053	7.23511	7.17362	8.06431	7.57208	7.38057	5.71492	7.09539	7.11629	6.27963	7.24182	6.22913	5.94904	8.56158	7.31624	6.65077	6.00515	7.37543	6.87126	7.42144	6.26219	6.69249	6.25011	5.96327	7.47955	7.92648	7.17551	7.46618	5.92006	6.81833	7.59451	7.06338
RAD23A	8.40122	7.6007	8.27904	7.83563	7.94094	8.31091	7.68612	7.39227	8.38555	8.04285	9.32054	8.41164	7.70459	9.06301	8.76083	9.15837	9.04244	9.07068	7.09548	7.08662	7.57554	8.97217	9.13722	9.56923	7.98528	9.20887	7.12087	7.38956	7.95609	7.75602	8.23001	9.9448	8.50509	9.65357	8.82073	8.11289	6.99335	8.6371	8.70651	8.90813	9.38922	8.51425	8.05409	8.54966	7.65521	8.13653	8.14721	8.18914	7.82434
RABL2B	7.47882	7.09252	8.28717	7.32504	7.61782	7.99473	8.0188	7.51587	7.65149	8.14088	6.91663	7.40956	8.22847	7.5047	8.19096	6.69806	7.14989	7.82761	7.07725	7.06302	7.85601	7.60647	8.41842	6.88071	8.04922	8.1141	7.9215	8.04059	8.03161	7.9566	7.72843	10.1006	8.29734	9.12514	7.71203	8.72448	7.33737	8.34741	8.3771	8.49635	8.01156	7.57995	8.27264	8.79398	8.50023	7.96272	8.33905	7.29401	7.69967
RABL2A	6.7057	7.2964	7.31908	6.60421	6.80345	7.74769	7.32228	6.48646	7.52547	7.10361	7.01559	7.87994	6.82078	7.76944	7.5798	6.67594	7.428	7.36393	7.35209	6.66084	7.57523	7.24347	7.0315	7.52582	7.9698	7.33069	7.4312	7.75468	8.23624	7.63032	7.75194	8.39224	7.40069	7.42368	7.47984	8.07195	6.66596	7.19861	7.53511	7.9455	7.63045	7.448	6.97074	8.03391	7.68575	7.99546	7.59109	6.81999	7.44626
RAB6B	6.91031	7.6057	7.62453	8.35455	8.19395	7.8886	6.73998	7.21405	8.08875	6.81237	8.31929	7.93249	6.96485	8.17101	7.45396	7.5214	7.76482	6.58512	6.52692	6.77782	6.53284	9.25208	7.74524	7.92121	8.62087	8.0187	7.46069	8.23822	8.41734	7.77602	5.62486	7.36102	7.61866	8.05663	8.36776	6.52991	7.3908	8.60798	7.67516	7.68122	7.83896	8.50169	8.42165	7.40035	7.61815	7.94848	6.97776	6.69466	7.03616
RAB40B	7.15309	7.20809	8.27927	7.04761	7.74607	8.0308	7.46446	6.91433	7.3367	7.64298	7.1642	7.4061	7.54613	7.46135	7.70037	6.26917	6.7574	7.77195	7.05606	6.43928	7.41244	7.80169	6.99253	5.76825	7.09672	7.46357	7.18155	6.8167	7.49762	7.27506	7.92498	7.22908	7.07357	6.19011	7.81121	7.02748	7.66498	7.11294	5.7414	6.10355	6.657	6.95259	7.72451	6.86838	7.7264	6.39865	7.40138	7.50318	6.87566
RAB3IL1	7.87559	7.17336	8.13904	6.91462	7.83483	7.98627	6.44301	5.9162	8.09295	6.58304	8.62595	8.66639	6.44676	9.3774	8.50117	9.25386	9.65799	9.09576	5.94813	6.34296	6.53551	9.46275	8.23942	9.75164	7.56033	8.37855	6.12522	6.27328	6.80494	6.97676	6.90802	10.2497	8.15351	8.49121	8.43776	7.80844	4.61099	9.0235	8.56455	8.33775	9.32631	8.60062	7.72081	7.88089	6.73604	7.30854	8.88973	7.98839	6.55779
RAB3D	6.85269	8.51541	7.17923	7.8229	8.12327	7.68476	7.46633	7.01757	7.72276	7.53437	6.71524	7.74219	7.4027	6.55267	7.48555	7.62587	7.55297	7.39289	7.68387	7.53593	7.11288	6.71192	6.70253	8.08505	7.36371	7.71227	7.2595	7.93701	7.45023	7.75944	8.21384	8.24532	7.17964	7.96435	7.4785	7.97598	6.48455	8.16917	7.93211	7.12941	7.35405	8.02529	7.05665	7.8877	6.91886	8.1266	6.85786	7.65046	6.96287
RAB38	7.52514	7.16026	7.52	7.66636	7.71712	6.3764	7.81103	6.95609	7.05924	7.50575	7.64554	7.3797	7.07816	6.84744	7.5848	7.26628	6.23991	7.27879	7.23756	7.06916	6.41796	8.35096	7.45562	6.71016	6.87965	7.90042	6.67731	7.56814	7.15773	7.61394	7.48456	8.16937	6.79924	6.98062	6.984	6.84161	7.84884	7.90842	5.92934	7.05579	8.22614	6.92184	6.75367	8.12785	6.84567	7.88271	7.5676	7.6162	8.72055
RAB2B	8.74072	7.67964	8.2212	8.47519	7.92465	8.32112	7.59931	7.97836	9.33395	7.76535	9.32711	9.04351	7.49639	9.72988	9.22627	9.8483	8.93152	8.83097	7.57021	7.29173	7.28559	9.84258	9.35598	8.99078	8.89709	9.22365	8.17743	7.9175	7.96816	8.66795	8.76288	10.9564	8.97159	9.98902	9.2917	7.70415	7.51012	8.84176	9.03526	9.1883	8.81409	9.24921	8.38073	7.9394	7.72619	8.8698	8.90332	8.31126	8.8701
RAB20	8.79382	8.09443	6.91158	8.32777	7.07022	6.67366	7.26502	8.29881	8.22974	7.37798	6.27289	7.05419	7.19594	7.10032	6.58849	9.00627	7.63698	6.78179	9.02122	7.86616	7.10148	7.18656	7.47702	8.65395	7.8393	8.28414	8.45555	8.02229	9.005	8.01912	6.81365	8.14987	7.40897	7.94865	7.37221	6.37552	7.68859	7.35386	8.01249	8.37385	8.66061	6.97018	5.98455	8.38679	7.38789	9.61521	7.32127	7.70002	8.5067
RAB13	8.22529	7.49981	7.05201	8.25346	7.31843	6.70818	6.9246	7.5738	7.25566	6.63055	6.97208	6.9563	7.03214	7.15057	6.94794	8.64449	7.22168	6.42403	7.76613	7.26293	6.9073	7.61111	6.98516	7.59814	7.27031	7.46147	8.14035	7.66717	7.42814	7.36652	6.79826	8.53653	7.06595	7.93395	7.09969	7.09628	7.1058	7.5989	6.78246	8.6589	7.15553	7.48253	7.10999	9.78418	7.20269	8.66891	7.59814	6.77344	7.59939
RAB11FIP5	6.84066	8.04345	8.23075	6.59186	7.2651	8.09068	6.39834	8.55806	7.46406	6.79118	6.81273	7.2477	6.85466	6.95737	7.96172	6.53903	6.70559	7.82231	7.2168	6.59237	7.38924	7.03366	7.17789	6.25474	7.90588	7.60858	7.61225	6.06402	6.9723	7.37991	8.56148	7.39877	7.05472	7.40143	7.64568	6.45509	6.95297	6.00089	6.92036	6.77167	6.78788	6.63293	7.89735	7.42433	7.80516	7.21653	7.83924	8.11262	7.32264
QTRT1	7.67554	6.81841	7.17405	7.34506	6.31801	7.44862	7.59657	7.3051	7.14952	7.77684	6.94964	7.87436	7.64903	6.96837	7.72368	7.05985	5.88636	7.47697	7.44596	6.32067	7.02104	7.61528	6.73612	5.96863	6.76794	6.80384	6.82354	6.14616	6.83057	6.93223	7.96819	8.2919	6.81714	6.98802	7.21099	6.87396	6.47689	6.65816	6.56888	7.16659	6.90698	7.27862	6.8613	7.93127	6.95427	6.90341	6.89275	7.59522	6.38467
QSER1	7.16332	8.11924	7.59896	6.54078	7.09746	6.55922	6.86815	7.49975	6.70911	7.33097	7.25934	7.30803	7.63312	6.70899	7.45971	7.5634	6.89293	7.27873	7.37266	7.52203	6.79923	7.32455	6.83035	8.48848	7.2006	7.1066	7.08696	8.01333	7.90452	7.59992	8.08162	8.57898	8.09151	8.06153	7.3634	7.7521	7.17153	7.3284	7.99709	7.2596	7.86098	7.47441	7.63693	8.02208	8.19501	7.36625	6.98654	6.87749	7.22028
QPRT	6.25835	7.55267	6.82843	6.86795	7.54033	7.16524	7.60228	6.62242	6.75355	7.87019	7.62013	7.6368	7.98053	6.61648	7.44437	6.55956	7.12618	6.38844	6.92829	6.61728	6.83794	7.63746	6.99129	6.32475	7.32528	7.28294	7.44706	7.37785	6.77734	7.00638	7.71297	8.2406	7.89311	6.935	7.30298	6.79435	7.28006	7.68866	6.7287	7.81432	6.85385	6.5812	7.5628	7.8795	6.9012	7.00156	6.83961	8.11921	6.82078
QKI	6.90648	7.89258	7.30129	6.50671	7.80237	7.29742	7.086	7.47265	6.98777	8.03706	7.42426	7.41523	7.53216	7.47916	6.77329	7.22389	7.24981	6.72039	8.08172	7.70547	7.18655	6.49253	6.48308	7.29387	8.56907	7.68797	8.18706	7.48326	6.9266	7.94559	6.29595	8.03633	7.36106	6.74782	7.27236	6.93328	7.42784	6.94908	8.12081	7.79493	8.0477	7.2421	6.72277	7.6763	7.15822	7.84284	7.25672	6.18105	8.85861
PYROXD2	6.64433	6.6987	8.07033	6.27316	7.11538	8.26013	7.562	6.69331	7.40817	7.32674	7.01563	7.04433	7.72605	6.89969	8.24623	6.08552	7.15794	7.65891	7.947	7.46851	8.24782	7.45636	7.96096	6.10137	7.27713	7.32771	7.83046	6.69626	8.08692	6.50966	8.70626	6.87346	8.16194	6.876	6.98019	7.09942	7.20442	7.1533	6.72369	6.25361	6.24044	6.40487	7.92747	6.95911	7.96728	6.1835	7.142	8.4249	7.21182
PYHIN1	7.36617	7.76283	8.26032	7.80591	8.18998	8.75356	7.88423	6.72264	7.88401	8.43122	6.93409	8.06158	8.02557	7.37472	8.30994	5.95292	7.38113	7.87344	7.18938	6.97632	7.87221	7.77436	8.08586	7.12695	7.68122	7.47878	7.89454	7.49433	7.4942	8.11272	8.25967	6.09866	7.30392	6.39456	7.54657	7.29893	8.36906	7.18428	6.67496	7.01275	7.19345	7.41836	8.301	7.37651	8.22327	6.50702	8.05662	8.08789	7.81188
PXMP4	6.5493	7.12113	7.79252	6.5948	7.50899	7.41607	7.20084	6.01636	6.70228	7.72757	7.208	7.21641	7.63296	7.1549	7.09677	6.17226	7.26136	7.31119	7.11843	7.75025	7.64046	7.95014	7.23336	7.59302	7.11121	7.45699	7.8503	7.61673	6.89687	8.3923	6.61369	8.52861	8.06151	7.92175	6.91737	6.91393	7.10236	6.63304	6.99903	7.48974	8.0716	7.29747	7.36879	8.00263	7.02113	6.97003	6.95933	7.64812	6.37086
PVRIG	7.17954	7.62333	8.34163	7.48998	7.99044	8.39056	8.10927	6.85817	7.70091	8.29734	6.35943	7.62305	8.09394	6.79501	8.0078	6.61697	6.97883	8.17549	7.1609	7.2055	8.46422	7.51229	7.69946	6.5131	7.16297	7.32231	7.74809	7.80192	7.48498	7.65626	8.53531	7.07874	7.48749	6.51159	7.62326	7.60245	8.09403	7.11357	6.70213	6.67309	6.56787	7.30404	8.05154	8.13352	8.40925	6.0921	7.79389	8.44712	8.0703
PVALB	8.91557	9.35042	8.21428	6.0172	6.47679	6.15421	6.89916	9.13441	8.32082	7.07477	9.89417	7.62817	6.91079	9.84789	7.55286	5.7535	6.11188	5.56031	8.06261	8.03417	8.08869	8.08508	8.17658	8.02037	9.19104	6.91711	8.14249	8.47179	7.98076	8.04028	7.49877	6.7251	7.36019	7.19247	8.10569	7.15721	6.89648	9.35306	8.08706	6.1244	7.63089	8.00849	6.64222	8.73633	7.92958	5.32009	7.07801	7.99226	6.81864
PURA	6.70328	7.44141	8.34037	6.80714	7.03728	8.39277	7.59741	6.74644	6.78641	7.95786	7.48916	8.00184	8.50559	7.83382	7.67953	6.54176	6.7405	7.796	7.68634	7.72234	7.34839	6.94219	7.54591	7.47013	6.96436	7.31597	7.4158	7.49416	7.71237	7.15347	7.0836	8.47561	7.39019	7.18261	8.47248	8.28093	8.46489	7.98801	7.38283	7.63339	7.50876	8.2258	8.24705	8.11799	8.05226	7.88314	8.90098	7.21222	6.5204
PTPRU	7.57497	7.76949	7.35909	6.66967	6.95703	7.17973	6.11106	7.46159	7.63711	6.32354	8.2417	6.85243	7.00966	7.92731	6.97167	6.79018	6.97884	7.67026	7.52308	6.89215	7.66656	7.14861	7.16543	8.86214	7.97128	7.20649	8.91271	6.55307	7.23305	7.33405	6.95299	9.00148	7.68417	7.38948	7.89233	7.3271	6.88166	6.97213	8.21815	7.56689	7.30895	6.47514	7.72805	8.3266	7.3951	8.48692	7.29483	6.94059	6.71285
PTPRN2	7.34021	7.25103	7.24002	7.25461	7.43915	7.55209	8.97964	6.99268	7.74666	8.70485	6.66103	8.07375	8.67313	7.4151	7.53982	6.66403	5.74217	6.94649	6.64947	7.3168	6.75186	6.17831	6.83849	7.647	6.96568	7.61525	7.02417	7.10944	7.32918	8.43371	8.29365	7.72856	7.55696	6.14467	6.08516	7.84336	7.58185	7.80336	7.00161	7.59053	8.20926	7.25302	6.69504	7.09032	7.76606	7.19044	6.84957	7.50699	7.72828
PTPRM	7.83991	7.21504	8.167	7.61374	7.46682	8.00019	6.86547	6.92609	7.16431	8.0071	6.01743	7.27687	7.93571	7.38709	7.83289	7.16877	7.05333	7.64769	6.86175	6.93092	7.68329	7.10876	8.18895	6.23556	7.89938	7.09094	7.0843	6.4118	7.09127	7.1922	9.16075	8.54205	8.33755	7.24759	8.38639	7.10813	6.74015	6.83055	6.29479	7.42487	7.16712	7.65348	7.12178	8.18403	7.21408	7.16358	7.75845	7.7996	7.42102
PTPRC	7.46498	9.26617	7.76109	7.73542	9.49756	7.33609	7.77433	7.28151	8.87844	8.85955	8.50141	7.27377	7.56938	7.92169	6.8708	8.76636	8.16173	8.01585	8.52614	8.97169	8.22288	7.84278	7.45052	8.34748	8.9966	8.71273	8.68848	8.12434	6.55233	9.03971	5.74103	7.89287	8.13048	8.48082	8.53347	7.91222	7.97293	8.1329	8.58408	8.96612	8.44988	8.40046	7.88555	8.19835	8.09189	8.65983	8.01202	7.59835	8.92006
PTPN23	6.97523	7.5805	7.39305	7.76443	6.25715	7.45923	7.92619	6.9978	7.11789	7.48147	7.84955	7.08658	7.50062	7.55501	7.18128	6.86637	7.43046	7.40673	7.84795	7.53929	6.86369	7.13662	7.33053	7.22606	6.6779	7.75908	7.23735	7.81983	7.86089	7.08082	8.66513	8.18519	7.48691	7.49876	7.41236	6.75665	6.39004	6.4801	6.87349	7.82512	8.25969	7.29018	6.77024	7.82851	8.2246	6.81189	7.93362	7.03914	6.69363
PTPN18	6.22879	6.58381	7.3192	6.82496	7.23009	6.52482	7.10782	7.10081	7.49856	7.01084	7.29301	7.76875	7.58301	6.98913	7.47512	7.48599	7.41359	7.25935	7.27096	7.7264	7.43047	7.63195	8.10883	7.38046	6.72627	7.93888	7.59622	7.17507	7.93802	7.82969	7.92332	9.1819	7.49827	7.77713	7.68973	7.42529	7.16911	7.11514	7.40825	7.44661	7.18964	6.56826	7.54958	7.87771	6.9107	7.41288	7.89025	7.00729	7.53598
PTP4A3	7.44666	6.76072	7.53222	6.32847	7.28179	6.91773	8.23975	7.79306	7.26992	7.57565	8.01121	7.17737	8.2645	8.22884	7.12572	7.01326	6.87245	7.91359	7.27059	7.70799	6.86936	6.86996	6.78478	8.46202	6.4615	7.67243	6.64273	7.10073	7.83369	7.15938	7.95753	7.49812	7.38185	7.84488	7.10277	8.35675	6.51875	7.06893	7.72157	7.11171	8.49196	7.57068	7.47319	7.13791	6.9224	7.65183	6.29823	7.78256	7.21387
PTOV1-AS1	6.68878	7.15655	8.33226	7.83535	7.98746	6.11661	7.72205	7.40699	7.58612	7.79735	7.7421	7.27042	7.48408	7.0065	7.28534	7.08648	8.1421	6.83617	7.18654	6.96274	7.37939	6.93684	6.86328	6.19463	8.32749	6.93014	7.4618	6.73308	6.95653	7.05689	6.67824	8.39923	6.94327	7.64566	7.41012	8.54477	7.36631	7.23094	7.17202	7.28827	7.03196	6.20339	7.56371	8.0432	7.07865	7.02843	7.01792	6.56461	6.43961
PTMS	9.1508	8.06703	7.86358	8.37147	7.62425	7.37082	7.33709	6.63015	8.29342	6.96665	8.06913	8.59114	6.53058	7.54089	8.31897	10.0834	8.69996	7.60719	7.14846	6.68494	7.0619	8.89341	8.13995	8.67689	7.92609	8.59516	7.06921	6.66576	7.45563	7.91125	8.23371	9.67339	8.22281	8.97371	8.66982	7.16095	6.26368	7.27738	8.00752	7.7251	8.28816	8.73815	7.5692	9.01171	7.34897	9.37259	8.37047	7.65371	6.92186
PTH2R	7.63342	6.62709	6.13449	7.09111	7.03433	6.62396	7.31118	6.99153	7.47525	7.51407	7.01243	7.11897	7.23887	7.43812	7.06362	7.63162	7.34466	7.40779	7.31931	7.22092	7.15056	7.21733	7.61687	7.49093	7.23963	7.27545	7.7951	6.85069	7.30212	7.46844	7.84632	8.79933	7.28872	9.34242	7.32248	7.31906	7.28797	7.17893	7.56249	7.93415	8.07628	6.92036	7.33278	8.40023	7.42553	8.15659	7.36416	6.90608	6.77976
PTGS2	7.4694	7.92949	7.80731	9.0162	9.22706	8.96772	8.79488	8.01542	8.42498	8.70568	8.61438	8.90499	8.5927	8.28955	8.14539	6.99413	7.59473	7.25119	9.4488	9.29112	8.46812	7.60599	8.24422	8.83638	8.73251	7.9441	8.48896	8.43509	8.95644	9.10027	8.37513	6.93853	7.45612	8.78019	7.41961	9.06661	7.5178	8.53792	8.51287	8.86223	8.71727	8.44795	8.53731	8.11369	8.44394	6.24412	8.76824	8.8032	7.51913
PTGR2	7.1503	7.93341	8.79702	6.89427	8.59786	8.38567	6.77017	7.42443	7.06334	8.63574	7.94361	8.49128	8.68844	8.11489	7.96832	6.99451	7.90885	8.84408	7.44079	8.47008	8.69709	8.10967	8.03618	7.78146	8.05906	7.66303	7.69462	7.3132	7.20419	7.45827	6.01265	7.10891	7.27272	8.5674	8.1943	8.20096	8.26829	8.55599	8.07547	8.19749	8.39969	7.33379	8.02195	7.58801	8.05755	8.74789	8.59964	7.27856	7.33903
PTGIR	7.52966	7.51181	7.27346	7.51658	8.01978	8.21796	7.20635	6.51538	8.08171	6.89242	7.41737	7.31422	7.41751	7.79985	7.54299	7.10003	7.23286	7.08088	6.57427	6.88909	7.1578	8.1587	8.15525	7.04188	7.12531	7.16096	7.59617	8.01829	8.71039	7.80733	8.85661	8.63827	7.56154	7.95761	7.32182	8.19267	7.76042	8.07446	6.39102	7.52109	7.36521	6.8755	7.218	8.34483	7.43645	7.2598	7.24923	7.66368	7.75274
PTGDS	6.72184	6.74194	7.20465	6.57041	7.44099	7.67899	8.19131	6.62248	7.53973	8.51742	5.47642	8.05664	8.30357	6.69804	8.49869	5.68722	6.67291	7.12276	6.5135	6.31419	7.93807	7.01511	7.11377	6.84521	7.46091	6.45211	7.17648	5.73395	7.49863	7.22481	9.06666	6.93799	6.49013	6.22117	5.37683	6.13289	7.58621	6.24407	6.144	7.60381	7.54497	7.50579	7.32648	6.29361	8.15901	6.2713	7.74575	8.37437	7.47238
PTGDR2	5.41712	6.26838	7.71051	6.46249	7.65409	8.32389	6.88778	5.85076	5.91144	7.1933	6.11777	6.91754	7.32198	7.11534	7.77089	6.15373	6.9861	7.9721	8.81044	8.51708	8.62102	6.85164	7.06054	5.1971	6.99415	6.34591	7.24934	5.89158	8.48997	6.16532	10.2168	7.53151	8.44548	6.97105	6.08368	7.17843	5.7078	7.5374	5.97575	6.40081	6.13994	5.58482	7.43451	7.16915	7.05434	6.13636	6.77192	8.6617	5.53707
PTGDR	7.62037	7.606	8.07103	6.31192	7.48805	8.39143	7.75785	6.98128	7.11587	8.44707	6.75501	7.97244	8.48735	7.29829	8.42941	5.81814	7.03273	8.02228	6.7105	6.58891	7.32496	7.29123	7.65901	7.13343	7.61301	7.43925	7.57114	6.54392	7.14469	7.25741	7.31186	7.54645	6.79369	5.95978	6.78243	6.676	7.85863	7.77837	5.18935	6.59401	6.69994	6.99253	8.34488	6.91366	8.09558	5.87421	7.23222	8.06999	7.33442
PTCRA	8.72603	8.65141	7.58125	9.07639	8.8327	8.39048	7.34431	6.33543	8.60052	7.53447	8.10955	8.14404	7.27452	8.27498	8.0719	7.47665	7.7534	7.83697	7.97163	7.74994	7.52017	8.75803	8.24703	7.68096	7.76443	8.06902	7.44514	8.38428	7.81101	8.55294	8.71997	8.64463	7.15699	9.06322	7.74536	8.34246	7.78571	8.56717	6.73463	8.16657	8.11082	8.11996	7.46896	8.55926	8.16559	7.70609	7.86536	7.32433	7.38727
PSTPIP2	9.35696	9.08355	7.85638	9.45576	8.05788	8.06829	8.14834	9.45828	8.97324	8.0382	8.00955	8.39631	7.77861	7.89722	8.27142	9.68319	9.09235	7.71115	9.65804	8.99554	8.0912	8.38333	8.505	9.34751	8.92916	8.90374	8.76062	8.50023	9.26158	9.13809	8.68833	9.42673	8.65905	9.15374	8.32722	8.24558	8.55618	8.38737	9.4922	9.37535	9.53022	8.89786	7.09293	9.44449	7.88811	10.1968	9.09864	8.42141	8.44298
PSRC1	7.33593	7.32265	7.14142	7.90748	7.76298	7.93181	8.51454	7.22771	6.97363	7.89604	7.09052	7.46173	8.38199	7.1713	7.30286	6.61533	7.00235	6.88855	6.77744	6.82291	7.05145	7.36102	7.59897	8.09159	8.04748	7.26364	8.17302	7.97236	8.08288	7.45594	8.05637	8.59075	7.99544	7.73153	8.03812	6.68814	5.86666	7.49539	8.39683	8.18766	8.16777	6.49	6.908	7.91087	7.66072	7.88365	7.36774	7.9546	7.57164
PSKH1	6.40147	7.27061	6.33882	7.21861	7.66646	7.26805	7.02942	7.22582	6.71348	7.22101	8.29372	7.04109	7.46884	7.47361	7.26488	6.68599	8.22019	7.33391	7.54595	7.58702	7.81795	7.18342	7.19833	7.19417	7.46143	7.13935	7.8612	6.48578	8.82946	7.26694	7.61963	8.6181	7.31449	7.32238	7.30037	7.18279	6.81445	7.13541	6.36866	7.49984	7.35602	8.7345	7.19645	8.25973	7.28884	7.23829	7.22771	8.01682	7.7022
PSG9	8.11163	7.72661	7.03867	8.78076	8.06856	6.65767	7.13328	7.2249	8.57814	7.77856	7.4831	7.47669	6.96074	7.19105	7.33748	8.16277	7.06064	6.96112	8.76479	8.11143	7.43511	6.83334	7.41387	8.41375	8.67544	7.11685	7.997	8.18797	9.22755	8.64871	6.62021	7.27449	8.0275	8.41023	7.59815	8.68783	8.1379	8.42692	8.95452	8.90184	8.50715	8.22541	7.82153	7.87398	7.64203	8.49821	8.64811	7.7266	8.29451
PRTN3	7.79503	7.27672	7.55006	6.99283	7.05971	6.89628	7.08464	9.57834	7.05966	6.91337	8.65963	7.28482	7.04773	8.01304	7.10169	7.23896	7.2844	7.00042	7.15413	7.32278	7.14004	7.2118	7.20219	8.99655	7.62026	7.27091	7.25092	6.60359	8.28222	7.40118	7.01202	8.78076	7.92863	7.45779	7.31874	7.31526	6.93917	7.08462	7.56284	8.68074	8.91909	6.90977	7.32921	8.41486	8.36794	7.37193	7.36112	6.98676	8.27528
PRSS8	7.25112	7.01925	7.19175	7.43709	6.78696	6.43579	7.3544	7.52215	7.11029	7.47481	7.91502	6.226	7.44825	7.39834	7.55527	6.89185	7.30718	7.69761	7.47079	7.53364	7.63137	7.0635	7.23954	7.67063	7.42366	8.19759	7.96058	7.54886	8.18225	7.57686	8.13549	8.60259	7.68159	7.68324	7.19469	7.53342	7.68906	7.11754	7.63275	8.23272	7.39802	7.45899	7.17868	8.24365	7.27122	8.32585	7.65648	6.75297	7.45045
PRSS59P	7.17894	6.54463	6.86489	6.92923	7.5744	7.27631	7.6276	7.17218	7.73091	7.78716	7.81056	7.62728	6.99495	7.04562	6.96184	6.67676	7.75603	6.92461	7.01338	6.70596	7.74422	7.6765	6.89855	6.89981	6.93005	8.14313	8.16096	6.45216	7.3076	7.9878	7.92256	9.03448	8.18837	8.58499	8.24801	8.428	6.64187	7.2134	7.54268	7.32479	7.06772	6.83218	7.53108	8.08194	8.25365	8.03099	7.56223	7.20285	7.04363
PRSS45P	7.15465	7.83797	7.28456	7.23488	7.24865	7.32781	7.43942	7.31499	7.12242	7.44989	7.11013	6.65671	7.11515	6.13403	7.19177	7.13067	8.05457	7.18061	7.47956	7.70065	6.83527	7.88151	8.59278	8.32521	7.02969	7.73476	6.96285	7.41233	7.55202	8.29896	8.26249	8.35373	7.46376	8.27231	6.92744	7.35863	6.99173	8.01546	7.17741	7.50228	6.98287	7.29643	6.93766	8.53185	7.02969	7.33569	7.04569	7.63058	6.38897
PRSS33	4.8804	6.57126	7.43871	5.78129	7.7556	8.81088	6.86836	5.52358	5.16486	6.55955	5.88221	6.20469	6.71941	6.78199	8.07406	5.68141	7.33422	7.94077	8.89997	8.33647	8.81013	5.79911	7.49601	5.11263	8.33116	6.01179	8.06712	5.76345	9.00538	5.81107	10.1385	7.17065	8.88055	7.43407	6.04847	7.69247	5.35576	7.52685	5.56669	6.04542	5.78582	5.94834	7.65014	6.81005	8.21286	5.78225	5.77159	8.64286	5.18586
PRSS30P	6.81495	7.48232	7.95559	6.84217	7.7406	8.59298	7.8783	7.4665	7.55395	7.89558	7.01872	7.38925	8.27213	7.74047	8.21614	6.09793	6.85152	7.7301	6.54717	6.86781	7.44118	6.57868	6.32703	6.99946	6.79623	6.58019	7.02397	5.73915	7.68031	6.52245	7.27537	7.87732	7.34841	6.57805	6.44149	6.51549	6.43756	6.89531	5.62171	6.75599	7.58638	5.7876	7.26186	7.51797	8.29329	6.9502	6.48311	8.33782	6.65797
PRSS23	7.07344	7.17009	8.33815	6.97235	6.57452	8.41398	7.35392	6.85796	7.30206	7.52538	6.04397	7.93309	7.47998	7.00786	8.06984	6.30549	7.15813	7.98016	6.28376	6.72964	7.17943	6.05658	7.26314	6.81904	8.13446	6.97931	7.01368	6.10528	7.02848	7.55017	9.02384	7.1614	6.07729	5.28668	5.83988	6.69749	7.30033	6.07012	6.18615	6.35968	6.22376	6.42951	7.68773	6.72162	7.96398	5.20228	7.68079	7.96054	6.67941
PRRT2	6.55362	7.73002	7.59516	6.78079	6.31789	7.05942	6.87203	6.45357	7.49382	7.29117	7.31565	6.89313	7.37486	7.20046	6.97529	6.22004	6.7242	7.9199	7.17847	7.3871	7.68637	7.04841	7.87911	8.04655	7.30607	6.7204	6.96661	6.03116	6.70787	7.5156	6.96365	8.31385	6.69459	7.55525	6.72804	8.24136	7.433	7.13209	7.43133	7.20122	6.78341	7.07427	7.05333	7.79618	7.69008	6.77988	7.1253	6.90155	6.19017
PRRT1	7.36558	7.48176	7.42702	7.00264	7.43236	6.63221	6.26064	7.01442	7.28372	7.97007	7.73092	7.60892	7.06791	8.29234	7.45098	7.11536	7.18488	7.08275	7.29828	7.15907	7.35025	7.7114	7.16647	7.57888	7.73355	7.23356	7.59072	7.09982	7.32449	7.36077	7.32732	8.70779	7.24674	8.53329	7.28027	7.27687	6.90966	7.24069	7.59377	8.99011	7.84461	7.53968	8.68766	8.35052	8.20228	7.33221	7.32165	6.86676	6.74132
PRRG4	8.04886	8.4047	8.1255	7.80301	7.58948	7.32997	7.15025	8.06589	7.3587	7.48487	8.03011	7.84629	7.43079	7.96694	7.53782	8.24796	7.71299	7.60929	7.38076	7.56458	7.88714	7.85036	7.56277	8.4147	7.87101	8.75598	8.61654	9.88865	8.5593	8.90918	7.40395	8.73984	9.15637	8.11446	7.23226	9.05222	8.86496	7.7998	8.69028	9.02635	8.93142	8.44712	6.9885	8.43471	8.23667	8.58331	9.36169	8.13742	9.12648
PRR7	7.55858	6.82645	7.46543	7.1232	7.57017	7.49337	8.08571	7.39775	7.30129	7.20028	7.26329	7.32351	7.24882	7.63452	7.9321	6.53137	6.9174	7.12609	7.23421	7.72694	6.68535	7.74938	6.95783	6.71927	7.79688	7.54496	6.27863	7.58774	7.8125	7.64123	7.72101	7.77855	6.97564	6.48146	7.12471	6.45602	5.97299	7.67883	7.26196	6.6591	6.40083	7.72938	6.57492	7.41981	7.77988	7.26935	6.38669	7.07994	7.16953
PRR5	7.70393	7.45534	8.09791	7.50071	8.26555	8.66029	7.92711	6.76435	8.1049	7.89309	8.43119	8.5193	7.5014	9.01752	9.01666	8.20185	8.89342	9.11643	7.06783	7.09952	7.68337	8.84736	8.40318	8.39342	8.21015	8.24848	6.68681	7.01165	7.61025	7.67594	8.17877	9.05328	7.76161	8.61517	8.78731	8.08199	7.3191	8.82702	8.22926	8.44717	7.86775	7.67059	8.04672	8.95691	7.84288	7.28876	8.25637	8.03705	7.38587
PRR21	6.91327	7.28156	6.4696	7.19105	7.42193	6.84244	7.03599	6.754	6.8929	6.93693	7.71274	6.53111	7.70274	6.53894	6.86526	6.56923	7.0455	7.1057	7.1598	7.49696	7.19286	7.90054	6.97387	8.56713	8.36598	7.23944	7.63291	6.90785	7.35502	7.95883	6.9368	8.46057	7.69375	9.1297	7.22675	7.47221	6.84014	7.50085	7.72138	8.02665	8.20718	7.03724	7.02282	7.02949	6.6225	6.21701	7.17908	7.13485	7.17341
PRR15L	7.32706	7.80671	7.65038	7.9925	7.0312	7.60568	7.56133	7.26996	8.366	7.21491	7.60553	6.7688	7.82882	7.66348	6.9807	7.38512	7.51423	7.07929	7.36028	7.19451	7.04401	8.79027	7.30965	8.54913	8.6901	7.97179	7.35717	7.95047	7.40313	8.6967	7.44987	8.84923	7.38983	8.84471	7.52486	7.43306	7.05313	7.32763	8.49627	7.97619	7.9132	7.65812	7.43353	8.49236	7.52554	7.4752	7.46466	7.66295	7.0808
PRPH2	7.20259	7.68586	6.63338	7.0333	8.47521	7.74614	7.40476	6.57289	7.51996	7.61132	7.23514	6.85541	6.47078	7.70149	7.48271	7.21461	6.2518	7.38133	7.26548	6.5697	6.71558	7.0591	7.72021	6.28812	8.03096	7.11691	7.09736	6.46428	7.14343	7.24431	6.86372	8.59352	7.32646	8.23639	7.16369	8.83269	6.79248	7.91386	7.21721	7.47687	7.3926	6.79323	7.27575	8.23567	7.26618	7.21571	7.20514	7.55621	6.91908
PROS1	8.34895	8.17741	7.17422	8.78952	7.57331	7.59672	6.67845	7.17471	8.77339	6.71755	8.54139	8.4543	6.83083	8.17088	8.31751	7.49793	8.31525	7.68187	8.55469	7.59229	7.04023	9.61555	8.45962	7.67385	8.74427	8.32775	7.51334	8.38212	8.83544	7.74271	7.72278	8.34577	7.99947	9.16991	8.13734	7.85938	6.58494	8.51683	8.6016	7.93821	7.38235	7.34616	7.19591	8.59811	7.0551	7.08807	7.80021	7.70629	6.32041
PROP1	7.90806	6.99613	7.59119	7.20071	7.63335	7.70547	7.12893	6.80012	5.88184	7.13364	7.09961	7.0752	6.84881	7.47456	7.69976	7.2525	5.79073	6.90088	7.5281	7.2442	7.01866	7.56276	7.83538	7.45743	7.45835	7.3929	8.21081	6.29937	7.87638	8.31183	7.69334	8.43888	7.29657	7.1388	8.19336	7.31647	7.85252	6.74627	7.69869	7.31685	7.05798	6.22116	7.01244	8.0793	7.7948	7.05442	7.75699	6.58598	8.07871
PRLR	7.43146	7.3343	7.03753	6.87918	7.8305	7.40708	7.31834	7.65809	7.32082	7.75933	7.25733	7.72283	7.25805	5.9639	7.47721	6.71803	6.79731	6.80852	7.06654	7.22509	7.12768	8.1284	8.71853	9.43271	8.71007	6.83962	7.32024	6.18767	7.55961	6.9669	7.28798	8.60963	7.28802	8.53021	6.88635	6.88296	6.51552	6.67027	6.84766	7.85302	8.58616	7.9779	8.90769	8.07114	8.41848	6.93832	6.92776	6.4726	7.60991
PRKY	4.41496	4.98048	4.88291	7.20461	7.4747	8.07192	7.28505	7.69515	4.51417	8.601	7.39003	4.88438	8.52576	8.19042	5.37282	5.69245	5.46115	4.93391	7.71004	7.03172	8.22904	4.4714	7.77764	7.34571	7.74743	7.89245	7.7601	4.54706	8.29159	4.65654	4.27609	6.00524	4.54238	7.53737	7.70556	7.78161	4.52097	4.2952	7.80494	7.31466	7.51203	4.16615	4.58618	8.04757	4.6784	7.42024	4.80221	7.44261	8.21866
PRKCQ-AS1	7.22184	7.50098	8.34812	6.84346	7.51041	8.3091	7.91379	7.21157	8.25447	8.38206	6.9999	8.069	8.4725	7.94597	8.55086	6.53041	7.30271	8.36587	7.87604	7.85271	8.89571	8.51332	8.05435	6.87915	7.23268	7.77802	7.61593	8.04127	7.041	7.72835	8.28559	6.55702	7.98493	6.74716	6.61542	8.49863	8.49977	8.35064	8.36655	6.61444	7.26874	7.92036	8.82349	8.08103	8.84149	7.63893	8.5992	7.49672	7.53089
PRIM2	6.12504	7.71887	7.44307	7.06166	7.59193	7.30696	7.66154	7.02113	7.01933	8.51045	6.82506	7.2515	7.3992	7.4606	7.42963	6.38677	5.54865	7.29922	6.86343	6.71098	7.36725	7.11975	6.83343	6.37733	8.24738	6.61688	6.6235	7.31424	7.31915	6.7438	7.04051	8.08783	6.69433	7.13454	6.66348	8.42985	7.85915	7.3233	7.37491	6.97547	6.71883	6.81582	6.67368	7.73135	7.85753	7.79569	6.70477	6.25089	6.12574
PRICKLE1	6.39378	7.87882	9.1179	7.03495	7.84866	6.98977	6.80042	6.7693	7.68541	7.06761	7.55472	7.02523	7.08605	8.04413	6.40947	6.9749	7.4862	7.04242	7.60886	7.09254	7.12199	7.75955	8.02546	7.82992	6.35932	7.46171	8.19572	8.30578	5.77089	7.92434	6.74711	8.05073	7.62426	7.60405	7.44011	7.85347	7.72059	7.78832	6.70722	6.55035	7.87907	7.98905	7.6139	7.92089	7.25484	7.37912	7.38907	8.20486	7.76779
PRF1	7.75655	8.01653	8.51884	8.36234	8.02819	9.49351	8.62719	7.44386	7.80739	8.90044	7.07083	8.48634	8.59262	7.47864	9.0437	6.65177	7.89004	8.14898	8.11166	7.0941	8.58625	7.88429	8.53022	7.71182	7.94739	7.83369	7.91123	7.47678	8.49227	8.55072	9.61114	7.92946	7.4347	6.73174	7.43693	7.87888	8.78609	7.45256	6.64995	7.80554	7.93015	7.38232	7.97042	7.73043	8.46628	6.9569	7.67991	8.82274	8.39068
PRDM9	6.89128	8.37417	7.51057	7.82764	7.45394	6.89364	7.724	7.07182	7.08968	7.331	7.17161	7.24043	6.76923	7.03073	7.72624	6.68357	7.93851	6.99168	8.00753	7.19125	6.87555	7.20598	7.13212	7.97297	7.26536	7.39539	7.63377	7.84517	7.87141	7.33966	8.14127	9.23622	8.44429	7.38181	7.24597	7.75171	7.32923	7.61918	7.37915	7.55881	7.80158	7.87204	8.0182	9.32218	8.16845	7.29794	8.52443	7.52569	7.71832
PRDM6	7.16016	7.38749	7.42922	7.56618	7.97036	8.20078	7.61021	6.80184	8.20515	7.25968	6.99824	7.74545	7.23196	7.4174	6.82474	6.77515	7.60787	6.78729	6.42522	7.04473	6.83804	7.21391	7.20453	8.93178	7.23607	7.27166	7.25213	6.61967	7.33723	8.56702	7.01872	8.74685	7.44638	8.26018	7.3184	8.23772	6.94755	7.15172	7.24247	8.23586	7.62585	8.00271	9.33984	8.38935	7.42079	7.37037	7.35981	6.90462	6.7791
PPP3R1	7.79964	7.81885	7.83235	8.16049	7.90405	7.46152	7.52777	7.43588	8.95372	7.6375	8.47439	8.67187	7.52054	8.29218	8.70775	9.07434	9.08591	8.95001	8.3812	7.77579	7.22945	8.89795	8.4581	8.79726	8.09011	9.53233	7.69415	7.52394	8.11998	8.01889	8.26703	9.78901	8.9775	8.92673	8.32939	7.99764	6.99737	8.17089	8.78237	8.69737	8.58318	8.1927	7.51853	6.67668	7.93938	8.10035	7.9855	8.20676	7.95444
PPP2R5B	7.74631	7.1113	7.67926	7.64461	7.8688	7.73885	7.25868	7.40057	8.6709	7.36656	8.85785	8.63704	7.15041	8.6307	8.95544	8.01281	8.03834	7.33036	7.02906	6.9985	7.1877	8.45535	8.11976	9.22027	7.9689	8.6285	7.2527	6.94748	7.79725	7.81375	8.0155	9.48787	7.86552	9.17154	8.20633	7.17548	5.96504	8.14327	8.07936	8.09217	8.68078	7.96252	7.14009	8.59649	7.26798	7.43814	8.03812	8.1544	7.22298
PPP2R2B	7.84337	7.48069	7.62253	7.8775	7.77856	8.12235	7.5968	7.01433	7.99173	7.5383	7.80871	8.51521	7.82074	8.01347	8.05497	8.15939	8.24738	8.2484	7.27592	7.49488	7.58554	7.36751	8.12474	7.29733	7.40182	7.35806	7.53062	6.79228	7.36809	8.02211	8.51708	6.32123	7.18057	6.16413	7.54536	7.2675	7.91608	7.00968	6.51633	7.51464	7.01598	7.48765	7.87494	7.83762	7.9089	6.01234	7.56558	8.32494	7.68011
PPP1R3B	7.43167	7.51672	6.81431	7.41443	7.10516	6.73522	7.39325	7.16003	8.18903	7.26492	6.6259	6.76866	7.17554	7.72245	6.57743	7.67929	6.77766	6.83046	7.79489	7.39411	7.14583	6.50483	6.88396	8.27251	8.36818	7.70203	8.10425	8.11895	7.1263	7.78205	6.40594	8.8816	7.2282	7.74168	6.56878	7.88246	7.38146	7.34315	8.52367	8.59945	8.21387	7.31299	6.88283	7.31503	7.21531	7.93027	7.91969	7.4363	7.65772
PPP1R13L	7.69858	6.62549	7.89215	7.40965	7.68732	7.30554	7.58444	6.78323	7.3287	7.3982	6.52955	6.95742	7.56411	7.36575	7.08976	7.3551	8.1409	7.74003	6.9644	7.14635	7.31464	7.74304	7.15434	6.92937	7.88731	7.83448	8.09822	6.56941	7.24799	8.19723	8.82068	8.69686	7.23467	8.34003	7.26822	7.26483	7.12727	7.58387	6.92535	8.29803	7.32374	6.49163	7.6354	8.39116	7.37064	7.37205	7.30964	6.8544	7.4534
PPP1R13B	7.0984	7.35107	7.91899	6.16089	7.31769	7.60136	6.8456	6.29202	7.23352	7.6187	6.54172	7.38233	7.64596	7.3831	7.7416	6.34682	6.39983	8.16014	7.27526	7.04107	7.67701	8.01485	7.17611	5.88917	6.29793	7.32216	6.56805	7.17521	6.36052	6.4621	8.68807	7.82063	7.49657	7.62157	7.79923	7.23251	7.2224	6.65589	6.01661	6.69626	6.43686	6.75337	7.92392	7.46031	7.6223	6.43329	7.32587	7.59799	7.56573
PPP1R12B	8.09413	7.28242	7.63383	7.89262	8.12875	7.24529	7.58606	6.49864	7.7834	7.4259	8.19764	7.17652	7.37145	7.55116	7.96599	7.28412	7.68283	7.28692	6.94834	6.3777	6.83287	6.81399	7.13992	8.42116	7.93664	7.48813	7.96224	7.2914	7.82865	6.95417	7.58157	7.56982	6.77792	7.75967	7.5163	7.80494	7.45987	8.05481	8.33676	7.94522	7.54348	7.77416	7.40944	7.98169	6.35804	6.58047	7.42522	8.50992	7.60168
PPM1N	7.55797	7.14374	7.29741	6.79028	7.63222	7.52233	7.35576	7.86545	8.40033	7.71804	7.36385	7.43849	7.65887	6.86937	7.79932	7.21757	7.34881	6.69974	6.76732	6.7402	7.10369	7.15974	8.18645	7.24478	7.22097	7.21749	7.21111	6.8498	8.2801	7.34478	6.96454	8.69272	8.19867	7.40009	7.42576	7.26083	6.89336	6.98364	6.44864	7.57712	7.31974	7.3704	7.27446	8.3352	7.36662	9.03109	7.30564	7.64194	6.72492
PPM1H	7.04481	7.20877	7.65399	7.25399	7.84932	8.27545	7.24193	6.75201	7.16826	7.69308	7.2987	7.12259	8.24358	8.30735	7.07927	6.97826	7.04991	7.49739	7.01204	7.50149	7.86567	7.10839	7.09897	6.63117	7.13064	7.16637	8.28622	6.51175	8.41949	7.29417	8.68747	8.64751	7.17961	7.3497	7.32765	7.20989	6.84095	8.08224	6.82185	7.52744	7.61719	6.60755	7.51968	8.28856	7.3161	7.26548	7.42875	7.60702	7.3915
PPM1A	6.85695	6.94939	8.11096	8.05087	8.31729	8.06951	7.39153	7.59052	7.04671	7.80326	7.91068	8.67307	8.05347	7.81318	8.2112	7.51131	8.19214	8.05121	8.25956	8.28042	8.29081	9.2637	7.73897	8.14734	8.41367	8.84306	7.43608	6.93102	6.06198	8.03036	5.63992	9.3709	7.42163	8.86211	8.26475	7.21445	7.135	7.91277	8.37114	8.66676	8.16656	8.02477	7.781	7.32238	6.98335	7.73429	8.02762	7.27449	7.36578
PPIP5K1	7.25804	7.68293	8.21493	6.78312	7.3687	7.78182	7.34797	6.59765	6.41864	7.04107	7.11043	7.63554	7.52689	6.89297	7.65564	6.31596	6.67332	7.82354	7.1969	7.08641	7.38622	7.33743	7.73874	8.42756	7.40986	8.35684	7.03903	7.00274	7.08507	7.18587	6.80557	8.56023	7.07175	8.15751	7.15715	7.55613	6.73438	7.6662	7.3015	7.41826	7.97408	8.28427	7.91442	8.17648	7.20773	7.73665	7.45225	7.99958	6.75066
PPIL1	6.78246	7.41374	7.47563	7.12076	7.20002	6.9864	7.00841	7.15685	7.23974	7.50482	6.97637	7.42672	7.96609	7.56218	7.18435	6.67279	5.92686	7.55746	7.12399	6.98365	7.22339	7.4467	7.45871	6.22547	5.53213	6.74688	7.32096	7.68891	7.23118	7.06296	8.01903	7.04996	7.37807	6.48682	7.02862	7.40148	7.86724	6.69062	6.67552	6.82952	6.13623	6.45581	7.22648	6.69079	7.21577	6.07535	6.91498	7.89048	7.49148
PPDPF	8.13726	6.95154	7.53593	6.88895	6.7016	5.14831	6.73885	6.62918	7.72028	6.43424	7.65209	7.56473	6.88233	7.74792	7.04296	7.92599	6.77242	6.79113	6.36686	5.68369	6.51487	8.77449	8.39283	8.17525	7.12312	7.54563	5.97703	6.40679	6.66325	5.7645	7.10906	7.80802	6.23924	7.44195	7.57456	7.04773	6.90362	7.98596	7.85113	6.18108	7.51496	7.80369	6.94251	7.25223	6.30751	7.28126	6.9883	7.89327	6.34735
PPARGC1B	7.62921	7.34958	7.6122	6.92884	7.73792	6.97014	7.02667	6.17205	7.21163	8.94587	7.67642	7.45808	7.7456	7.7454	7.33187	7.33236	7.20958	6.79572	7.96126	7.60947	7.95773	8.00208	8.41504	8.13537	8.1064	8.09663	7.7188	8.61222	7.65257	8.21417	6.58395	8.32017	7.53229	7.31783	8.43782	7.76159	8.17975	8.1518	7.52004	7.47427	8.25972	7.46259	6.89531	8.32965	7.61201	9.07968	7.33494	7.73812	7.72457
PP7080	7.70499	7.25897	8.19799	7.46806	7.49907	7.53644	7.26354	6.55703	6.77196	7.70171	7.26229	6.81854	7.41752	7.86035	7.67497	6.79053	7.00124	7.75852	6.83909	6.98547	7.94669	7.78622	7.24725	6.56771	7.11595	6.57234	7.30041	6.06679	6.34298	7.3518	7.60512	7.47973	6.79327	6.7486	7.77344	6.72404	7.92224	7.82325	6.61832	6.34991	6.08925	6.73051	8.05672	8.2091	7.4362	6.38436	7.36426	7.64209	6.55437
POU6F1	6.32591	7.01725	7.72972	6.50376	6.82131	7.76169	7.71473	7.27147	6.88117	7.76467	6.97935	6.95924	6.97876	6.58739	7.31072	6.19899	6.56973	7.40973	7.7919	7.27722	7.01524	6.44698	7.2666	7.0912	7.78728	7.02622	7.25821	7.68398	7.05276	7.40524	8.24745	7.78575	7.15716	7.14604	7.16229	6.99034	7.33714	6.07417	7.29849	6.66852	7.70075	8.19603	7.48505	7.42771	8.05401	6.73398	6.39664	7.39496	5.97685
POU2AF1	7.2309	6.94295	8.88498	7.08492	7.02124	7.25344	7.16917	7.83336	7.09255	6.74462	7.04766	7.03975	7.26308	7.61078	6.94656	6.85312	5.83576	7.73781	7.52668	7.02073	7.93227	7.67613	6.36648	4.81167	5.60533	6.74934	7.03999	8.0791	5.91987	7.24903	8.5229	7.50597	7.28199	5.82387	7.57807	7.33522	8.37376	7.4154	5.49311	6.00117	6.03879	7.5398	8.24344	7.366	7.26658	7.61737	7.91939	7.64309	7.1793
PORCN	7.01028	7.32944	7.31477	7.58296	7.02476	6.96397	7.46731	7.66816	6.44851	7.005	7.75923	8.43048	7.21471	7.4036	7.81608	6.28236	7.72207	7.5726	7.82471	6.85801	7.07301	7.60863	7.25403	6.42092	8.0771	7.57558	7.23699	7.61981	8.22807	8.36226	8.11838	8.74578	7.69001	7.44101	7.87124	8.03941	7.45257	8.0105	7.87321	7.61971	7.35991	6.57239	7.3142	8.38491	7.40724	8.0564	7.85967	6.8862	7.69091
POMZP3	7.6981	7.92807	8.05	7.65726	7.30761	7.08706	7.99757	7.8306	6.69208	8.19278	6.90857	7.40857	7.94349	8.17541	7.11614	9.34277	8.8967	8.30376	7.16049	6.66145	6.43475	7.45496	8.83577	7.29497	7.00291	7.03861	7.01902	8.19257	8.01707	7.98207	7.11218	8.51863	7.6584	7.22181	8.66061	7.54707	6.71343	7.36792	6.26726	7.61889	7.97827	7.8195	7.52286	9.22937	7.18823	7.13764	7.12705	8.06841	6.54444
POMC	7.68786	7.53049	7.0457	7.44742	6.53806	7.12981	7.05926	8.0521	6.74598	7.60764	6.87484	7.11549	7.22739	7.71822	7.12911	6.96126	6.93476	7.05111	6.86907	7.74422	8.13459	7.39694	7.01469	8.46256	6.45995	8.76178	7.79989	8.11619	8.38192	7.99375	6.24316	8.70451	6.87459	6.81514	7.16164	6.53867	7.94585	7.72358	7.17687	6.85413	8.28236	5.76758	6.55226	7.61022	7.16988	9.432	7.19468	6.71557	8.26101
POLR2J	6.21303	7.05419	7.42491	7.42755	7.00521	7.29047	7.81849	7.98403	8.13753	7.63282	8.22085	8.20167	7.41452	8.19598	8.38557	7.4306	7.12624	7.62663	6.39196	7.01285	7.01627	8.10155	7.48549	8.54331	8.40522	6.30467	7.62475	7.44604	7.77894	7.23195	7.8432	8.01514	7.39757	8.74965	7.15063	7.08571	7.73376	7.90458	7.84811	8.9203	8.13753	7.19179	7.57159	8.78874	6.39938	7.07713	6.87502	7.08944	7.70547
POLR1G	7.87971	6.96007	7.63342	6.69288	6.12551	7.55575	7.51662	6.97854	7.37433	6.90657	7.10022	6.94954	6.95729	7.39243	7.22714	7.59214	6.95333	6.8892	7.03095	6.82079	7.40869	7.23953	7.35624	8.25902	7.26171	7.29735	7.27779	6.73415	7.32388	7.42477	7.04412	8.77418	8.05855	8.33637	7.34413	7.5709	6.97286	7.0764	6.52765	8.66404	7.3997	7.18036	8.57206	9.25156	7.44664	7.39616	8.0877	6.92989	6.80423
POLR1F	6.93847	6.97937	7.76933	7.24509	6.525	7.54663	7.82529	7.43286	7.17723	7.87337	6.52853	7.21846	7.82665	7.33765	7.17996	6.4589	7.31138	8.15613	6.84819	7.13099	7.04365	6.62722	7.06335	6.58899	6.64943	6.88161	6.69174	6.07103	6.71163	6.99766	8.30964	8.16298	7.06591	6.86801	7.5748	7.28292	7.13129	6.66997	5.91484	7.04536	6.78752	6.66436	7.42119	7.80482	7.57548	6.78397	6.77339	8.10238	7.09612
POLL	6.91412	7.07304	7.0071	7.38599	7.77583	8.15794	7.37698	6.3093	7.41639	7.29813	8.40568	8.65875	7.18891	8.79643	8.7894	7.21783	7.67347	8.32781	6.4366	6.65365	6.75672	8.81059	8.05784	7.9377	7.26675	7.70745	6.10468	6.44947	7.48487	7.08967	8.23016	8.7625	7.60066	8.40764	8.44647	8.00319	5.24998	8.24824	7.6604	7.71482	7.36294	7.56416	7.72395	8.71159	6.74763	6.79611	7.9007	7.39314	6.61442
POLE2	6.67339	7.36208	7.84733	7.05697	7.53626	6.59984	7.05031	7.86896	7.54758	6.77789	6.70094	6.38597	6.86053	7.33947	6.86854	6.92508	7.67869	7.91669	7.44717	6.83564	7.50854	7.65346	6.75074	6.74453	7.44717	7.80935	6.99557	7.94244	6.84478	8.3175	7.26067	8.29977	6.83141	7.6981	6.99162	6.86169	8.17444	6.8581	6.20823	7.17935	6.92085	7.19663	7.57192	7.94071	7.22098	6.9173	7.24472	7.19238	8.07802
POGZ	7.19832	7.73692	7.96944	6.17279	7.74938	8.15565	7.24021	6.87341	7.3972	7.94181	7.20734	7.40092	7.80104	7.46378	7.58444	6.43364	7.29741	8.08417	7.2978	7.31265	8.43941	7.95166	8.24523	7.32478	7.92937	7.98424	7.62583	7.97606	6.67604	7.50247	5.18969	6.50553	7.88138	7.28302	7.52005	7.83394	7.67116	7.85487	7.94481	8.01816	7.80895	8.25857	8.20484	7.20323	8.12766	7.87306	7.93966	7.09138	7.61991
POFUT2	7.95575	7.174	8.29044	7.84729	7.09625	8.32509	7.59921	7.91113	7.12798	7.55318	7.23606	6.87777	7.87967	7.20919	7.58395	7.22703	7.3446	7.89518	7.54546	7.44753	7.64868	7.03686	7.92627	8.7739	8.30519	8.70531	8.0203	7.68176	7.63208	8.76849	7.67792	8.57436	7.38243	7.9337	7.14165	7.69331	7.93025	8.16707	7.94203	8.20487	8.06207	9.85176	8.79738	9.25496	7.25755	9.05449	7.18319	7.88166	7.91744
PNPLA7	6.86942	6.93726	8.64508	6.74129	7.23552	7.50456	7.80282	6.75624	7.59816	7.61005	6.96409	7.56766	8.07117	7.72005	8.10681	6.48232	6.67489	8.12873	6.9507	7.13842	7.81309	7.65938	7.95677	6.14581	7.29541	7.70061	7.46889	7.74917	7.67232	6.58005	8.47537	7.72272	7.21148	6.98248	7.77948	7.56194	7.41833	7.90956	7.03034	6.32952	6.76864	7.53058	8.55997	7.84497	8.38714	7.09341	8.18917	8.32571	7.43627
PNPLA2	8.42793	7.44857	7.59273	8.14185	7.60395	7.9305	7.42942	7.5529	8.09271	7.22966	8.50894	8.73014	7.20889	7.9841	9.0487	8.92826	7.82459	7.81546	7.12629	6.93106	6.93902	8.96331	8.08084	9.27159	8.30396	8.34177	6.98524	7.27183	7.75857	7.55074	8.65215	8.80842	7.79029	9.74605	8.53448	7.71321	6.52365	7.95502	8.34413	8.13582	8.73924	8.23594	7.72099	8.13835	6.96342	8.33126	7.4992	8.20712	7.35408
PNPLA1	7.74237	7.18431	7.14135	7.66257	6.87303	6.2127	7.78034	7.34725	7.50914	7.67092	7.16372	7.31811	7.63912	6.49263	7.67888	7.94858	7.40534	7.17908	6.921	7.39767	6.87438	7.87567	7.18168	7.5707	7.89805	7.24949	8.62301	7.2267	8.2602	7.37803	6.99404	8.89055	7.2628	7.62044	7.29668	7.29325	7.29274	7.4139	8.4075	8.49721	7.35274	6.51249	7.30701	8.37824	7.40009	7.77908	7.46572	7.09973	7.08155
PNOC	7.38704	6.94187	9.21346	7.20844	7.2222	7.66518	7.94899	6.96958	6.63559	6.28413	6.96567	6.52405	7.19084	7.31875	7.216	7.08399	6.57688	7.77382	7.40917	6.75337	8.13031	7.93841	6.62826	6.18453	6.46181	6.4978	7.37053	7.7532	7.04852	6.9668	8.34388	7.98939	6.51113	6.68242	7.40282	7.02893	7.08296	7.30895	5.72042	7.24253	6.60118	7.32267	8.03245	7.62791	7.30152	6.5976	8.3954	8.06033	7.50311
PNMA3	6.31407	6.95375	7.44312	6.08988	6.97026	7.48681	7.1077	5.92521	5.96654	7.33151	6.97368	6.96255	7.69647	7.42424	7.2755	6.15915	7.08632	8.08805	6.79219	7.2482	7.89706	6.65025	6.81381	5.99258	7.35204	7.37854	7.00615	7.40309	8.41752	6.08266	8.22534	6.58415	6.06168	7.84942	6.52966	6.46293	7.63185	7.72848	7.93343	5.44853	6.55733	6.88259	8.10563	6.58353	7.61091	6.54398	8.06413	7.66057	7.20299
PLXNC1	7.13754	8.31283	7.56208	7.49269	8.24408	7.217	7.0833	7.14621	8.024	7.78834	8.05733	7.62899	7.59488	7.72986	6.99232	8.14206	8.1711	6.964	8.69236	8.95773	7.54574	6.48853	6.85361	8.19469	8.66281	8.3876	8.17934	7.97075	7.56609	8.59527	5.58029	7.48884	7.50199	7.98419	8.19737	7.81742	7.28249	8.31967	8.17855	8.34458	8.31031	7.99302	7.87225	7.15397	7.19393	8.63341	7.78409	7.44501	8.38481
PLXNA3	6.9531	6.72116	7.27699	6.56232	6.72691	7.79965	7.14973	6.90334	7.29897	7.44824	7.144	7.43322	8.02767	7.82291	7.99504	7.02058	7.23158	8.12664	6.40425	6.61763	7.6492	7.52243	7.22743	6.46321	7.25912	7.29487	7.27525	6.87091	8.50567	7.42272	8.95227	8.85396	7.30811	7.698	7.7204	7.3384	6.96931	7.21043	6.52262	7.65608	7.39757	7.25847	7.72066	8.41752	8.00053	7.39401	8.2001	8.07733	6.80012
PLVAP	6.59065	6.68596	7.47828	6.45918	8.14403	8.37535	7.15959	6.71649	7.37715	7.76338	8.13649	8.86584	6.60267	9.60881	8.87164	7.03765	8.70242	8.13826	5.88988	6.70261	7.40944	9.10061	6.51143	7.39955	6.37689	8.98631	6.32823	5.69265	6.37449	6.6729	9.05555	7.8303	7.35285	7.79533	8.61984	7.90692	6.02214	8.11351	7.69954	7.41402	7.62442	6.81009	6.96994	7.94609	7.61548	6.98558	7.92624	8.07345	5.89213
PLSCR4	7.22972	7.3022	7.11478	7.12367	6.54337	7.04055	7.20618	7.02536	6.83653	6.95932	7.10041	6.4286	6.62575	7.71457	7.24143	7.57562	7.45161	7.98003	6.34059	7.73746	7.16643	8.11827	7.13007	7.75666	7.15349	8.29671	7.56042	7.21884	7.23598	7.74941	6.94406	9.13092	7.74563	8.33931	8.11566	7.70895	7.19307	7.98968	7.94095	7.20485	7.14431	7.16041	6.41234	7.0833	7.30523	7.67879	6.92775	6.82576	7.34877
PLSCR1	8.86979	8.39595	6.69755	8.47827	7.82611	7.07151	7.26698	9.24374	8.66193	6.80931	7.53584	7.30428	6.36382	6.89442	6.96405	8.90506	7.94812	6.6732	8.90605	7.88562	6.78386	7.28995	7.50555	8.41098	7.94996	8.45177	8.68897	8.63252	7.90946	10.0739	6.09856	8.43076	7.41667	8.53311	7.37387	7.54365	9.37173	7.2417	8.64787	8.8863	8.55307	7.88666	7.16569	8.10352	7.9622	8.57552	8.87728	7.25519	9.18967
PLPP2	7.35088	7.4382	6.70287	6.83055	6.87022	7.6926	6.98466	6.85774	7.44256	7.40402	6.91847	6.50334	7.27915	6.88361	7.24343	7.24481	6.98554	7.19175	6.7898	7.27267	7.25843	6.65492	6.41793	7.83557	7.75996	7.51366	7.72564	6.98927	8.36201	8.17173	7.66701	7.63845	7.90818	8.40104	7.4472	8.18639	6.87049	7.84935	6.91476	7.30513	7.21249	7.77159	7.99497	7.58362	6.11359	9.12221	7.33454	7.14687	7.07858
PLOD2	7.88352	7.38855	6.99641	9.12739	8.41003	7.95221	6.52826	6.81719	7.81167	6.12851	7.81395	7.39076	6.62579	7.62313	6.96891	7.47309	7.4912	7.27945	7.85336	7.5246	7.27143	8.52326	8.10077	7.50107	8.57135	8.28396	7.55601	8.16016	7.61143	7.7861	7.62946	8.79398	8.02202	9.15846	7.5437	7.6734	7.46034	8.32769	7.65664	7.79342	7.5818	8.22398	7.17731	8.34622	7.04349	7.37191	6.96705	7.08876	7.11423
PLIN4	7.42104	6.60178	6.61574	7.57206	6.9101	7.18842	7.81515	8.38793	8.00825	7.21418	6.99502	7.37478	7.79471	7.18413	7.82151	8.27334	7.10815	6.93936	8.77479	8.98669	7.56446	6.71271	6.7279	8.26309	8.70923	7.87581	7.93152	7.66941	8.95791	7.61188	8.00728	7.94792	7.1704	8.67341	7.15546	7.40515	6.93506	8.54044	8.52174	7.61972	8.79548	8.16532	8.46283	7.50402	7.35969	10.3565	8.19892	7.78463	8.10782
PLGLB1	6.67498	7.00952	6.6457	6.79552	7.26471	6.71862	6.51979	6.2943	8.32641	7.56856	6.69638	9.06617	6.84496	7.16202	8.27345	6.474	6.54589	7.06911	8.55495	8.44353	8.84361	6.60241	6.91528	8.61562	8.63482	8.03239	8.50145	8.60414	7.73955	5.90503	7.39657	6.47764	6.75991	7.21054	7.90767	8.81105	7.70177	6.46879	6.18122	6.06473	8.53177	7.02629	8.93604	6.11449	6.59662	8.21826	6.52109	7.78475	7.34407
PLEKHN1	7.63563	8.07446	7.85208	6.90589	7.14752	7.86369	7.23173	6.61176	7.61181	7.80815	7.62751	7.61844	7.56417	7.69813	7.72837	7.02286	7.3759	7.33678	6.68467	7.30858	7.14805	7.72384	8.09059	7.79482	6.87076	7.80111	7.86348	8.02511	8.22792	8.60444	7.57443	8.33934	6.88044	8.17637	7.68914	7.22577	7.37643	7.22043	7.85733	7.22614	8.12944	7.33163	7.31994	8.0841	7.02923	7.80536	7.66282	8.35873	8.08337
PLEKHG4	6.95601	7.08363	7.7997	6.75804	7.03101	7.27457	7.67147	6.87113	7.48984	7.81806	7.32682	7.69551	7.93951	7.33066	7.33532	5.99183	6.76928	7.34181	7.16439	7.48238	7.94138	7.86449	7.46623	5.83993	6.93361	7.25709	6.96181	7.03204	7.4049	6.05652	7.07428	7.41043	7.4267	7.09072	8.01592	7.03096	7.20413	7.5175	7.76605	6.28989	7.10203	6.21187	7.37162	7.54461	7.94517	6.72443	7.22299	7.4267	7.56258
PLEKHF1	7.30976	7.61594	8.08911	7.31419	6.92429	8.22787	8.08122	6.69819	7.65653	8.05011	5.93266	7.69961	7.979	6.91993	8.44743	6.18507	6.71518	8.0749	7.06274	6.96258	8.11431	7.31248	7.60762	6.35181	7.35099	7.47232	7.5697	7.23902	7.63533	7.33975	8.6449	7.17689	7.09672	5.55957	7.26052	6.71563	8.09662	6.94538	6.29903	6.92507	6.56228	6.97469	7.4694	7.96049	8.37241	6.2962	7.92081	8.32309	7.70525
PLEKHB1	6.82917	7.4055	6.97275	7.11993	6.6906	7.25072	7.91454	6.5947	7.23685	7.62095	6.87813	7.5584	7.84291	7.57587	7.72434	7.04491	7.4654	7.65294	7.13613	7.30078	8.07794	7.12531	6.71578	5.48164	7.15324	7.15993	6.49696	7.41269	7.23251	7.12562	8.92333	7.55806	7.97441	7.04155	7.73561	7.60015	7.53011	6.87193	7.26882	6.87669	6.18302	7.15128	8.07459	7.20001	7.68422	7.19273	7.66227	7.81129	7.24181
PLEK2	7.41319	7.2438	7.56362	7.76944	7.76481	7.25451	7.03084	6.81401	8.15953	7.62307	9.34287	8.63334	6.69348	9.46473	7.96298	9.55019	9.19657	8.92949	6.01723	6.90893	6.47506	9.39787	8.6329	9.83893	8.17767	9.2634	6.8456	6.08073	7.84937	7.84471	7.54226	8.76243	8.42579	9.48316	9.08691	7.6833	5.57531	8.83198	8.46687	8.82314	9.54421	7.99208	7.2419	7.33103	6.34888	7.76054	8.5483	7.10202	7.31444
PLD4	6.5241	6.79217	7.53583	7.1785	7.27113	6.41979	6.86074	8.19122	7.34624	6.37377	7.63844	6.8658	7.4261	6.56383	6.85559	7.47125	7.3654	7.34406	7.14905	7.22845	7.3	7.54617	7.88426	6.874	7.12799	7.05491	6.827	6.19212	7.38435	7.58126	6.59269	8.32743	7.6903	8.41942	7.10182	7.1209	7.46715	7.35433	7.32715	8.83123	6.94924	7.5403	7.58417	8.71102	7.35456	8.03915	7.82791	7.60609	7.17551
PLCG1	6.85975	6.75349	7.67793	6.37975	7.08739	7.77366	8.02179	7.09483	7.70642	7.78907	6.48685	7.39773	8.12033	7.40685	8.12693	6.56808	6.92094	7.94643	7.24343	7.15933	8.28735	7.98597	7.79816	5.75106	7.1592	7.45368	7.54681	7.45837	7.91946	6.39914	8.973	6.6851	7.96962	6.9163	7.32266	7.55475	8.29177	7.34964	7.75045	6.86909	6.31751	7.70673	8.18758	7.04495	8.41344	7.00435	8.08685	7.57277	7.80388
PLCB1	7.13357	7.37552	7.57356	7.42202	7.27322	8.35553	6.49704	7.61767	5.64647	8.23763	7.66664	7.25702	7.57287	7.22535	8.13187	7.16017	7.60968	7.66832	7.70673	7.43947	7.79994	7.54263	6.92798	9.3475	9.30138	8.55475	7.45812	7.64687	7.6682	7.42842	6.74197	8.47203	7.00839	7.52514	7.04198	7.24632	6.67071	7.56791	7.3894	8.09568	8.11039	8.39152	8.26991	8.11412	8.26372	7.09401	7.08344	6.62774	7.87386
PLBD2	7.5529	6.77074	6.56818	6.13448	6.87803	7.83648	7.46401	7.1582	6.88443	6.96229	7.42108	7.28019	7.92561	7.09325	7.87871	7.44352	7.81093	7.83203	7.15531	7.33549	6.74808	7.59062	7.3968	7.72683	6.75956	7.00474	6.71104	6.79552	7.3375	6.85813	8.43008	8.20861	6.74382	8.06732	7.42441	6.99321	6.57938	7.25241	6.56604	7.48831	7.4219	6.91733	6.78768	7.85042	6.88002	6.8295	6.81892	8.36338	7.57668
PLB1	6.92466	6.93326	7.37404	7.29941	7.57891	7.93503	6.42791	7.82452	6.62611	7.57579	7.8239	7.51914	7.3306	6.98173	7.61097	7.09244	7.20075	7.13653	7.3275	7.84598	7.49913	7.06618	7.05679	7.71267	7.73452	7.13713	8.0538	7.40796	9.43364	7.77873	8.12436	8.60011	7.13716	9.0653	7.17073	7.30536	6.79964	8.00867	8.16473	7.48382	7.22628	6.65673	7.18097	8.24237	7.2732	7.75014	7.21217	7.37	7.58047
PLAU	8.01528	7.29433	6.84597	7.23074	6.59845	5.98197	7.82766	7.0037	7.24107	7.06501	7.55138	6.92702	7.39012	7.33688	7.1058	8.49494	7.35411	7.70243	7.79595	7.81956	7.78284	7.5385	6.97573	7.70874	7.00777	7.04393	7.61242	6.7544	7.71848	7.2889	6.78701	8.54228	7.68827	7.22939	7.51401	7.92823	6.97061	7.08431	7.32148	7.6871	7.14777	7.70867	7.10178	8.17916	7.79237	8.93988	7.13346	8.26982	7.57123
PLAC4	7.19667	7.03285	6.83497	7.30869	7.26875	6.91091	7.33225	7.07564	7.11978	6.85291	6.93551	6.28259	7.72448	6.45666	7.73543	6.99633	6.83345	7.49677	6.98125	6.94392	6.95138	7.2528	9.02709	6.54353	8.2024	7.31084	7.29121	6.65559	7.33748	7.43876	7.05664	8.7934	7.32409	7.49435	8.07043	7.3544	7.3336	7.07583	7.21935	7.67226	7.4136	6.57743	7.50671	8.43411	7.46072	8.11487	7.39943	6.94197	6.81582
PLAAT3	7.83112	7.52673	7.27005	9.20465	8.16052	8.56762	7.75836	8.28697	6.84636	8.31831	7.27482	7.15787	7.82861	7.34259	7.88214	7.01882	6.49508	7.37239	8.48925	7.58919	8.33866	6.79468	7.53129	7.6782	7.33129	7.32521	7.44723	8.33602	7.41461	7.40023	8.07776	7.18072	8.70999	6.36441	7.50235	7.24331	8.48186	7.1561	7.31365	8.88425	7.58359	7.95001	7.70022	8.54573	6.74088	7.9923	7.86134	8.33146	8.38475
PLAAT1	8.37424	8.15563	6.43384	8.22125	8.8038	7.76108	6.78623	6.87381	7.23833	6.5739	7.85157	7.38459	6.6833	8.07229	7.28962	6.35889	7.72189	7.54122	7.5015	7.44693	7.52571	9.02285	6.59165	7.29166	6.2536	7.67527	7.07482	7.94384	7.71136	7.11678	6.59231	7.8027	6.47731	7.96774	7.38691	7.44849	6.29164	7.70347	7.33439	6.95981	6.62426	7.70855	6.83264	8.14617	7.35648	6.38896	7.16133	6.82277	7.28725
PLA2G7	6.39641	8.18494	8.11438	7.6029	7.77644	7.60834	8.37141	7.31587	6.65504	9.05613	8.7577	7.5311	8.35885	8.52564	7.01371	5.73728	6.93331	6.01336	7.73959	7.59561	7.74626	7.38625	7.96271	8.29148	7.70572	7.27564	7.96162	7.11725	8.48962	7.34843	7.61796	6.63586	6.84685	7.44345	6.84751	7.20812	6.59423	8.18222	8.21771	7.34295	8.36621	7.25763	8.20694	8.16289	8.15187	4.80222	7.7787	8.27798	8.298
PLA2G4C	7.92585	7.44768	7.34686	8.25142	7.70193	8.09091	6.3086	6.31971	8.02986	5.78525	6.38508	7.58587	6.59781	6.66993	7.35149	6.16074	6.61307	6.27022	7.23777	7.02181	7.05964	8.35031	10.1095	7.05962	7.40334	8.98204	7.26893	6.77504	7.24381	8.94807	7.05124	6.74608	7.74206	6.63712	7.97108	8.13314	8.80169	6.79486	7.97441	7.18307	6.75745	9.65556	6.73959	6.3862	6.85952	9.56082	7.38599	7.92829	8.17789
PKN2	7.0827	8.47598	8.36424	7.23629	8.58639	7.75761	7.67062	6.74476	7.30751	8.50673	8.2849	8.73619	8.4781	8.53898	7.24293	6.99821	9.02535	7.67238	8.00362	8.41896	7.81791	7.16456	8.05184	8.35962	7.60281	8.26491	8.05407	8.24403	7.14129	7.78409	6.4348	7.21931	7.5365	8.00229	7.25647	8.44581	7.9433	8.85877	8.73681	8.53338	8.69397	8.65779	8.57197	8.02108	7.67315	8.68629	7.46307	7.76252	7.2127
PKM	8.53884	8.1292	7.45429	9.77018	7.63799	8.00388	7.49393	8.12555	8.32719	7.55803	8.25953	8.57218	6.8565	7.41096	8.87452	8.53219	7.62299	7.56297	8.50069	7.62537	7.77801	8.3447	8.49573	7.85236	8.02452	8.78706	8.2339	8.2884	8.62685	7.87288	6.29896	8.03145	7.90615	8.55244	8.78391	7.94119	7.54369	7.90409	7.66102	8.14821	7.74127	8.12244	7.7075	8.23653	6.70204	8.13342	7.40493	8.6668	8.04578
PITHD1	7.62647	7.19184	7.85826	7.95686	7.88011	7.93949	7.3054	7.488	8.51746	7.37727	9.55053	9.09145	7.19993	9.97869	9.48956	9.10342	9.68718	9.76338	6.79006	7.15653	7.28226	9.35419	8.90916	9.88044	8.49342	9.63966	7.20155	7.60572	7.88026	8.11879	8.64526	10.5916	8.91562	9.82015	9.29807	8.07932	6.56688	9.61155	9.02867	8.68167	10.0135	8.23982	8.51407	7.59036	7.61552	6.86952	9.1205	8.71706	7.55922
PIP5K1B	6.91996	7.62699	8.03314	6.84328	8.50281	7.97282	6.75615	5.94567	7.31795	8.16199	8.25484	7.2949	7.15656	8.01591	7.94022	7.55064	7.87063	8.71632	6.81132	7.43325	8.6634	8.11819	8.68675	7.95485	8.01833	8.71967	7.7136	7.52204	6.64325	7.69957	7.03681	9.05991	7.78349	9.24893	8.02786	8.12138	6.40364	8.36936	7.65349	7.69849	8.09572	8.63529	7.6387	8.14035	7.16048	7.40211	7.55619	6.93817	8.25301
PIM1	7.93251	7.68529	8.33273	7.70065	8.19742	8.32112	8.24153	8.4854	9.35752	8.00447	9.07508	9.98391	7.99703	9.97967	9.93416	8.70397	9.1654	9.36264	8.08245	8.01656	7.7348	9.69309	8.9437	8.78076	8.48475	8.88071	7.77083	7.88104	8.56592	8.09863	8.9696	10.4947	9.3135	8.73333	9.49686	8.66291	7.63677	9.24143	8.65938	8.80642	8.8356	8.54702	8.58271	8.7233	8.09459	9.04094	8.99368	8.31513	8.06729
PILRB	7.18223	7.45824	8.16476	6.68162	7.09537	6.73112	6.8337	8.10274	6.80651	6.83803	7.50762	7.867	7.02111	8.44972	7.07373	8.034	8.17022	8.72864	7.40014	7.61387	8.2576	7.54742	7.14984	6.38636	7.1815	7.21721	7.19761	6.91093	7.24381	7.34494	6.96339	8.69751	7.23044	7.40044	7.26411	7.2607	9.25946	6.98256	7.99663	7.98588	7.31981	6.48492	8.48431	8.33877	7.36686	7.31626	7.30566	6.91361	7.29561
PIK3C2B	6.95925	7.19539	8.54337	6.38005	7.54572	7.59715	7.72214	7.00122	7.33218	7.24576	6.50088	6.97289	7.57763	7.47819	7.5497	6.20876	6.07356	7.74887	6.98972	7.70581	7.74528	8.17587	6.65347	4.97918	6.68091	6.35892	6.85364	8.04525	7.51105	7.42323	8.76303	6.74929	8.03549	6.23498	7.34174	7.87167	7.47628	7.39133	6.63909	6.47189	6.20443	6.36219	7.86576	6.75884	8.23737	6.75243	7.67322	7.92085	7.29187
PIK3C2A	7.39195	7.12534	7.07479	7.74895	6.90744	7.07037	7.2705	6.31889	6.58329	7.42893	6.72214	6.58038	7.44246	6.90128	6.87497	7.11557	7.24189	7.11147	7.05396	6.99125	7.31183	7.9698	6.53457	6.65381	7.3324	7.28496	7.66895	7.05246	5.95701	6.72945	5.67691	7.40907	7.2095	6.3769	7.04569	6.28005	7.38802	7.03137	7.19867	7.59194	7.19273	6.63213	7.19078	7.79965	7.0565	7.24855	7.06933	7.5041	7.77914
PIEZO2	7.96814	8.26459	7.34218	7.35256	6.29018	7.69314	6.6814	7.33055	6.83858	7.50812	7.73236	6.41808	7.03978	6.44235	6.7737	7.47179	7.36778	7.06468	7.33282	7.34996	6.52663	7.48339	7.30917	7.66784	6.87196	7.61659	7.25668	7.51235	7.34932	8.39592	7.1229	8.30932	7.07414	7.01348	6.97926	8.48364	7.44365	6.66065	6.19795	7.56882	7.40685	6.96317	6.88754	8.10108	7.23251	7.98609	7.2562	8.07224	6.33664
PIDD1	6.97618	7.11091	7.40364	7.51712	7.11323	7.82601	6.4427	6.83016	7.25706	7.46619	6.66806	7.85217	7.715	7.58501	8.56644	6.53428	6.72449	7.9256	6.96024	6.92351	7.90666	6.72828	7.87974	7.36225	6.52112	7.186	7.00951	6.82303	8.48732	6.67194	8.53163	8.02967	6.94665	6.81773	7.35846	6.58738	6.21724	7.40542	6.92927	7.15975	6.86707	7.87743	7.84213	7.66956	7.74364	7.61818	6.63252	7.68028	7.68852
PID1	6.82181	8.21521	7.70577	7.70833	8.03487	8.0947	7.95313	7.39855	7.41811	8.73197	8.13897	8.06707	8.03532	7.8319	7.72362	5.72785	6.70087	6.49261	6.63105	6.56975	7.24957	7.97429	7.68511	7.06398	7.00834	7.55294	7.075	7.13865	8.04591	6.39285	7.72508	7.35389	7.56454	6.68294	7.13477	7.44045	5.96103	7.41934	7.30981	7.61614	6.9888	8.13567	8.32493	6.01502	6.82324	5.88975	7.15063	8.3271	8.59298
PI3	6.72044	7.12911	7.87236	7.49849	6.90017	6.46504	7.4795	9.63955	8.27608	6.8823	9.54689	8.09194	7.64104	9.75948	9.10998	6.21976	8.32462	8.08182	10.2097	11.1395	10.0729	6.92609	8.66115	7.01745	9.19714	9.93042	8.48487	8.09642	9.01036	8.68731	9.62454	6.89547	6.41073	8.99598	7.39444	8.84644	4.31588	8.9014	9.97755	9.20788	6.79177	6.88142	9.42601	9.16698	7.04053	8.22235	8.02642	9.01794	6.86597
PI16	6.47277	6.89448	8.14529	6.70203	6.74226	7.16213	7.34114	7.78144	6.97444	7.66913	7.58917	6.69447	8.16659	8.13007	6.68506	6.42456	7.04796	7.6152	6.99406	7.12484	7.65751	8.05522	6.59377	7.1791	7.43133	7.46738	6.57874	7.13848	6.70225	7.64789	7.94074	7.26176	7.58206	7.46277	7.82831	7.47313	5.9824	7.62777	7.1488	7.28133	6.53357	7.41583	7.7747	8.7518	7.07947	6.98846	7.11006	7.50955	7.0941
PHRF1	6.10926	7.66895	6.99771	6.35293	6.6329	7.50145	7.39149	7.21751	7.80545	7.91488	6.71477	7.14256	7.38998	6.59236	8.07783	6.5312	7.30004	7.73728	7.41719	7.52092	7.7267	8.03227	7.12495	6.3569	7.15679	7.58321	7.17301	6.53455	8.86397	7.32121	8.32061	8.68188	7.20603	7.37705	7.72641	7.23647	6.86553	7.47068	6.41661	8.04226	7.29594	6.79579	7.3405	8.32099	7.35654	7.55767	7.2817	7.77995	7.60689
PHOSPHO2	6.99341	6.59342	6.90695	6.72862	7.67673	7.77724	7.63206	7.05409	7.51592	8.11518	7.54171	7.04931	7.426	7.61148	7.28735	6.83427	6.92639	7.65066	7.52252	7.31552	7.68583	6.71147	7.97886	5.5253	6.3176	6.73006	7.25627	7.20072	6.37968	6.65361	6.94851	7.8282	7.57728	6.53576	7.04559	7.3516	6.60827	6.11936	7.2513	7.02863	6.65156	7.24853	8.80204	7.47074	8.28383	6.45188	7.00333	7.40233	7.72858
PHOSPHO1	7.8299	6.54613	7.30871	7.68189	8.06394	8.19293	7.37608	6.3551	8.02545	7.40821	8.68032	8.73208	7.62109	8.90573	8.85723	8.7476	7.58479	8.30546	6.56811	6.96551	7.50493	7.81209	8.21935	8.83822	7.48504	8.18061	6.3503	6.15077	7.42927	7.7444	8.32674	9.05294	7.68911	9.69393	9.07052	7.67833	5.97069	8.54569	8.10498	8.55951	8.08448	8.40908	7.8294	9.07863	6.83881	7.54778	8.60451	8.02075	7.05978
PHLPP2	7.4729	6.8444	8.29873	7.77919	6.70061	7.69978	7.36423	6.9571	7.25016	7.71661	7.35873	7.15041	7.15084	7.87452	7.24998	6.62302	6.39967	7.39203	7.07909	7.14243	8.46048	7.50879	7.74505	5.89973	6.64085	6.92861	6.65692	6.65389	6.70299	6.85573	8.2767	8.1528	7.83103	6.85921	7.85901	6.71984	6.42918	6.69458	6.44336	7.03637	6.7788	7.07629	7.56142	7.79502	7.48006	6.77525	6.92635	7.2842	7.71375
PHLPP1	5.52741	7.25039	7.581	7.45233	7.27192	6.97929	6.81361	6.91497	7.35155	7.25776	6.76578	7.36521	8.08469	7.01642	7.81208	6.38627	7.58679	7.56396	7.36229	7.07093	7.64958	7.59405	6.74784	7.67283	8.20836	7.00022	6.86806	7.82854	7.74937	8.0694	8.33767	8.20683	6.90091	7.68895	7.3795	7.82745	6.84656	7.88531	8.24228	7.29497	7.3574	7.34008	6.87246	7.84782	6.87522	7.31773	6.81398	7.56769	6.62915
PHKA1	7.24438	7.89062	7.95312	7.13271	7.80845	7.2406	6.33441	7.12805	7.30959	6.80632	6.36988	7.08235	6.9267	7.71243	7.31071	7.19737	6.77016	7.33769	7.31769	7.34055	6.60264	6.75707	7.43412	8.0888	7.97032	7.13114	7.82042	7.9181	8.40097	7.45208	7.36127	8.29172	7.39078	8.50322	7.3163	7.17453	7.0788	6.77716	7.45399	7.32486	8.92491	8.79545	7.43461	8.64368	7.20542	7.17681	6.90313	7.28973	6.32177
PHGR1	7.9299	6.92485	6.97288	7.04863	7.80614	7.89446	7.082	6.94276	7.46698	7.30839	8.01008	7.03651	7.07628	7.69517	7.20773	7.0818	6.29474	6.99209	6.6581	7.26925	7.34788	7.04927	7.27033	7.29261	8.3824	6.70184	7.05798	6.95181	6.72825	8.92985	6.44978	8.17187	6.71498	7.40014	6.74841	7.61783	7.47585	7.07958	5.9357	7.0602	7.91213	6.47306	8.26563	7.81561	8.37828	6.8002	7.00767	7.1745	6.211
PHGDH	7.17915	7.40185	7.25085	7.05411	6.92381	7.23407	7.25104	8.53433	7.54162	7.73506	7.77637	7.12023	7.33603	7.81883	7.83385	6.07249	6.50879	7.42333	7.5557	7.17079	7.66508	9.7636	7.12565	7.0188	7.65631	7.82633	7.63867	8.11377	7.56936	7.5392	8.27977	7.16396	7.68556	7.04403	7.60062	7.81559	8.12112	7.96856	7.23257	6.60787	7.26408	7.31754	6.52336	8.16849	7.94208	7.70411	7.82694	7.33298	7.29899
PHF8	7.52422	7.96413	6.77209	7.33147	7.645	6.78038	7.16771	7.0316	6.57979	7.00794	6.56812	6.85737	6.88374	7.14917	6.46973	7.19095	6.72488	7.20748	7.76701	6.90436	7.57299	7.01499	7.00561	6.90669	7.7303	7.75015	8.28976	7.58304	7.9331	7.19993	7.88525	8.54711	7.68175	7.41665	8.24246	7.11603	6.78781	7.73466	7.07339	8.23043	7.22671	7.60556	7.9423	8.1898	7.90708	7.45552	7.45558	7.32673	6.58041
PHACTR1	6.5028	6.80746	7.45164	7.94667	8.48422	7.73323	6.97961	6.03547	6.96118	6.60864	6.57047	6.87577	7.23684	7.13798	7.42916	6.60654	7.07889	7.51303	7.31583	7.36008	8.05775	7.0163	6.96862	7.27156	7.00034	8.10846	7.42285	6.69059	7.09156	7.21175	7.95816	8.10109	6.631	8.27901	6.66473	6.66132	7.76512	8.35166	7.12472	6.97935	7.76842	6.83795	7.69233	7.74161	7.88615	7.78286	6.70637	7.57851	7.94138
PGS1	8.75193	8.39448	7.78686	8.95159	8.08704	8.21359	8.16194	10.1407	9.07911	7.88385	8.53975	8.47042	7.95163	8.2122	8.41207	9.56107	9.03902	7.77685	9.86255	9.8988	8.2097	7.69438	7.98271	9.26847	8.91668	8.87021	9.03588	8.63469	9.33438	9.6141	8.35135	9.57003	8.53946	9.25195	8.44583	7.87814	7.94749	8.57181	8.80627	9.15328	9.44345	8.68099	8.11013	9.53175	7.97382	10.0948	8.47072	8.5263	8.68271
PGM5	5.79732	6.45873	5.79009	5.70828	6.1509	6.50448	6.95725	10.3875	6.94551	6.63634	9.61483	8.3585	6.94423	9.7182	7.95368	5.72232	6.65323	7.32102	7.70937	8.87387	8.36916	7.02497	6.75809	5.38961	9.68737	7.55198	6.20999	5.5682	7.77412	6.74145	8.84966	7.72676	6.33393	6.4151	8.92671	8.40799	5.90091	8.42653	6.501	8.59096	6.33356	6.05085	8.8859	7.36398	6.38114	9.91095	6.31926	7.00898	5.72998
PGLYRP4	8.16107	7.71155	7.19603	7.44895	7.3484	7.36991	7.41784	6.36387	7.24113	7.18694	7.75234	7.80859	7.1188	7.9937	7.6977	7.20182	7.85041	7.06534	6.51622	6.90498	7.16401	7.16612	7.7601	7.87696	8.42295	7.22376	7.20426	6.57309	7.2502	7.35078	6.97133	9.0721	7.23692	8.77344	7.63659	7.67258	7.34411	8.25071	7.50245	8.02645	7.97023	6.49548	7.97273	9.4435	7.37258	7.47174	7.76492	7.73155	7.00525
PGLYRP1	9.23767	8.48166	7.6152	8.92376	6.75011	6.13863	8.92019	8.95513	8.73351	8.02718	8.12887	8.80455	8.23032	7.93278	8.89601	9.60616	7.44659	7.13683	7.89443	7.92231	7.66509	6.09013	7.41273	9.34368	8.83973	7.37322	8.56392	7.65306	9.39398	8.25188	9.00078	9.21455	7.46756	9.56872	6.96832	7.92721	6.46226	8.89963	9.15846	9.41596	9.44523	8.77626	7.62275	9.62157	6.98326	9.32631	8.35992	8.596	7.83016
PGGT1B	7.83813	6.98403	7.28412	7.90592	7.76286	7.82733	7.69978	6.79381	7.8777	7.86691	7.53395	8.382	7.64408	7.62462	7.28731	6.52789	7.0176	6.98945	7.21339	6.85253	7.02184	7.24321	7.2338	6.66784	7.39167	7.82934	7.63921	7.37371	7.32765	8.52623	8.08599	8.77962	7.68208	8.4606	8.03516	7.90787	7.00247	7.57706	7.99463	7.66152	7.40356	6.56967	7.35818	8.4213	7.45056	8.17865	7.46662	8.21919	7.89336
PGAP3	7.53386	7.02797	8.08284	6.92574	7.35995	8.31656	8.25231	7.1769	6.88843	7.77255	7.37591	7.37422	8.17966	7.2554	7.63844	6.7189	7.06492	8.08058	7.14459	6.98054	8.0187	7.60433	7.73552	6.89272	7.10556	7.25133	6.84786	6.77726	7.79464	7.07756	8.53592	6.82301	7.64042	6.07218	7.78943	7.08938	7.35217	7.46947	6.72374	7.17702	6.9305	6.57661	7.58843	7.48419	8.03537	6.02592	7.44216	8.32334	7.61081
PGA5	6.77453	6.77978	7.13015	6.96843	7.80124	7.64985	7.21845	6.91555	7.32522	7.45831	6.94424	7.40026	7.16546	7.53246	7.01153	6.32009	6.7441	7.16013	7.53904	7.01008	7.49849	7.28632	7.2769	6.57839	7.30855	7.34425	7.32466	6.69023	7.37083	7.47193	8.37254	8.82401	7.35747	7.52741	7.39113	7.38772	7.01913	7.10968	6.57304	7.70498	7.44681	6.61222	7.40139	8.4654	7.96804	7.44326	7.43267	7.44097	6.85016
PFKFB3	8.60439	8.4332	7.60228	8.8917	8.05283	7.74667	8.09293	9.7405	8.8009	7.70968	8.6674	8.16291	7.77743	8.40152	8.03242	9.45865	8.34507	7.5866	9.77855	9.28469	7.29514	7.8204	7.7527	8.75761	8.52602	8.3022	8.62404	8.02725	8.98437	8.66543	7.67227	9.08971	8.16403	9.10848	6.99443	7.37575	7.8119	8.37737	8.73518	9.08216	9.09607	8.80405	8.10208	8.72085	8.09936	9.28363	8.59477	8.06371	8.2729
PFKFB2	7.44599	7.34477	7.38999	7.44945	6.97244	7.45497	6.817	7.91244	7.11593	6.78091	7.31598	7.09159	6.90538	7.26512	7.84778	7.63819	8.2283	7.54015	6.58396	7.19407	7.44737	7.30152	6.31112	9.56922	8.2496	7.7062	8.09223	7.12007	7.8836	7.74335	8.09026	7.88025	7.75287	7.54196	6.42503	7.37722	6.13108	7.96739	8.51291	8.87138	9.25139	8.21359	6.97139	8.23636	6.52747	9.96553	7.71966	7.67507	7.32929
PF4V1	8.78535	8.8745	7.56065	9.38828	8.6639	7.6833	6.66621	5.59015	10.3457	6.23527	7.08031	9.07865	5.98267	6.86345	8.74725	8.94797	8.69555	8.42414	8.90132	8.54756	8.10847	9.87204	9.52522	6.95697	8.09798	9.43978	6.09301	6.64832	7.94226	8.79969	7.35845	9.89677	9.04137	8.04378	9.36299	6.88709	8.51563	7.69177	8.0565	6.94338	6.78697	8.13217	6.1114	6.82449	7.90309	8.07098	9.03428	7.72279	7.8208
PEX11G	7.15895	6.90465	7.06792	7.17813	7.25981	7.27445	6.84221	7.62171	7.02666	7.10667	6.29306	6.40155	7.42651	6.73067	6.54432	8.21464	7.63984	7.15613	6.88803	7.47024	7.63745	6.55631	7.4413	7.30528	6.84072	6.62707	7.8136	6.67092	8.46237	7.93368	8.53109	8.08618	6.6271	6.79617	6.66058	7.43982	7.66265	7.89823	7.26012	8.07149	7.55566	7.39493	7.20562	7.72939	7.73513	7.4046	6.70192	7.508	6.70893
PEAR1	7.80922	6.32988	6.8015	8.41113	7.9564	7.70768	7.25617	6.90036	7.93275	6.57041	7.46213	7.53654	6.6388	7.40876	8.07535	6.86864	7.16322	6.87288	7.53564	7.55263	6.84656	8.70472	7.88171	7.4106	8.32331	8.10187	6.95761	8.14389	8.10969	7.94257	7.63193	7.52686	7.21344	8.54693	7.40575	7.53077	7.33059	8.29725	7.5573	7.31575	6.97455	7.88731	7.29405	8.49013	7.11808	7.3871	7.89267	7.34428	7.16352
PEAK3	7.47567	7.99247	7.49874	8.11957	7.64098	7.22838	8.33867	7.43486	8.16418	7.91656	7.02061	8.61896	7.88272	7.13467	7.707	7.2184	7.0558	6.09315	7.74837	7.83168	6.72985	6.82488	6.8155	7.61586	7.66654	6.88258	8.0356	7.89678	7.96224	7.68698	10.2855	8.89198	8.12155	8.82103	6.92927	6.92588	7.83069	9.14894	8.54499	8.68387	7.52019	8.39263	6.95264	7.99933	7.03159	9.42016	7.38639	7.3139	7.35758
PDZK1IP1	8.21145	8.09041	8.56987	7.41264	9.11703	8.93563	7.65767	6.14833	8.90784	7.72139	8.4674	9.42488	7.29507	9.66148	9.52977	7.69852	8.49707	8.18722	6.63036	7.25168	7.23678	9.77558	7.76485	7.42268	8.12608	9.0745	6.80757	6.18387	7.85002	6.41833	8.96955	9.40129	7.92624	8.21709	9.05503	8.61394	5.21234	8.81634	8.26737	7.8287	7.04926	8.61257	8.07448	9.37225	8.02593	8.30059	8.54022	8.34567	7.12911
PDZD4	7.35079	7.39928	8.56129	7.48354	7.53141	8.6762	6.9489	7.67625	7.62673	7.23989	6.70941	7.0458	7.10867	6.86774	8.34704	6.03644	6.91848	7.49365	6.57706	6.27524	6.86989	7.22623	8.32805	6.73385	7.98489	7.01092	7.38917	5.82652	7.05397	5.56739	8.26793	6.92753	7.65106	6.6441	6.89688	6.38018	7.02267	6.84294	6.5253	6.98601	6.61175	7.2959	7.64293	7.09863	8.19039	5.81464	7.52197	7.85684	7.76596
PDPK1	7.44131	8.11704	8.23451	8.18376	8.41515	8.50826	8.06471	7.7027	7.44171	9.04784	8.29704	8.33352	9.02988	7.92171	8.1151	7.43479	8.16594	8.17978	7.78427	8.16392	8.17121	8.23137	7.96253	8.62569	7.79785	8.70881	8.65414	8.27374	6.52363	7.36957	6.39613	8.03691	7.59601	7.99597	7.22987	7.55747	8.41008	8.45111	8.584	8.81872	8.45655	8.60812	8.23455	7.0278	7.4404	8.59468	7.52078	8.12843	7.92522
PDLIM5	7.8116	7.87111	6.85335	7.08939	6.19341	7.1285	7.62421	7.44356	6.91412	7.49805	7.31055	7.10625	7.24876	6.87318	6.15336	7.39343	7.1532	6.77146	7.26576	7.02643	7.20157	7.55194	7.98157	8.09082	7.70572	8.12656	7.26242	6.27436	7.21193	7.64086	6.82907	8.16737	7.46904	7.19287	7.37014	6.73874	7.96639	6.46217	7.31874	8.03271	6.79751	7.67114	6.77845	7.81067	7.89003	7.35479	7.57314	7.58933	6.82385
PDK4	6.76008	6.8595	8.85828	7.18102	7.47014	7.00025	8.09779	8.32154	7.05435	6.88162	6.25153	6.51184	8.05865	8.07308	6.37052	7.15468	8.26387	6.18152	8.13958	7.77733	7.4021	6.79345	6.90017	6.52638	6.96151	7.31694	5.21521	7.64069	6.68621	6.99577	7.54096	7.53117	7.76186	6.04352	7.29182	6.91468	8.15688	7.48072	5.81788	7.05161	6.20963	7.89136	7.65577	6.3724	7.90724	8.11178	6.10778	7.453	5.70433
PDK2	5.42957	7.30305	6.92409	6.99152	6.77025	7.1808	7.00293	7.12146	6.37631	7.69047	7.29734	6.85374	7.43397	7.30655	6.83195	7.39276	7.14838	7.20618	7.25799	7.13015	7.25928	8.24704	7.29751	8.3778	7.93833	6.74438	6.89842	7.28161	6.75849	6.944	6.59802	8.74525	7.06514	7.36529	7.75088	6.95046	6.73723	7.17624	7.00439	7.16482	8.15222	8.09035	7.80818	7.77377	6.80416	8.39605	7.09025	7.49449	7.42603
PDK1	7.53929	7.42353	7.86534	7.6988	7.57757	6.04972	7.40234	6.88216	8.06884	7.53515	8.00535	7.65932	7.8002	8.36553	7.64292	6.8759	7.51258	8.13943	7.44711	7.79086	7.72391	6.77768	6.72313	8.16044	7.85754	7.52793	7.44788	7.74852	7.59964	8.07408	6.37892	8.08016	7.8658	7.84766	7.86285	8.52585	7.9329	8.50603	8.64562	7.88739	9.00487	8.19623	8.49402	7.72281	7.66378	9.23288	7.92001	6.63519	6.35411
PDGFRB	7.49271	7.35751	7.62263	7.4419	7.1013	8.22227	8.04093	7.43963	6.6886	8.76379	6.29241	8.40733	7.99081	6.63285	8.10013	5.78493	6.50959	7.14784	7.89377	6.24513	7.35226	6.21849	7.9876	7.58875	7.35876	7.73284	6.54106	6.40846	7.63993	8.20593	9.31343	7.7516	6.28943	6.45886	6.60733	6.31959	8.72209	6.93863	6.87303	6.63591	7.10303	6.77336	6.33322	7.79075	7.34163	6.96277	7.00209	7.74493	5.78363
PDGFD	7.25687	5.7696	7.8472	6.96222	7.35943	8.59931	7.15601	6.9354	6.94459	7.70042	6.74016	7.13361	7.27281	6.71136	8.27782	6.98214	7.05708	7.81275	6.95415	6.8547	7.33684	6.57817	7.73736	6.81959	7.17087	7.37332	6.98084	6.38997	7.2957	7.37986	8.05809	7.26159	6.80127	6.97211	6.43913	6.97894	7.49264	7.17705	6.90819	7.10631	6.09762	7.07202	7.16508	7.64696	7.70371	6.41388	7.38367	7.5961	6.84408
PDE4DIPP6	7.44069	7.92114	8.3639	8.03204	8.42788	8.76009	7.2023	7.32518	7.90085	7.92385	7.20012	8.01424	7.90978	7.16835	7.82596	6.73639	6.54237	6.3498	7.36887	7.1456	7.01651	7.76503	6.97409	7.57791	7.4508	7.74201	7.35142	7.55986	7.54534	7.84735	6.33034	7.86797	7.25785	7.77723	7.91967	7.92314	7.53171	7.59455	7.84801	8.0182	8.13192	7.52599	8.05831	7.54903	6.87365	7.93355	7.17506	6.72832	7.07041
PDE3B	6.9339	7.35818	7.3555	7.51289	8.57116	7.21405	7.45043	6.59178	7.44813	8.50947	6.94873	7.76463	8.50758	7.2519	7.40267	7.38457	7.07864	7.55657	7.50697	7.52386	7.47219	7.41202	6.37508	7.47141	7.54244	7.08558	7.1452	7.69632	7.08883	6.9856	7.15621	6.11578	6.69243	7.47582	7.39231	7.93563	7.12621	7.29792	7.81682	7.69452	7.4692	7.54245	7.57549	5.87132	8.16392	7.03083	8.01155	6.89585	7.45868
PDCL3P4	6.88084	6.68625	7.91356	5.69279	7.46369	7.8402	7.52669	7.59802	7.6262	8.09854	7.53306	7.39615	8.33431	7.71023	7.88154	6.69883	6.98458	7.93121	6.89514	7.2037	7.94702	8.39018	7.38026	6.39387	7.18432	7.07816	6.98863	8.04342	7.23447	7.25553	7.66662	7.20439	7.97616	6.41491	7.17808	7.63263	7.75477	7.66524	7.37728	6.85161	6.46307	7.4365	8.32145	6.83994	7.94342	6.62275	7.23422	6.73276	7.40674
PDCD2L	6.89958	7.17995	7.66186	6.5673	6.78498	7.31663	7.64712	6.85856	7.82273	7.28979	6.76914	6.43597	7.78542	7.41578	7.54987	6.5377	6.77129	7.65692	7.59259	7.24626	9.05266	8.00505	7.10704	5.98692	6.03236	7.18028	7.6304	7.31597	6.47358	7.00603	8.14894	7.55073	7.11048	6.96429	7.77919	7.31816	7.71648	6.38053	6.62461	6.42956	6.17089	6.28823	7.60667	7.28131	7.37538	6.46374	7.45627	7.81028	7.71362
PDCD1LG2	7.71274	7.5726	7.02824	7.72232	6.56436	7.3792	6.87396	7.82919	7.70021	6.53074	7.56622	6.72923	6.61304	6.66247	7.15787	8.32743	7.74171	7.03691	7.75474	7.22815	6.52287	7.213	7.20347	6.43103	7.2355	7.27163	7.55123	7.97683	7.29854	9.23735	7.01483	8.97998	7.28502	7.45701	7.31908	7.31563	8.26538	7.03422	6.49108	7.63673	7.37544	6.53074	7.32947	8.40636	7.42304	7.37184	8.14984	6.899	6.77156
PDAP1	6.9369	6.77374	6.86258	7.33867	6.85029	6.51357	7.19598	7.2014	7.39512	7.14307	7.67964	6.71849	7.35997	7.54744	7.39984	7.37551	6.99531	7.43375	7.51308	7.47241	7.31877	7.89091	7.17706	6.41286	7.33527	8.21673	7.22488	7.04575	8.15084	7.37234	7.71808	8.72618	8.98014	8.68094	7.60873	7.56284	7.39377	7.00962	7.55469	7.6057	7.34719	6.51151	8.10395	8.3671	7.39428	7.34363	7.33303	7.10676	6.74976
PCSK1N	7.19922	5.73739	5.7438	5.99932	7.2266	6.5645	6.60406	6.5638	7.8487	7.62796	7.22528	8.1687	6.80833	7.61946	8.4409	8.0499	9.45178	8.4764	6.30427	6.5462	7.18057	8.50482	7.62836	7.5043	7.47329	8.2201	6.23221	6.3918	6.3557	7.43741	7.51993	9.53758	8.56435	7.861	7.30788	6.45742	5.99124	7.46995	7.48118	6.61272	7.68171	5.51942	6.78342	8.09289	7.17376	6.71914	7.97521	7.6819	5.96573
PCGF3	7.57926	6.66377	6.99492	7.47673	8.07262	7.87964	6.87677	6.82248	7.27039	6.61885	7.48148	7.36731	7.50263	7.44278	7.16223	7.31896	7.03303	6.91101	6.96293	6.67923	7.35124	7.33699	7.1291	7.93137	7.96934	7.15119	7.30339	6.45237	7.30161	7.78621	6.9284	8.84463	6.43975	8.36009	7.243	8.60288	7.0384	6.95495	8.18784	8.58549	7.66958	8.81645	9.41447	7.54451	6.91237	7.58555	6.79911	7.18334	7.42105
PCDHA11	7.42188	7.57367	7.57249	8.08468	7.63835	7.84206	6.31139	7.81964	6.71508	7.15076	6.60298	6.43377	7.12093	7.66405	6.45781	6.9668	7.28633	7.36722	6.46616	7.57553	7.23226	6.99079	6.94233	6.18139	7.47412	7.00948	6.98994	7.28023	7.76814	7.13677	6.7565	8.48485	8.1121	7.19209	7.48196	8.20455	7.40219	6.7756	7.17647	7.36914	7.11173	7.02688	7.06645	8.1273	7.15862	7.10819	7.09763	6.95833	6.51685
PBX4	6.53536	6.62782	7.2449	6.82797	7.45769	8.07332	7.88058	6.97263	7.6232	7.13678	6.74869	7.70787	7.80926	7.51261	8.10087	6.64931	6.90794	7.88735	7.10763	7.07071	8.48217	8.40572	7.80511	5.72543	7.09844	7.58463	6.73762	6.0337	7.73316	6.54823	8.56448	7.22654	7.5114	6.68202	7.73824	7.50567	7.21222	6.86929	6.79966	7.36533	7.25661	7.38727	8.16334	7.95551	7.68432	6.33951	7.31881	7.57002	7.18925
PBX1	7.48296	7.36066	7.59992	7.59728	7.4475	7.80089	7.11316	6.59948	7.91755	6.4209	8.66868	8.70822	6.99849	8.59995	8.77925	6.99873	7.02425	7.45645	6.64614	7.03489	6.87155	8.32935	8.62879	8.74438	8.16217	8.42754	6.42603	6.62854	6.54426	7.36447	6.73909	9.28314	6.84192	8.99243	8.5172	7.8233	5.2065	7.7295	7.9877	7.81685	8.24939	8.448	7.25248	8.08041	6.38608	6.9149	8.09372	7.01091	6.77639
PBRM1	7.96531	7.82961	7.36348	6.93033	7.81793	7.93761	7.72337	6.92559	6.63733	7.97362	7.18564	7.45888	7.66742	7.13413	7.6261	6.65458	7.12368	7.44628	7.10657	7.41007	7.22081	7.7428	6.57195	7.03748	7.86006	6.63902	7.59288	7.39807	7.34264	7.72685	7.4453	8.11279	6.65219	7.77572	6.68571	7.61071	7.91941	6.4054	7.68481	7.3139	8.09124	7.04376	6.69593	7.75563	7.77395	7.11419	7.62237	6.8595	7.93721
PAX7	7.93409	7.4102	7.98215	8.15993	8.68195	8.51562	8.2802	7.04081	7.95312	8.15664	8.35979	7.9898	7.8563	8.24427	7.62035	7.89417	6.98356	7.27764	6.76657	6.71475	7.24591	7.48654	8.1328	8.89177	8.73123	8.24445	8.04153	7.37169	7.93234	8.4792	6.69007	8.41108	7.77193	8.13136	6.98851	7.71418	6.61919	8.31211	8.27082	9.12152	8.87507	8.47573	9.22086	9.77358	7.81195	7.35487	7.10645	7.70106	6.45144
PARVB	8.68131	8.29058	7.63539	8.96842	8.29246	8.12337	7.7416	7.55829	8.6082	7.84862	8.45018	8.20429	7.47479	8.2023	8.26392	5.92658	6.42546	6.09667	8.83554	8.48594	8.16464	7.46365	8.03278	8.28451	7.25467	7.30795	7.34457	7.55993	7.84543	7.26525	7.59901	7.95578	7.15024	8.2686	7.82543	8.13524	7.02239	7.83562	7.55983	7.9148	8.89418	8.48859	9.33713	8.99891	8.03857	7.86021	7.79384	8.33077	8.25123
PARP2	6.58223	7.10877	7.94046	7.16225	7.63537	8.11497	7.73817	7.31501	6.93707	7.66849	7.18986	7.4119	7.82772	7.00962	7.41544	6.57548	7.14364	7.80507	6.93799	7.28545	7.53921	7.66542	7.58102	6.13031	6.76436	6.71955	6.99771	7.6183	5.75781	7.08356	8.03718	7.2278	6.91281	5.9162	7.29136	7.46646	7.70528	7.26628	6.77946	6.09583	6.27631	6.9926	7.33179	7.50373	7.67969	5.83108	7.20121	6.81838	7.01089
PARP16	7.26316	7.00662	7.98831	7.49603	7.53204	7.19537	7.89844	6.45074	7.10054	7.96786	6.68902	7.2994	7.66779	7.38876	7.97675	6.9922	6.81593	7.6659	6.59834	6.91679	7.31771	6.67197	7.77758	6.58279	7.10091	6.91639	6.42848	7.40445	7.68114	7.11758	8.22812	8.53028	7.5785	6.86981	6.98207	7.15216	6.85756	7.35001	7.42282	7.11864	6.39521	6.64562	7.33731	7.06645	7.41205	6.60626	6.99564	8.01579	7.35423
PARP15	7.11806	7.37095	8.21543	6.57195	6.70193	7.5531	7.50539	6.77197	6.9149	7.4352	6.8964	7.89358	7.53816	7.01208	7.69737	6.97033	7.35068	7.20404	6.48265	7.18101	7.52364	7.52214	5.90474	7.01767	6.99638	6.90895	5.55752	7.20375	7.05894	7.5487	7.62748	6.98897	7.01264	5.63425	6.31666	6.93017	7.43929	7.22072	6.56119	6.33476	6.78422	6.42825	7.53136	6.5765	7.57677	5.54972	7.41824	7.63534	6.9027
PARM1	6.48662	6.66268	8.49606	7.01972	7.24348	7.62495	6.86433	7.47033	6.82326	6.99219	6.92367	7.09585	7.44949	7.9585	7.09447	7.20445	7.17914	7.77121	7.48465	7.34017	8.03878	7.12367	7.11426	6.35147	7.14589	7.18157	7.16199	8.11795	7.20814	7.30918	7.99662	8.66054	7.19479	7.36463	7.54514	7.89659	6.85662	7.71118	6.41077	7.54211	7.28408	7.59891	8.21548	8.30212	8.57148	7.28053	7.75312	7.87035	7.44434
PAQR7	7.5738	8.45147	7.7337	6.60238	7.82078	7.37097	7.34507	7.03287	6.44306	8.0345	6.60449	7.0134	6.96486	7.39533	7.36787	5.91726	6.6874	7.5022	6.85962	7.61441	7.68635	7.28722	7.62043	7.21417	6.81606	7.59703	7.19114	6.86894	8.05648	6.78011	8.90274	7.99674	7.82686	6.69703	6.9091	8.05201	6.25237	7.08142	8.90395	7.8799	6.61624	6.35348	6.57071	7.63727	7.20224	6.61268	6.60206	8.51668	6.79191
PAM	8.30011	8.67859	8.51085	7.74134	7.48471	7.99949	8.51933	7.74577	9.606	8.69057	7.62248	9.96054	8.84754	7.64838	9.89343	6.96585	7.3152	7.71237	7.72329	7.5416	7.47529	7.57824	7.4608	8.72746	9.56484	8.56419	7.77223	8.29917	7.6165	8.61875	9.5978	7.77784	8.13422	7.36608	7.36525	7.37982	7.54979	7.11718	8.26776	7.14872	8.60437	7.61087	8.36986	7.33356	8.2759	7.37137	7.5939	8.81858	8.3869
PALLD	6.85032	7.34379	7.76586	7.70293	7.4742	7.58977	7.33163	7.02931	7.44166	8.08962	6.70846	6.61604	7.91937	6.66017	7.19797	7.81716	7.10501	8.12796	7.99828	6.97178	7.3745	6.60876	7.30091	7.53803	8.03306	8.42832	8.43878	7.52753	7.9478	7.03204	7.42903	7.48893	7.18198	7.03447	7.18795	7.30559	6.48931	7.5374	6.67841	7.86546	7.2557	6.54745	7.56082	6.46715	7.02015	7.71071	6.41829	7.64409	7.35541
PAGE2	8.20022	7.52944	7.00248	7.30034	7.19508	8.43245	6.83708	6.39405	7.31033	7.23032	7.3806	7.19876	6.78011	7.78586	6.97702	8.53715	8.73344	7.69364	7.11918	6.8974	6.63244	8.32557	7.7085	8.17749	7.27289	7.91007	7.28908	6.65121	7.33551	7.43715	7.05368	8.79659	7.32208	8.4035	8.73315	7.35249	6.98189	7.9835	6.53338	7.67148	7.4119	7.37833	7.36623	8.43602	7.45919	7.40833	8.42423	6.9386	6.81201
PAG1	8.29595	7.96595	8.48979	8.19005	7.78925	7.96659	7.75399	8.28013	7.77871	8.23442	8.39063	7.69489	8.15225	7.98774	7.77893	8.3671	7.87498	8.47596	9.81904	9.37622	8.58482	6.98247	8.30984	8.26642	8.14133	7.9311	7.54931	8.55228	7.30788	7.87615	6.41418	8.16123	8.45995	8.93642	8.26711	8.38378	8.37254	8.17075	8.15826	8.06244	8.42015	7.85282	8.64816	7.79981	8.43203	9.33099	7.41183	7.69352	7.99384
PADI2	7.37851	7.55827	7.13124	7.75798	7.445	7.76992	6.99522	6.68731	7.60893	7.02907	6.87794	6.84942	6.4025	7.10253	6.88079	7.3688	6.54204	7.21652	7.49248	7.10838	6.91598	6.60236	6.59889	8.06287	7.87956	7.29724	7.68984	8.23567	8.49316	7.70425	7.08738	7.60302	7.43281	8.49717	6.39388	7.46299	6.96556	7.41782	8.79017	7.57783	7.57432	7.2077	7.4428	7.20929	7.11983	8.16563	8.19141	7.6893	6.16727
PADI1	7.38809	6.19135	7.60617	7.88144	7.8993	7.56744	8.21327	6.34621	7.77012	7.40913	7.3025	7.26784	7.30183	7.62722	7.13456	7.3903	7.51326	7.06942	6.58091	6.82084	7.5121	7.34478	7.33538	8.31922	7.36696	7.4026	7.38304	6.74977	7.65934	7.53005	7.14933	8.87968	7.4158	7.58543	7.44939	7.446	7.07807	7.16845	6.63279	8.05798	9.02343	8.05791	7.80685	8.52171	7.55192	7.50143	7.49086	7.03509	6.90941
PACSIN1	7.25672	7.37034	7.94268	6.78063	7.6073	8.00482	7.70594	6.38853	6.93865	6.84701	6.26431	6.31564	7.06108	6.89807	7.00638	6.1936	7.30288	7.28312	6.79141	7.07591	7.97312	8.08349	6.89628	7.1376	6.40038	7.54344	6.41645	7.52118	6.71466	6.56338	8.06841	7.91233	6.88477	6.96577	6.48277	6.47937	8.58341	8.16771	6.21168	7.45024	7.0298	7.07698	7.87831	8.45139	7.15637	6.53478	6.52422	7.60719	7.67003
PACS2	7.69338	6.24034	7.35706	7.08024	6.57236	7.22897	6.77867	6.52709	7.42979	7.03998	8.04587	7.87946	7.61373	6.81599	7.76298	7.18386	5.85943	7.64717	7.18748	7.12996	7.06869	7.00834	7.99738	6.36302	7.34928	7.5485	7.24102	7.68802	8.37763	7.74792	8.3269	8.36981	7.92129	7.95585	7.67423	7.73773	7.49782	7.54894	7.15608	7.24328	8.6893	7.37678	7.08891	8.00879	7.8944	6.9798	6.96914	7.48052	6.38272
PABPC3	6.95851	7.57712	7.62122	7.32212	7.02205	7.22161	7.45837	6.97174	8.58521	7.10137	7.26421	8.60788	7.14707	7.28133	8.58679	8.74891	8.23948	8.80489	7.03004	7.16659	7.1327	7.95875	8.05244	7.82365	7.40781	7.51897	7.76031	6.77605	6.60916	7.13001	6.16987	9.70828	7.221	8.53267	7.86501	7.69923	7.15158	7.79539	7.98106	7.81814	7.55055	7.30156	7.60789	7.56059	7.43149	7.47242	7.23173	6.51874	7.08884
PABPC1	8.12386	9.29938	9.41341	8.15374	8.99735	9.04112	8.50842	7.68478	8.25227	9.52189	9.68914	8.77001	9.11341	9.3719	8.62041	8.61918	8.90687	8.87411	8.76682	8.7234	9.27354	9.0227	8.93612	8.11477	8.88551	8.47793	8.45847	7.82838	8.50433	8.60473	8.22593	9.94758	8.49106	9.90782	9.09303	8.5211	8.15503	8.24496	8.08749	8.8362	8.57979	7.7509	8.53468	9.59142	8.6265	8.57626	9.59191	8.11226	7.98721
P3H4	7.59676	6.63705	7.06625	6.75695	7.98047	8.4595	7.07304	7.40237	7.22189	8.19593	6.7032	7.51201	7.12909	7.41257	7.38949	7.24567	6.92127	7.225	7.19713	6.74092	8.1087	7.27487	7.62986	8.07017	7.43454	7.78643	8.11239	7.83633	8.00394	8.0762	8.87494	8.43868	8.11984	8.20581	8.26712	7.79685	7.86525	7.98692	7.58587	6.9682	7.69674	6.96813	7.68853	7.75138	7.59822	7.2603	6.6971	7.46246	7.0452
P2RY6	7.44675	7.20705	7.62409	7.28826	7.95077	7.27778	7.30552	7.0288	6.93345	7.78609	7.99653	7.94861	6.61015	7.07446	7.06046	7.92578	7.49882	7.77407	7.02382	6.94101	6.7075	8.00199	7.21329	6.8771	7.24493	7.30689	8.26351	8.18519	7.99504	8.05607	7.0789	8.76041	7.92525	7.46379	7.6444	7.32411	8.88934	7.04606	6.8875	8.1965	7.3832	7.62373	8.05679	9.568	8.02826	8.21659	7.36905	8.0339	8.82697
P2RY14	9.20434	8.58688	6.92381	9.12056	7.56334	6.74416	6.9683	8.3382	9.27378	6.81828	7.37859	7.43664	6.56937	6.43707	6.62331	8.80061	8.14121	6.87703	8.49447	7.33947	6.96197	8.26973	7.50335	8.83674	8.60012	8.54879	8.25838	5.70927	7.72272	9.00031	7.49944	8.03965	8.54817	9.31667	9.5139	9.72662	8.08333	7.38122	9.04577	8.22448	9.13615	8.08862	6.46015	9.26727	7.98652	10.0433	9.71444	7.74293	7.23504
P2RY12	8.40927	7.14808	7.08026	7.7192	7.78081	7.37768	6.60521	7.01203	7.11739	7.32263	7.53977	7.19702	7.04111	7.38707	7.01555	6.35518	6.49296	6.58671	6.47514	6.46018	6.39328	7.69147	7.55697	7.23668	7.93093	7.2073	6.40686	7.55289	6.72104	7.07752	5.8097	7.92789	7.12525	7.15126	7.39888	7.46564	7.24603	7.44776	7.54158	7.47143	6.60251	7.15732	5.75453	6.68861	6.53325	6.72366	7.44027	7.46367	6.41558
P2RY10	6.30968	7.27591	8.21053	6.30455	8.02089	7.95914	7.69031	5.80875	7.11874	8.00424	6.87241	7.56198	8.0985	7.51165	7.53369	6.1834	6.81743	7.90576	7.33732	7.42054	8.07638	7.82349	7.46047	5.81973	6.8497	7.2566	7.14818	7.59821	6.49504	7.47799	8.46726	6.15936	7.18185	6.09167	7.56458	8.20163	7.39821	8.17442	6.79409	6.96007	6.37451	7.42534	8.3761	6.28743	7.77732	6.30347	6.54779	7.28942	6.90368
OXTR	8.26569	8.09902	8.02106	7.34198	7.02317	6.76604	7.24931	6.4423	6.45085	6.50939	7.66457	7.50686	6.95059	6.57385	6.99002	6.82865	6.55459	7.05681	7.25621	7.89525	7.92569	7.72345	7.76983	7.37176	6.76368	7.2518	6.76657	7.25297	7.45768	7.02575	8.06773	7.15346	7.55999	8.46111	7.66016	8.94346	7.22739	8.18726	6.98295	6.30719	7.28057	7.1898	7.26124	8.35989	7.52521	6.7983	6.82982	7.15369	7.85257
OXNAD1	6.33356	7.35604	7.53691	6.4615	7.03218	7.4433	7.10024	6.98828	7.44386	7.9198	6.50273	7.76013	8.25984	7.34904	7.47425	6.9122	5.94598	7.99171	7.07954	7.20552	7.52128	7.98771	7.76137	5.68083	6.75744	7.65488	7.50201	7.43056	6.44326	6.93311	6.55407	6.04996	8.00285	6.41147	7.57672	7.61789	8.13253	6.90199	7.87854	6.64815	5.91198	7.26715	7.59733	7.06518	7.84719	6.9726	7.45064	6.39751	7.50316
OXER1	7.49662	6.82728	7.1209	7.78352	7.14616	7.15383	7.40515	7.38432	6.4745	7.08668	6.98728	6.95561	7.53054	7.01705	7.57526	7.45011	7.38543	7.48536	7.76296	7.51904	7.89007	6.82807	7.01463	6.77616	7.63525	7.3252	7.60152	7.01404	8.76327	7.09932	8.99355	7.51401	7.49462	7.79584	7.02767	7.04243	6.13603	7.29599	7.46414	7.66111	7.31368	7.03818	6.38318	8.11136	6.70867	6.83437	6.88297	8.266	7.52592
OTX1	5.63103	7.86921	7.11543	6.71749	8.07789	7.23556	7.26713	6.89315	7.91826	8.26846	7.98017	7.60423	7.79746	7.64503	7.26495	6.96484	6.7599	7.54803	7.05131	7.45068	7.83224	7.19057	7.18109	6.4127	7.21295	7.2489	7.22917	6.59043	7.27566	7.37744	6.99344	8.73872	7.26221	7.4333	7.29609	7.29267	6.92156	8.55694	7.64657	7.61208	7.35216	7.29647	7.88277	8.37767	7.39951	7.34858	7.33792	6.87821	6.75145
OTP	7.09432	7.48228	6.79431	7.95814	7.82705	7.27354	6.61605	6.76126	7.17647	7.56953	7.58806	7.47071	6.90602	7.04092	7.34285	7.2879	6.8425	6.83354	6.49418	6.93076	7.00583	7.71545	6.76869	8.24366	7.93711	7.63066	6.6617	7.15459	6.98517	6.8926	7.04827	7.74029	7.86427	7.89972	7.8157	7.67869	7.58538	7.58501	7.87321	8.47663	8.37276	7.25741	7.66868	7.42187	7.67713	6.45328	7.13015	7.01038	7.20238
OTOF	7.37248	7.00454	6.88434	7.35012	6.59953	7.16254	7.40217	7.07156	7.65114	7.08048	7.21903	6.54025	7.22952	7.38718	7.00218	11.0428	8.2557	6.56032	7.88412	6.83367	7.13059	6.82568	8.86943	8.16554	7.30443	7.99605	6.86409	11.0046	6.91037	13.4202	7.07649	8.36657	8.59507	7.06727	7.05733	7.42093	12.3972	6.64867	6.11091	8.31666	8.44163	6.68886	7.24803	8.20439	10.6225	7.34169	11.5064	7.88268	10.3679
OSM	8.59948	8.06023	7.56772	8.66441	7.35513	7.4641	7.35313	8.76212	8.608	7.10412	8.1035	7.40257	6.65877	7.42602	7.23072	9.48015	7.8135	6.74383	9.17141	8.75337	7.36137	6.98667	7.06251	8.99519	8.17156	8.4046	8.67491	8.04601	8.79828	8.89209	7.40422	9.16552	7.46654	9.16492	6.96396	6.91392	7.84867	8.27443	8.15661	8.9446	8.85999	8.30364	7.93789	8.61194	7.0153	9.44793	8.17319	7.59662	8.17359
OSGIN1	7.67681	8.21193	7.97369	7.28913	7.20771	7.1858	7.19056	7.28735	7.37482	8.29971	6.43495	7.24421	7.65077	6.84365	7.29756	6.85404	6.73391	7.03671	7.58308	7.54312	6.99445	6.72459	7.5999	8.09393	7.62811	7.42157	7.88347	7.15529	8.54584	7.60519	7.67207	8.06896	7.78173	7.57147	7.03731	5.90766	7.02098	7.61647	8.28343	6.88808	7.88974	8.0183	7.72089	7.52164	7.58326	6.9586	7.59312	8.08925	6.57374
OSBPL3	6.01624	7.19851	7.89838	7.28241	7.26075	7.727	6.64502	7.16576	6.4181	7.57792	6.97235	7.3567	7.70988	7.04774	8.08916	6.99147	7.11441	7.02366	7.04781	6.86654	7.93139	7.36142	7.81809	7.68196	7.307	7.46329	7.97153	7.44852	7.82541	7.50923	7.31349	8.22421	6.74546	7.8153	7.65342	7.64353	7.19464	7.23594	7.99056	7.01568	7.38883	8.02432	8.18161	8.94198	7.71674	6.754	6.74341	7.05122	6.18724
OSBPL10	6.52457	6.57191	9.2489	6.64105	7.15216	7.73253	7.26737	6.87925	6.18827	7.03439	7.14979	6.57658	7.05476	8.19272	7.30134	6.9045	6.54618	8.00054	7.29529	7.0848	8.493	6.39608	5.96518	5.19462	5.99713	6.03317	6.90044	7.91294	6.06001	6.76588	8.44522	7.52719	7.0074	6.2181	6.93967	7.05094	6.88235	7.62153	5.25452	6.39738	6.13672	6.80422	8.55881	7.16513	7.72855	6.13314	7.83706	7.8963	5.88551
OSBP2	7.32683	7.10565	6.88806	6.85414	8.37289	7.78873	5.81936	6.71514	7.93511	6.84913	8.90273	8.95957	6.0166	9.34067	9.15631	9.33705	10.0252	9.74318	5.69275	6.06836	6.58481	8.97841	8.88488	9.38784	7.6211	9.37438	6.32667	7.24268	6.41259	7.58654	8.22934	10.9112	8.23553	10.3825	8.55972	7.01509	6.40648	8.93014	9.20779	7.57192	9.12433	8.1859	8.25892	7.73279	6.83291	7.44104	8.61867	8.06366	6.81725
ORM1	6.49599	6.38337	7.90092	6.86917	6.60906	6.61782	8.89612	7.50093	7.27	6.94684	9.02701	8.16681	9.09762	10.671	9.14117	7.02653	5.95105	6.84997	6.25432	7.42638	6.94947	5.13879	4.64379	9.5777	8.68838	5.35382	6.16349	6.14883	6.27021	4.83966	9.61002	6.76393	5.58638	7.43612	6.41903	8.36816	5.51693	9.81022	9.44379	7.5288	9.47475	7.54163	6.34238	6.59023	5.48752	7.36732	5.1598	7.87933	7.61723
OR7G2	7.03178	7.30682	6.73128	6.89627	7.35823	7.24434	6.42086	7.74498	7.03285	6.90272	6.88187	6.67335	6.61673	7.50075	7.92289	7.8441	7.14664	6.97067	7.33691	7.40847	7.16021	7.43952	6.77428	8.62265	7.52489	8.05636	6.93628	7.3147	6.86821	7.60064	6.61416	8.3213	7.61927	8.52468	7.66773	7.23291	7.28094	6.60707	7.97926	8.30076	8.22612	7.20226	7.32575	7.96271	7.2976	7.46036	6.93004	7.34515	7.41672
OR56B1	6.83028	7.07793	7.63855	6.46055	7.00374	7.59351	7.34384	7.06606	6.54471	6.89568	7.52286	6.95834	6.97343	6.74647	7.2892	6.3978	7.1416	6.81282	7.80495	7.34715	6.31207	7.79746	7.06392	7.66865	8.24012	7.3198	7.82521	6.92812	7.08897	7.1242	7.39775	8.43238	8.24707	8.29426	6.52734	7.3311	7.04577	7.24937	8.23503	7.74408	7.91877	7.34335	7.74642	7.774	6.98782	7.31974	7.53044	6.11091	7.21734
OR52W1	6.95529	6.95791	7.40276	7.3069	7.07576	7.03478	6.95984	7.38456	6.7448	8.34276	6.44283	7.75078	7.66152	7.04756	7.52589	7.16585	7.29177	7.45328	7.34615	6.33056	7.50321	7.25689	7.96818	8.44839	7.27918	7.31496	7.29532	6.65939	7.34161	7.44295	7.78135	8.79825	7.32822	9.11312	7.36195	7.35854	6.98906	7.25396	6.96994	7.83898	7.41777	6.63331	7.37224	8.43879	7.46491	7.73185	7.40359	6.9459	6.8197
OR52N2	7.77542	7.63069	7.07771	6.48025	6.86454	8.05534	7.67801	6.92871	8.01385	6.83244	6.86434	7.6572	7.37465	6.85932	7.64616	7.42864	7.81982	7.11124	7.099	6.92336	7.15511	6.97301	7.3413	8.04053	8.41896	7.66161	7.65839	6.99172	7.05744	8.31791	8.02754	8.81519	8.35465	8.52932	7.07771	7.80025	6.7061	6.89848	6.26047	7.39124	7.13334	7.00239	8.39359	8.15086	7.67242	7.26801	7.11921	6.66308	6.915
OR52K2	7.5241	7.90106	7.29101	7.45983	7.57609	7.36769	7.59222	7.21025	7.28883	7.38821	8.13689	6.81464	7.52534	6.69657	7.1792	8.36333	8.37404	6.81875	8.18733	7.935	7.84454	7.5897	7.49809	7.69142	8.73558	7.55524	8.56315	6.86456	8.37225	8.14033	7.0021	8.74684	7.98668	7.94681	7.3441	8.21947	8.43998	7.83505	8.83839	8.70265	8.60458	7.81104	7.31499	8.3859	7.75814	8.1708	8.39858	7.03813	7.1996
OR52D1	7.01402	7.12707	7.30363	7.536	7.65714	6.75135	7.50761	6.87274	8.12259	7.72809	7.28181	7.20977	7.98239	7.06097	7.20037	7.07542	6.24587	6.66904	6.9219	6.86592	6.79797	7.94437	7.77355	8.07694	7.44787	7.81526	7.73783	6.33028	7.34089	8.98256	6.58712	8.04313	6.77599	8.84914	7.79336	6.95693	7.18524	7.75913	8.42867	9.02363	9.08487	8.11993	7.26172	8.81569	7.95938	6.66524	7.29294	6.98401	7.82211
OR2W3	7.43599	6.70467	7.36052	6.73131	7.45938	7.60307	6.41509	6.25187	7.63172	6.45913	8.75149	8.74992	6.22123	9.69533	8.82178	7.67547	8.60327	8.51772	5.94679	6.2248	6.40978	9.67065	8.57471	8.62942	7.8569	8.06514	5.91316	6.30565	6.06004	6.97655	7.01549	9.9962	6.75998	8.15181	8.3376	7.16052	5.35249	8.15113	8.28469	8.00369	8.60292	7.59572	8.18033	6.9839	6.83674	5.69346	8.67539	7.69427	6.75949
OR2T8	7.05175	6.20891	6.72937	6.35906	6.63232	7.86906	7.17074	7.53194	6.95257	7.35412	7.3561	6.87405	6.79373	7.31179	7.50456	7.11898	7.61542	7.50753	6.79624	7.55408	7.13833	8.38612	7.67552	6.44762	7.24234	9.47866	7.25844	6.62412	7.30461	7.40569	7.02435	8.77074	7.29126	7.46116	7.89726	7.3215	6.95296	7.0435	6.57162	7.63871	7.38058	6.83127	7.33516	8.399	7.4276	7.37703	7.36644	6.90991	6.78402
OR2T12	7.58361	7.79849	7.26773	7.62966	8.10621	8.0316	7.30478	7.28282	8.27762	7.60355	7.53529	7.14888	6.80498	7.62129	6.54398	7.00834	6.89774	6.78637	7.00081	6.65742	7.25892	8.05349	7.82236	7.97373	8.44109	8.40713	7.75159	7.36045	7.17694	7.27763	7.32306	8.62432	7.30144	8.56901	7.19715	7.19376	7.97718	8.27644	7.36205	7.50976	8.82519	6.68394	8.34124	8.26714	8.84363	7.48983	7.50111	7.2186	8.84552
OR2T11	7.83283	6.95731	7.5411	6.44831	7.62062	6.88276	6.64556	7.50725	7.41723	7.48856	7.45671	7.69308	7.24198	6.87084	6.98242	6.94129	7.15415	7.39068	6.80915	7.03818	7.38382	7.19856	7.18913	8.70098	8.69777	7.5636	7.23697	7.22566	7.28324	7.38453	7.2988	8.73922	7.76342	8.10532	7.30357	7.69881	7.2166	7.02158	7.72736	7.72027	7.76781	8.1643	8.8506	8.37992	7.40649	7.35581	7.34519	6.88771	7.13035
OR2B2	6.96606	7.50447	6.40396	7.10856	7.4279	7.19032	7.27373	6.98191	6.98193	7.01329	6.58607	7.84393	6.74109	7.5317	7.42838	8.24939	7.23668	6.95536	6.94675	6.66227	7.19582	7.49505	7.42805	8.37036	8.105	7.64807	6.7104	6.81217	7.60046	7.70837	7.47719	8.56288	6.73001	9.32071	7.68833	7.62425	8.79577	7.12143	7.85027	7.7722	6.9455	8.4064	6.77388	7.98698	7.50523	7.0123	6.80513	7.13484	6.5081
OR2AG1	6.99088	7.67186	7.5252	7.25568	7.78429	8.06246	6.26789	6.6035	7.24923	7.20367	7.5997	7.37455	6.6367	7.91333	6.5586	7.99347	7.5784	7.21792	6.71205	7.0037	6.5394	7.48413	6.00659	7.0276	7.99024	8.2452	7.26507	7.45258	6.66208	7.39998	5.43405	7.70653	7.04177	7.88908	7.3509	7.49797	6.86653	7.20688	8.20094	7.56701	8.30873	6.95372	8.62384	8.23856	7.39366	8.12226	7.2745	7.54855	6.927
OR2A9P	7.06695	7.45104	7.75794	6.98404	7.14362	7.31698	7.19648	7.09764	7.01549	6.95158	7.47945	7.50074	7.22498	7.77524	7.4962	6.5564	6.45522	8.2931	7.10487	6.94136	7.4181	6.85941	7.6295	5.89132	7.05268	6.72075	6.70118	7.49092	7.6247	6.84826	7.5816	8.19851	6.77309	6.90366	6.76756	6.89036	6.89712	6.4865	6.25657	7.081	6.82317	6.53535	7.77892	7.84039	8.29796	6.81963	7.99547	7.2774	6.29193
OR2A20P	7.05113	8.03656	7.77468	7.27832	7.788	8.04619	6.96249	6.10098	8.93779	8.16556	7.72146	8.07394	8.13899	6.27915	7.41263	7.13275	6.99947	7.27752	7.26473	6.89223	7.50163	6.32836	7.38009	8.83416	6.96275	6.20964	7.66863	6.86732	6.86173	7.22565	6.38328	7.67559	7.44623	8.29636	7.05	6.93341	7.2507	7.17406	7.57318	6.76131	8.22027	8.72887	8.406	7.80479	8.47116	7.27287	7.90491	7.23313	6.99976
OR1L8	7.04401	7.10069	6.92069	7.43103	7.08776	7.53746	6.34071	7.50147	7.2355	6.77607	7.28183	7.71497	8.16421	7.22543	6.88007	7.03646	6.86477	6.79653	6.71952	7.21621	6.95083	7.82067	7.61374	8.0674	8.57912	6.67051	8.09799	7.55052	6.68385	8.1258	7.39098	8.13188	7.49038	9.18922	7.41283	7.8462	7.58038	6.68632	7.96666	7.91925	8.6896	8.17042	8.12996	7.98195	8.20844	7.69789	7.41502	6.48656	6.60006
OPTN	8.09947	7.77945	8.53091	7.74368	8.19039	8.55811	7.49783	6.7941	8.5906	7.97456	8.54824	9.30536	7.91949	8.91351	9.24266	8.7087	8.78707	8.54424	7.11405	7.08792	7.61624	9.01202	8.3121	8.39576	7.97538	9.12458	7.61157	7.60776	7.3702	7.88553	8.1351	10.2867	8.64199	9.48935	9.15493	7.86026	7.71079	9.06935	8.51031	8.74459	8.25751	8.47704	8.52806	8.29657	7.49743	8.39727	8.9895	7.87369	7.67754
OPRM1	7.27353	8.15321	7.34502	8.03202	7.12243	7.37293	6.71535	7.67725	7.57304	7.3096	7.34492	7.1728	6.91238	7.17272	7.15012	7.11039	7.56021	6.76	7.31613	7.30693	7.45495	7.2683	7.25894	8.33744	8.86833	7.3259	7.30642	7.05153	7.35233	7.45286	7.07361	8.79729	7.33905	8.06865	7.37251	7.36913	7.00262	7.47848	8.1088	9.21796	8.7946	9.03066	8.91609	8.44071	7.47465	7.42435	7.74951	7.02412	6.83461
OPLAH	7.97814	7.88955	6.871	8.52904	7.33133	7.21936	7.06728	8.43514	8.60805	6.76355	7.34945	8.11572	7.29489	6.7957	8.09123	9.91194	8.11593	6.9443	8.92017	8.79046	6.93426	7.31108	8.26994	8.14595	9.30119	8.79373	8.71951	8.02685	8.90889	9.27244	8.31057	9.22838	7.50537	9.11636	6.49823	6.08719	8.19162	8.3659	7.66096	6.97621	7.81123	8.10594	8.49271	9.70181	7.54936	10.5412	8.4237	8.24569	8.26774
OMG	7.07854	7.56395	7.25895	7.67515	6.1017	7.07326	7.56496	7.32058	7.34913	8.10102	6.88091	7.38215	7.40221	6.86326	7.98252	7.7525	6.71462	7.26107	7.50064	6.85765	8.1343	6.85896	6.74771	7.39493	8.00247	7.894	7.44197	6.81678	8.00007	7.65238	6.56166	8.29204	7.94187	8.18365	7.20894	7.23574	6.70944	7.35867	7.54241	7.17502	7.828	7.56001	7.50223	7.93407	7.50965	8.73844	6.9032	7.50284	7.09962
OLR1	8.04309	7.15087	7.19851	7.69567	7.3804	7.03694	7.52241	7.59694	6.77638	6.19942	7.94281	8.13289	6.47146	7.89134	6.62154	8.72637	7.07986	6.39366	6.35332	6.594	7.06393	6.67133	7.64978	9.56869	7.26859	6.72952	6.70984	6.07268	6.8338	6.85775	7.39096	8.21567	6.7428	9.57667	7.9423	7.57054	6.40299	8.79257	9.64755	9.10629	9.41399	8.49483	8.47761	8.62328	7.8613	8.00571	7.20801	7.40352	8.81667
OLIG2	5.90139	6.6047	7.40166	6.07479	7.12152	8.16042	6.72328	5.66053	6.3328	6.33758	6.12671	5.64792	6.30682	7.02317	7.77928	6.03709	8.12549	8.15836	9.14634	8.66392	8.65126	6.68443	7.60935	5.2103	7.80149	6.5044	7.69407	6.31832	8.76152	6.44938	9.56845	7.70362	9.06922	7.82064	5.77456	7.974	5.40009	7.21552	6.32992	6.0905	5.83062	6.1864	7.49072	6.95869	7.44688	5.82704	5.91909	8.79423	5.23
OLIG1	5.89048	7.42172	7.68521	5.90676	7.5823	8.36643	7.71848	6.42203	6.22988	8.18158	7.53299	6.90995	8.00949	7.71978	8.07939	6.07872	7.56274	8.12402	8.13817	7.97346	8.58321	6.92479	7.91556	6.62012	7.50729	6.23232	7.39382	7.07112	8.37962	6.53163	9.13338	6.61365	8.70948	6.80901	6.2678	7.74305	4.71004	7.90493	8.08623	6.8753	5.85767	6.81286	7.85641	7.12703	7.78887	7.12438	7.27079	8.9927	6.53537
OLFM1	7.04474	7.90969	7.82505	7.30191	7.32729	7.90526	6.91947	6.33712	6.55074	7.7991	7.66592	7.49099	6.99263	7.15611	7.32765	7.02878	8.24792	8.04769	7.3902	7.34389	7.72948	7.31979	7.3103	7.60081	7.3422	7.3782	7.35845	6.92867	9.39154	7.50693	7.54319	8.87015	7.74224	7.56287	7.42546	7.42203	7.0504	7.31684	6.60063	7.7419	7.48161	8.92617	8.06407	8.50858	7.81657	7.47803	7.59475	8.31974	7.68784
ODF4	7.47624	7.65223	7.29347	7.78198	7.0751	7.57108	7.85095	6.03721	6.60199	7.11178	7.37915	7.09587	7.33131	7.08436	7.19872	7.36799	7.23023	7.03855	6.94724	6.77079	7.17698	7.2636	7.63832	8.70037	7.74203	7.23186	7.21229	7.84405	7.61607	7.35941	6.97838	8.71017	7.50845	8.70563	7.27869	7.27529	7.58629	7.5865	6.8089	7.59224	7.60851	6.6741	8.82952	8.58231	8.01207	8.40484	7.78463	6.86404	6.73826
ODAD4	6.96418	7.08164	7.63315	6.44512	7.643	7.79937	6.54295	6.04331	7.2704	6.74372	7.73033	8.13943	6.56225	8.29843	8.81479	8.17963	8.52563	8.75062	6.13183	6.80442	6.88111	8.88252	7.92514	8.98384	7.46858	8.45372	6.02753	6.17789	5.65051	7.56392	7.83622	8.87881	7.47551	8.80715	8.20451	8.08625	4.7959	9.30008	7.83192	7.6494	8.78378	7.24403	7.7469	7.5479	7.72603	6.00207	8.79451	7.32268	5.74325
OASL	9.72252	8.87703	8.30869	9.58015	8.40057	8.36258	7.97561	7.72552	9.34684	7.67428	7.49831	8.76079	7.24323	6.77063	8.47782	10.1137	8.96128	8.13316	9.13896	8.32443	7.55152	7.58695	8.07031	8.70397	8.08398	8.63367	8.58607	9.7274	9.73334	10.8315	8.90439	8.84112	9.14062	7.71888	7.55594	8.64893	10.3345	8.12682	8.70569	9.40589	8.81362	8.71367	7.57214	9.47515	9.57637	8.91214	10.1088	8.42433	10.0573
OAS3	10.2316	9.24593	8.15298	9.40254	7.92526	8.16882	7.47908	8.6137	8.8842	7.57966	7.34069	7.55892	7.03721	6.98515	7.45758	9.33808	9.23432	7.27943	9.06663	7.54588	7.18671	8.31256	8.61834	8.46081	7.74013	8.92551	8.13371	9.67007	9.62447	10.1794	7.76156	8.96268	9.63176	7.69127	7.97417	8.39977	10.4106	7.35701	9.17758	10.0122	8.53941	8.46632	6.91958	9.0186	9.85984	8.82502	10.3459	8.17714	10.1359
OAS2	10.2041	9.24842	8.55956	9.67344	8.12913	8.96747	7.59648	8.53684	8.28001	7.88903	7.46153	7.26916	7.57689	7.48042	7.68224	9.37126	9.50433	7.89068	8.88478	7.52444	7.83647	8.41174	8.47044	8.81447	7.55749	9.50324	9.00952	10.3457	7.62063	10.4806	7.33645	9.2462	9.43638	7.77937	7.6412	7.63775	10.7433	7.35587	9.52719	10.136	8.39497	8.44402	7.65161	8.80863	9.69645	7.69406	10.3552	8.58499	11.2352
OAS1	9.91681	8.82705	7.15616	9.40093	7.54356	7.50779	7.51265	9.17008	8.36971	7.17363	7.39469	7.16886	7.12372	6.83091	5.87671	9.48446	8.92187	6.69234	8.69059	6.93234	6.91482	7.97327	8.90339	6.84577	7.74242	6.11811	8.77466	9.9937	9.23822	10.9077	7.15958	8.71871	5.93599	6.70294	5.66213	8.6922	9.27909	5.93888	8.12929	9.11767	6.95993	6.72726	8.0788	9.71363	9.45781	7.98185	9.43683	8.46516	10.2978
NXPE3	7.60316	7.25682	7.28406	7.3585	7.13996	7.09823	6.71061	7.71236	6.25255	8.12517	6.46807	6.78609	7.62479	6.52299	7.01043	7.24574	6.54678	7.53849	7.24331	7.71754	7.34384	7.46672	6.94429	6.62913	7.41726	6.94283	7.05704	8.05134	6.09646	7.749	5.60135	7.23885	7.79341	7.01233	7.84971	7.37686	7.67544	7.16662	7.46454	7.31296	7.16397	6.15833	7.2324	6.88161	7.77728	6.98053	7.69032	7.02198	8.08491
NUMBL	7.4653	7.10017	6.59077	7.22558	8.03905	7.49856	6.53393	7.68299	7.97273	7.19612	7.82248	7.11953	8.08585	6.68569	6.86436	7.3594	6.83929	7.02049	7.36768	6.78428	7.19012	7.16315	8.16557	8.01867	7.73372	7.13147	7.11193	7.32788	7.99264	7.62588	7.32331	8.60722	7.14466	8.4881	7.70548	7.17482	7.49317	6.89753	7.61037	7.49122	7.23375	6.78839	7.18845	8.24958	7.57569	7.69385	7.67394	6.76429	7.98583
NUDT8	8.33406	7.16713	7.62015	7.1885	6.56951	7.64486	6.8933	7.43287	7.80652	6.88379	7.7125	6.29601	7.39524	8.41336	7.33526	7.31658	6.91007	6.87027	7.28545	7.18935	6.36961	7.03658	7.02716	7.78987	7.05883	7.65873	7.71496	7.2634	8.21455	7.22231	8.02946	8.57527	7.10779	8.15699	7.86093	8.47526	6.76922	7.90583	7.4104	7.6974	7.19718	7.19245	7.37131	8.21643	7.40638	7.19363	7.18303	6.95691	7.17297
NUDT16L2P	7.83987	8.27522	6.98491	8.31942	7.64121	7.83446	7.64221	8.25603	6.95547	7.85399	8.16046	6.80638	7.75551	7.25015	6.02507	7.46237	7.92449	6.95516	7.84139	7.67165	6.16023	6.31595	7.84745	8.56962	7.35602	5.61593	8.34197	8.4637	8.3999	8.6325	7.96968	8.62522	8.32698	7.06788	5.66287	8.0159	7.68451	7.95301	8.15365	8.55485	7.9746	8.03954	7.05422	7.93367	7.1608	7.22567	8.17717	7.90262	7.30993
NUDT1	7.85409	8.43396	8.69279	6.20657	6.86341	7.37654	8.6054	7.64022	7.39455	8.63445	8.17816	8.11661	8.80718	8.14292	8.47438	6.59467	7.42372	7.76476	7.16666	7.34892	8.42913	8.94268	8.60902	8.24177	8.37856	8.47603	6.86065	7.07718	7.2454	7.72484	7.56386	9.39716	8.39143	8.89795	9.03619	8.51841	6.72106	8.12383	7.94613	7.77001	8.11234	8.16764	8.02115	8.78038	7.3894	7.22934	8.2174	7.55627	8.25369
NUAK1	7.41656	7.82069	8.12152	6.95506	7.45673	7.27496	6.70508	5.7803	6.29778	7.64653	7.04682	6.78265	7.09573	6.98324	6.91989	6.64515	7.25608	7.20596	7.00369	7.43564	7.17075	6.75386	8.01193	6.66432	7.70535	6.41373	7.74083	6.78704	6.93321	7.02518	8.13124	7.89429	6.72297	6.59699	6.65752	7.33629	7.37618	6.17904	6.56818	6.77466	6.51635	7.78673	7.30829	7.53548	6.56341	7.32165	7.3254	7.7482	7.00096
NTNG2	7.99548	7.7006	6.68493	7.677	7.78414	7.53122	7.5704	7.72056	7.27602	7.60426	7.63867	7.52607	7.27685	7.22699	7.46838	7.60871	7.53431	7.23258	7.56907	7.84369	6.93364	7.20336	7.1939	8.04169	7.97893	7.35173	7.24189	8.2735	8.65541	8.58928	8.1951	8.74873	7.90942	7.83561	7.36095	7.30527	8.26809	7.53917	8.3303	8.77945	7.86889	8.15255	7.75778	8.38833	7.41192	8.83815	8.24027	7.22048	7.62024
NTN3	6.6388	7.34968	5.56913	6.93793	7.09828	7.78532	7.09509	7.20807	7.15539	6.35551	8.12793	6.11714	7.36453	6.23817	6.2782	6.70506	8.13634	7.75419	7.44831	7.46587	6.53089	5.76188	6.63043	7.7264	8.3392	6.37449	7.25125	7.05161	8.6128	8.14928	8.17603	7.95386	7.14397	8.42216	6.97583	8.19437	5.49488	7.55126	7.50218	7.31783	7.8298	8.03553	8.57425	7.55448	6.58363	9.47696	7.11675	7.1816	7.10857
NT5M	7.53482	6.96762	6.07007	8.84523	8.00648	8.09886	7.97663	6.5705	9.32766	7.69154	7.64162	9.30162	7.10194	6.89262	9.41525	7.35725	7.15477	7.40481	7.76841	7.74612	7.54064	9.10921	8.39453	7.56326	7.85981	8.33297	7.24349	7.28988	8.15437	8.34234	7.62702	8.05372	7.90265	8.66814	8.40661	8.01106	6.3893	7.60691	7.05969	8.27814	7.18881	7.11359	5.7128	8.5497	7.22404	7.92658	8.80999	7.51082	7.06936
NT5E	7.44753	7.44435	8.20612	7.44168	7.03753	7.94811	7.88697	7.13583	6.79578	7.55646	7.26018	7.54206	8.32156	8.00816	6.71737	6.66686	7.59435	7.05534	8.07578	8.36502	8.4997	7.80958	6.71252	5.94877	6.74419	6.77992	6.76031	8.50926	6.80652	6.90769	6.526	8.26075	8.62577	6.96321	8.23943	7.70264	7.25633	7.85805	6.33566	7.14091	6.88255	6.04736	8.61527	7.90187	8.57263	6.879	6.8684	7.53372	7.43031
NT5C3B	6.54818	6.97952	6.81177	6.70988	6.67859	7.9152	7.23219	7.19383	7.71439	7.02239	7.20759	7.50526	7.4802	7.70782	7.97756	6.60998	6.47048	7.59488	7.62126	6.75335	8.46688	7.61797	7.86581	8.22918	6.81696	7.71213	6.82456	7.71745	8.88401	7.3105	7.48448	7.74427	8.32471	6.98408	7.2362	8.00294	7.1586	6.60925	7.01761	7.27228	8.42266	8.71547	7.84302	7.38512	8.98826	6.36143	7.31043	7.17243	7.42705
NSUN7	6.73062	6.3526	6.97583	6.26391	7.59988	7.90308	8.59289	7.40445	6.59751	8.45574	7.85448	8.03179	9.19787	8.43803	7.45773	7.60728	7.25642	7.8107	7.89025	8.60802	7.5575	5.62143	6.21212	8.21709	7.40583	7.34633	7.292	7.35742	8.03118	7.75758	7.81325	8.04623	6.03163	7.5602	6.53788	7.91923	6.15003	8.10887	7.60401	8.27538	8.16637	7.72482	8.27354	8.21664	7.54863	9.35502	7.19855	7.12082	7.48529
NSUN3	7.35992	7.28053	6.48696	7.46685	7.73529	7.56484	7.4028	7.20869	8.44159	7.27698	7.85489	8.92689	7.2789	8.52233	8.15348	8.02472	7.94614	7.71686	7.08277	6.84897	6.79607	8.50487	7.95458	7.89765	7.53988	8.70141	7.34585	7.37334	7.3336	8.05386	7.20974	9.72523	7.97804	8.60114	8.38843	6.88331	7.22876	7.7523	7.93044	7.90106	7.68502	7.81192	7.13429	6.58149	6.95345	7.7814	8.211	7.67467	7.93191
NSG2	8.05617	7.60929	7.85542	7.35349	7.60022	7.19019	7.06708	6.56621	7.76342	8.06735	7.14299	7.55687	7.50454	7.71046	7.07551	7.88172	6.81115	6.73083	6.8434	6.73847	7.07783	7.12481	6.74892	8.38951	8.25851	8.53495	6.36452	7.1415	6.82442	7.40815	7.14883	7.98899	7.00562	8.58369	6.94969	7.21216	7.13415	6.82015	7.11986	7.66542	8.22406	7.58505	8.76799	7.47605	7.6876	6.40572	6.74178	6.81566	6.31467
NSG1	7.37501	8.03047	9.41506	6.65734	7.33596	8.50311	8.04483	6.5219	6.19072	8.05033	6.55374	6.3418	8.44322	7.52694	6.55693	6.102	7.24898	9.07535	7.57234	7.59412	9.17008	8.69668	8.73986	3.93239	7.7446	6.90122	7.73121	7.83284	4.7947	6.75541	8.7252	6.25666	7.21269	6.86316	8.92086	6.90113	7.53323	6.94386	6.02463	7.2314	4.87114	6.98421	8.65669	7.73151	8.02906	4.86757	7.89433	8.02984	7.97146
NRN1	7.74696	7.93596	7.30861	7.52361	7.15523	7.34581	7.041	6.99759	7.8329	6.77091	7.79925	7.1725	6.57441	7.07462	7.41345	8.13248	6.8775	7.24604	7.43291	7.36532	7.4908	7.11875	7.10932	8.45172	8.02044	7.17674	7.45326	8.09845	7.20335	8.03195	6.92276	8.8999	7.18997	8.63829	7.22366	8.34279	6.85129	6.94193	7.92747	8.49046	8.32575	7.7473	7.23393	8.29898	7.32648	8.26677	7.26524	6.80819	6.68216
NRIP3	6.90973	7.1539	7.43707	5.90761	8.03977	7.89251	6.9581	7.2127	7.00832	6.8283	8.11801	7.49577	6.89663	8.23716	7.4715	7.66069	7.89553	7.53685	7.13632	7.53111	7.97518	7.72167	7.78421	8.55222	8.2419	8.08243	7.30367	6.88639	7.25451	7.63717	7.08719	8.40136	8.00714	8.72856	7.31243	7.86512	6.21103	7.71137	7.68869	7.63083	8.07559	7.5544	7.28952	7.10018	6.58285	6.41594	7.16023	7.25522	7.15468
NRG3	7.86711	6.95858	7.76873	7.69993	7.50159	6.68032	6.88334	6.85873	7.93235	7.35372	7.93427	6.84511	7.73063	7.45617	7.76519	7.9931	6.73426	6.90787	7.11824	6.94652	7.61727	7.70981	7.7714	7.8994	8.12192	7.12236	7.10284	6.87699	7.14883	7.5121	6.86964	8.59618	7.13553	8.52524	7.16904	7.49163	6.79854	7.37022	6.35423	7.48164	7.2245	7.0625	8.20834	8.23901	8.04015	7.22097	7.21042	6.75565	6.63025
NRARP	6.87106	7.97644	7.68846	7.77141	7.56227	7.72691	7.34966	6.76958	7.32618	8.13105	8.39661	8.37314	7.54601	8.11852	7.25117	7.5691	7.17001	7.39969	7.17419	6.85263	8.42327	7.7587	7.99508	8.33143	7.17725	5.99289	5.60611	6.48242	5.65218	5.75304	6.53601	7.53756	6.20998	8.10121	8.15842	7.57038	6.27635	7.34232	7.26317	6.89576	7.35444	6.43797	6.73754	8.12951	6.94388	7.03332	7.33646	7.10516	6.78598
NR4A1	7.52989	6.37006	6.90924	7.57245	7.56403	6.92275	6.36926	7.26213	7.90259	7.23394	7.16948	6.52727	7.10044	7.45382	7.39959	6.8164	6.52067	7.23999	7.22798	7.1547	7.26803	7.25789	7.2485	7.82536	7.28008	7.31571	7.29616	6.80104	7.34225	7.44315	7.06247	8.79265	7.32891	8.66798	7.46434	7.37227	6.99121	7.08159	6.54597	7.76529	9.01389	6.79284	7.37274	8.43472	7.46502	8.20695	7.40396	6.94823	6.82257
NR3C2	6.93455	7.15441	7.37998	6.75289	7.09282	7.90531	7.51088	6.8841	7.46173	7.51906	7.10164	6.89566	7.61043	7.37686	7.70047	6.56506	7.29576	7.45349	7.52953	7.19789	8.11079	8.11502	6.46903	6.48529	6.99909	6.9394	7.3635	7.14114	7.09854	7.20972	7.0833	8.03325	7.23791	8.19941	7.87561	8.06262	7.54971	6.29996	6.90837	6.90185	6.64082	5.84957	7.37533	8.20521	7.39174	6.63723	7.5079	7.59207	7.36898
NR2F6	6.73447	6.9749	7.03479	6.83321	7.01493	7.33091	6.57716	7.25529	5.79717	6.80115	7.72388	7.0885	6.66052	7.84923	7.55475	7.12086	6.9358	7.84067	7.30532	6.97957	7.4532	7.16372	7.15432	6.60033	6.02165	7.76734	6.55663	6.27465	7.8818	6.58197	7.71286	7.53459	8.05832	7.57426	7.63532	6.527	6.3465	6.68652	7.06475	7.15812	7.31844	7.47772	7.36367	7.17657	6.20663	6.71901	7.64733	7.35916	6.76618
NR2F2	7.03187	7.62461	7.1532	8.10579	8.16693	6.59057	7.09799	7.19206	7.86745	7.52646	7.07695	6.94851	7.42599	7.54741	7.18281	7.51699	7.56571	7.65802	6.71321	7.03052	6.37952	6.97359	8.10983	7.79302	8.00709	7.03132	7.01179	6.37956	7.05781	8.14509	6.77846	8.50597	7.0445	8.06881	7.6049	7.07464	6.73348	7.26085	7.68757	9.26785	8.13252	7.10025	8.40545	8.1486	7.41022	7.12999	8.07428	6.66441	6.53893
NR2C2	7.57336	6.85264	7.84947	7.18846	7.84112	6.87357	7.73956	6.29693	7.4767	7.40637	7.90926	7.3867	7.90253	6.46121	7.51297	7.284	7.20009	7.24775	7.53721	7.86336	7.42779	6.98676	7.0958	7.67411	8.48173	7.71684	7.54528	7.73458	6.83761	8.31554	6.57141	7.70152	8.20612	7.13147	8.22638	8.69021	7.77263	7.38739	8.07248	7.60267	7.65182	7.62706	7.42732	8.15141	8.53851	7.75459	8.11517	6.52721	8.59764
NR1H3	8.61694	7.85576	7.6928	7.41987	7.12982	7.19147	7.53393	7.91696	7.50284	7.64052	7.91794	7.37053	7.75768	7.067	6.579	7.66488	7.91493	7.21619	7.56903	6.82783	7.69837	7.40616	7.78624	8.1668	7.86662	7.98858	8.32236	7.8064	8.71548	9.05107	7.76612	6.97503	7.58197	7.91262	6.80837	6.86987	9.08125	7.36091	6.97208	8.16067	8.69063	6.89142	7.00016	8.55888	6.98123	8.28077	7.45281	7.93938	8.09188
NR1D1	8.10239	8.0614	7.72111	7.92191	6.72277	7.56076	7.55391	7.26616	7.831	7.31347	6.38294	7.41173	7.22095	6.84154	7.24736	7.45572	6.66719	7.36881	6.90245	7.86889	7.09308	7.08438	7.07502	8.25382	8.45386	7.36008	7.1356	6.49189	7.16839	7.26887	6.88976	8.61281	7.80702	8.95976	7.90323	7.18517	6.8188	7.78209	7.20729	7.50052	7.24391	8.37873	7.33629	8.4057	7.29065	7.66482	7.90565	6.776	7.46865
NQO2	8.01812	7.36823	7.09481	8.69071	8.55312	8.30816	7.77337	8.02419	8.5874	7.45971	6.93451	8.95019	7.89482	7.52048	8.83274	7.81681	7.36745	7.15999	8.41621	8.96025	8.27458	6.72179	7.06819	8.61976	8.53816	8.53213	8.81917	8.04085	7.66287	8.39102	8.49975	9.09868	8.20446	8.00454	7.66751	8.63977	7.38173	8.87205	7.25662	8.81908	8.64859	7.28415	7.43874	8.37636	7.69059	9.20287	8.06053	7.82805	8.27322
NPSR1	8.43459	8.19371	8.59519	7.81403	7.85573	8.16555	7.4358	6.36059	8.25648	8.51482	7.49274	8.0263	7.86194	7.24749	7.95978	6.8324	7.25265	7.59973	7.1689	7.14601	8.16878	7.35494	7.73825	8.88275	8.76427	8.06114	7.74592	7.54785	8.16846	7.54286	7.837	8.91176	8.72495	9.50276	8.19679	7.96557	7.79668	7.92726	7.18595	7.77881	9.27721	6.67245	7.47144	8.54869	7.56504	7.51383	8.01108	7.04083	7.19122
NPRL3	8.83786	8.0756	8.75192	8.43442	8.62712	8.98642	8.05291	6.44163	9.77959	7.6044	9.09866	9.85335	7.62734	9.08952	10.2056	9.27826	8.75917	8.65649	6.95249	7.23572	7.27002	9.95665	9.08608	9.30576	8.78428	9.0619	7.31014	8.38725	7.51351	9.17592	6.17105	9.8133	8.47044	9.77555	8.99971	10.0555	8.32543	8.10017	9.03412	8.95067	8.93676	8.78952	7.66106	8.18263	7.53545	8.81051	8.8189	9.0611	8.4517
NPR1	7.60446	7.5649	6.66841	7.14061	5.76111	6.8464	7.17653	7.15221	6.96929	7.28323	7.2457	7.48261	6.84882	7.06597	7.45919	7.63398	6.36195	7.86213	7.48058	7.34566	7.62902	7.07326	7.03396	7.15955	7.7263	7.2263	7.33748	7.38207	6.86143	7.72741	8.02396	9.45462	7.94204	7.14728	8.40975	7.28808	7.36705	7.8657	7.18775	7.24471	7.38299	6.89981	7.98065	7.85634	7.56398	8.18096	7.0854	7.56512	6.98851
NPPA	6.18779	7.87264	6.8906	7.55246	6.68598	7.65489	6.9535	6.79894	7.10557	8.18293	6.86065	7.0776	6.78826	7.63809	7.4853	7.41627	7.61717	7.86018	7.01146	7.60461	6.99105	7.15583	8.52567	6.41449	7.17791	7.21337	7.19391	6.56376	7.23978	7.34019	6.96135	9.26878	7.22651	7.52081	7.25994	7.25655	7.31458	7.72483	6.44734	7.57168	7.45267	6.48627	7.66533	8.32698	7.36196	7.31172	7.3012	6.84767	6.72261
NPB	7.4534	7.08465	7.04735	9.06444	8.93014	8.84348	6.52467	7.08341	6.93637	7.28612	7.21409	7.14175	7.28311	7.01446	7.39412	7.35451	7.09117	7.15271	7.0499	7.26051	7.21162	7.34198	7.33205	6.52737	7.36542	7.40306	7.3824	6.71349	7.43109	7.68356	7.13554	8.96326	7.41701	7.59618	7.45249	7.4489	7.06026	7.15574	6.58992	7.7834	7.5112	6.63124	7.46331	9.46758	7.56079	7.50745	7.49629	7.01487	6.88211
NOXA1	7.24709	7.15531	8.28047	6.59305	6.95034	8.0961	7.04329	7.13172	7.2754	7.09531	7.69588	7.88549	7.30242	7.85042	7.53496	6.33351	6.73992	7.835	6.79035	7.18768	7.56047	7.64517	6.24657	6.63314	6.86807	6.86058	6.82329	6.98688	7.49068	6.71627	7.90551	7.7944	6.88256	6.49719	6.36085	6.7257	6.60378	7.1898	6.59421	6.67485	6.88167	6.25383	7.91393	7.93758	7.53924	7.47083	7.66981	7.77441	7.44675
NOTCH2NLA	7.77295	7.35474	7.81209	7.30965	7.07931	8.15681	6.29816	7.40346	8.25012	7.86705	7.29795	7.85766	8.46279	7.44229	7.23031	7.43518	6.89154	7.75976	6.93085	7.42849	8.00946	7.26399	7.27685	7.28744	9.30167	7.12365	7.40965	7.4431	7.35247	9.59259	5.83237	7.37129	8.76144	7.0476	8.60934	9.53592	6.816	7.55216	7.38518	7.20497	7.76167	7.72392	6.92866	7.54035	8.62101	8.23096	9.31365	6.75245	8.72508
NOD2	8.24068	8.28687	7.59294	9.23424	8.58135	8.09751	7.77677	8.42193	7.94602	7.93548	7.95207	8.04217	7.81112	7.65711	7.69879	8.40158	8.30602	7.46816	9.52357	9.31336	8.07612	8.11807	7.84287	9.75493	8.73157	8.86398	9.22012	8.2239	8.42068	9.90568	9.20412	9.43683	9.25761	8.20291	7.67354	9.41235	8.41151	7.68795	8.28167	9.13013	9.59766	8.04035	7.92667	8.79216	8.61982	8.62927	9.50927	8.37489	9.27081
NOCT	6.02271	6.67404	7.04001	7.01864	6.03392	5.9443	6.71153	6.34764	6.95978	6.85036	7.38478	6.72861	6.67867	7.00945	6.33499	5.95698	6.24825	6.92262	7.40777	6.95992	7.16515	6.46399	7.25565	6.98759	7.92342	5.96701	7.24497	7.59836	8.09909	7.90874	5.69714	6.91189	7.70511	5.62373	5.53999	8.28661	7.55139	7.59052	7.94309	7.83573	7.52769	8.10405	8.02343	6.55561	7.72858	7.08855	7.13763	6.43685	6.82852
NOC4L	6.62601	6.97245	7.63818	6.46752	6.71193	7.7352	7.43165	7.62915	7.61391	8.21326	7.62909	6.8836	7.58166	7.26943	7.3052	6.30914	7.12551	7.29231	7.53721	7.53885	7.95659	7.78946	8.09467	7.09335	7.38039	7.12734	6.87751	6.89892	6.93679	7.02455	6.98082	8.37453	6.91028	7.07995	6.94388	7.3953	8.3221	7.17285	6.8059	7.83738	7.55373	7.51486	7.69491	8.01648	7.2767	7.65882	7.74118	7.34381	7.45944
NNAT	7.58646	6.63255	7.43584	7.46978	7.54849	6.54682	7.5606	7.91238	7.37226	6.6601	6.21656	6.74805	7.16607	8.34946	7.38154	6.88019	7.28853	7.38277	6.94698	7.2104	7.24784	7.0567	7.04731	7.59434	7.50256	7.15146	7.01786	6.81085	7.06395	7.16486	7.1813	8.51439	7.5514	7.86676	8.30727	7.08081	7.23169	7.82236	7.87534	7.39747	8.84945	8.58649	7.52066	8.15645	7.18673	7.13624	7.12567	8.31631	6.8182
NMUR1	7.89865	7.7304	7.91251	7.13128	7.19452	8.38326	7.03457	7.22235	6.61155	8.26477	6.62555	7.10946	8.12746	6.89706	7.9044	6.58067	6.9462	8.0256	7.00299	6.6531	7.87382	6.61204	6.60265	5.84166	7.74101	7.17008	7.43462	6.01768	6.69631	7.00466	7.71011	8.14528	6.68299	6.85243	6.71654	6.71315	8.08585	7.35222	5.90082	7.02949	6.82392	6.10146	7.76908	7.78771	8.33996	6.76853	7.11493	7.95878	7.38844
NMT2	6.71412	7.2173	8.0636	7.01598	7.84226	7.99574	7.32935	6.39056	7.22461	7.69895	6.84056	7.33909	7.79151	7.40892	7.93374	6.42861	7.45686	8.55404	7.49331	7.60241	8.31624	8.07398	7.80423	6.42951	6.80419	7.40432	7.16326	7.81745	6.76844	7.31048	7.97658	6.50817	7.70472	5.64785	7.57848	7.7001	8.01883	7.33457	6.96566	6.75575	6.13764	7.07626	8.04991	7.09801	8.39597	6.98723	7.37088	7.59478	6.9286
NMNAT3	7.12057	7.14972	7.33196	7.20481	7.27878	7.43233	7.41559	6.86275	8.06768	7.23198	6.6239	8.33619	6.83453	6.62771	8.5319	7.87893	8.3341	7.69709	7.16316	7.33654	7.28543	7.89792	6.72233	7.92299	8.75164	7.6727	8.11777	7.47065	7.66463	8.0844	7.04825	8.43949	8.36504	7.41265	7.43793	7.55605	6.46334	8.26054	8.13746	8.26764	7.63082	7.56157	7.51444	7.9164	7.66267	7.93363	7.54586	7.49432	7.29448
NME4	8.57383	7.65217	7.64115	8.50816	8.09847	8.25554	7.43106	8.05108	7.91604	7.40687	8.87534	7.60131	7.15951	9.0198	7.74778	9.89148	8.84059	8.28155	6.95699	6.80784	7.47938	9.17317	8.44242	8.68976	7.92908	8.86544	7.81124	7.19321	7.45618	7.80685	8.5959	9.91464	8.55283	9.66186	8.4221	6.93679	7.1446	8.1656	8.04879	8.14282	8.71665	8.20227	7.31462	8.87141	6.83453	7.66123	7.90032	8.48841	7.86941
NLRX1	7.23783	7.32952	7.44599	7.68168	8.15172	7.51219	8.05247	7.39233	7.3893	7.62521	7.9317	8.09759	8.21921	7.54796	8.20008	7.58986	6.57922	7.42345	7.29228	8.15926	7.77744	7.51721	7.81759	7.87184	8.19846	7.83735	7.42001	7.30918	8.91908	7.48766	9.05793	8.90174	7.62021	7.77436	6.51269	7.48902	6.65747	7.8327	7.77557	7.48655	8.21363	7.74049	7.11328	8.14538	7.81806	6.85329	7.53398	8.35254	6.20924
NLRP2	6.73331	6.98829	7.35734	6.66224	4.90079	7.13265	7.17278	7.57443	7.24399	6.99096	7.49462	8.09383	7.30931	7.33093	8.42461	6.9596	7.76172	8.35493	6.26233	6.65954	6.77086	8.51577	7.81605	6.51074	6.71633	6.5773	6.55756	7.31721	7.11861	7.046	7.89995	8.06794	7.05894	7.22068	8.16958	6.62109	8.32511	8.24483	6.6075	7.00585	7.12999	6.8244	7.1311	7.70669	7.26057	6.67704	8.00275	6.85071	6.67347
NLRP1	7.16434	7.27622	7.10464	6.29588	7.6006	7.73156	7.26262	6.65152	6.79886	8.22418	8.06153	8.14488	8.41671	7.78837	7.60148	6.0981	7.32135	7.97218	6.87746	7.73256	8.07941	6.75734	6.96531	6.74197	7.45833	7.58538	7.66657	6.85628	8.54395	7.95466	6.16239	7.89962	7.27571	7.60484	6.88192	8.12472	7.75912	8.51028	7.55367	7.84376	7.80423	7.14715	8.14975	7.71432	8.16491	7.5755	8.40566	6.97527	7.37675
NLRC4	7.95376	7.34291	7.27889	8.4904	7.44545	7.2569	7.63598	8.77055	7.58551	7.278	7.71366	7.26333	7.4102	7.37889	7.30829	8.06655	7.75471	6.77092	9.19586	8.24748	7.10471	6.38189	7.45428	8.59895	8.40659	7.58725	8.05208	7.92072	8.57468	8.24128	7.97919	8.2583	8.14729	8.17845	7.32891	7.4371	7.41707	7.90184	8.23734	8.2487	8.21483	8.29335	7.60903	7.8101	7.03345	9.15505	7.65956	8.10423	7.93898
NLGN2	7.39692	7.28193	7.3852	7.61243	6.80247	7.86131	7.56362	6.91697	7.81285	8.22872	7.09153	7.38008	7.70978	7.89668	7.08483	6.74378	6.67982	7.29066	6.88882	6.82348	7.70257	8.23474	6.92699	7.16392	8.27429	7.80461	8.18569	7.3482	7.91003	6.67744	7.36697	8.02136	7.02577	8.49875	7.2886	6.59374	6.91103	7.48742	6.64359	6.90908	8.22181	7.06165	8.20441	8.29249	7.65797	7.5949	6.63841	6.50988	7.43029
NKX3-1	7.11765	7.6683	8.62005	5.78772	5.85804	5.67567	7.75934	6.43396	8.51488	7.34064	6.06391	9.71043	7.3618	6.28699	9.86459	7.57633	7.9553	9.78468	6.07081	6.28521	6.23737	6.09704	6.08758	5.31992	7.65793	6.15531	7.4846	5.49748	6.18205	6.28374	6.89583	7.6437	6.16862	6.50252	6.80398	9.88631	6.17816	5.91937	5.3796	7.3457	6.25847	9.53917	6.21279	7.283	8.26015	8.62184	6.24425	8.5811	7.39943
NKG7	8.7172	8.82638	9.24952	8.56667	8.64956	9.52167	8.8946	8.45308	8.42736	9.10579	7.46238	8.75217	8.66701	7.93792	9.729	7.06457	8.03276	9.07432	8.03292	7.70459	9.05571	8.2267	9.19194	8.39324	8.38594	8.64053	8.48645	7.87335	8.94185	9.02985	9.82749	8.11135	7.88146	7.62586	8.22849	8.17768	9.10649	7.88914	7.28932	8.37184	8.39419	7.87568	8.54356	9.07194	8.80374	7.49951	8.442	9.15398	8.58948
[truncated: 1,408 more rows]
[truncated: 17 more columns]
