# Supplementary material for: Integrated bioinformatic analyses investigate macrophage-M1-related biomarkers and tuberculosis therapeutic drugs
Source: Front Genet. 2023 Feb 8;14:1041892. doi: 10.3389/fgene.2023.1041892 (PMC9945105; doi:10.3389/fgene.2023.1041892)
Supplement: Supplementary file 2 [file Table3.XLSX]

## Sheet: Sheet1
	moduleGenes	GS.Macrophages M1	geneModuleMembership$MMred	p.GS.Macrophages M1	MMPvalue$p.MMred
ZNF702P	TRUE	0.290798	0.661173	0.017848	1.52e-09
ZNF684	TRUE	0.401401	0.805521	0.00083669	3.49e-16
ZCCHC2	TRUE	0.495864	0.666233	2.3e-05	1.03e-09
XAF1	TRUE	0.49138	0.901721	2.8e-05	5.39e-25
WASHC2A	TRUE	0.31164	0.437898	0.0108597	0.000235938
USP9Y	TRUE	-0.180386	-0.288527	0.14723	0.0188025
USP18	TRUE	0.0610324	0.443105	0.626393	0.000194619
UBQLNL	TRUE	0.325311	0.599232	0.00769292	1.06e-07
TYMS	TRUE	0.379878	0.664281	0.0016551	1.19e-09
TXNDC5	TRUE	0.421307	0.630675	0.000426981	1.38e-08
TXLNGY	TRUE	-0.232896	-0.375682	0.0598538	0.00188067
TTC21A	TRUE	0.233998	0.53542	0.0586196	3.62e-06
TRIM23	TRUE	-0.153401	-0.440939	0.218801	0.000210927
TOP2A	TRUE	0.321004	0.572733	0.00858979	5.03e-07
TNFRSF17	TRUE	0.246455	0.47673	0.0460598	5.2e-05
TMCO4	TRUE	0.209591	0.431111	0.0912181	0.000301832
TIMM10	TRUE	0.431349	0.791732	0.000299271	2.49e-15
THNSL2	TRUE	0.317298	0.408584	0.0094332	0.0006595
THBD	TRUE	-0.37786	-0.307423	0.00176038	0.0120416
TGM1	TRUE	0.261969	0.58977	0.0335998	1.88e-07
STIL	TRUE	0.31959	0.497033	0.0089034	2.18e-05
SPP1	TRUE	-0.128033	-0.380487	0.305603	0.00162448
SPATS2L	TRUE	0.519691	0.925593	7.76e-06	1.06e-28
SNAPC5	TRUE	0.310934	0.418401	0.0110502	0.000472273
SIGLEC11	TRUE	0.348138	0.429695	0.0041774	0.00031755
SIGLEC1	TRUE	0.458902	0.718736	0.000106452	1.08e-11
SFXN5	TRUE	-0.386612	-0.391981	0.00134359	0.00113415
SERPINB9P1	TRUE	0.346485	0.530127	0.00437287	4.7e-06
SAMHD1	TRUE	0.266863	0.397837	0.0303089	0.000939738
SAMD9L	TRUE	0.426762	0.77683	0.000352493	1.77e-14
RTP4	TRUE	0.5112	0.864691	1.15e-05	8.32e-21
RSAD2	TRUE	0.515568	0.907145	9.42e-06	9.55e-26
RPS4Y1	TRUE	-0.238479	-0.380877	0.0538161	0.00160513
RPH3A	TRUE	0.134526	0.520037	0.281519	7.64e-06
RFLNB	TRUE	-0.28708	-0.582117	0.0194331	2.95e-07
PTP4A3	TRUE	-0.213253	-0.31576	0.0855763	0.0098038
POLE2	TRUE	0.241397	0.466632	0.0508638	7.84e-05
PLSCR1	TRUE	0.348601	0.647049	0.00412417	4.35e-09
PGM5	TRUE	-0.24243	-0.276901	0.0498504	0.0243994
PEX11G	TRUE	0.0532366	0.301301	0.671176	0.0139543
PDPK1	TRUE	-0.0679502	-0.371712	0.587743	0.00211901
P2RY6	TRUE	0.481208	0.509884	4.31e-05	1.23e-05
OTX1	TRUE	-0.19633	-0.345913	0.114121	0.00444239
OTOF	TRUE	0.253188	0.780218	0.0402515	1.15e-14
ORM1	TRUE	-0.391276	-0.502126	0.00115986	1.74e-05
OASL	TRUE	0.399628	0.869789	0.000886607	2.64e-21
OAS3	TRUE	0.505175	0.914272	1.52e-05	8.3e-27
OAS2	TRUE	0.485257	0.836752	3.63e-05	2.15e-18
OAS1	TRUE	0.328954	0.712542	0.00699937	1.95e-11
NCAPG	TRUE	0.384219	0.551387	0.00144763	1.6e-06
MZT2A	TRUE	-0.0279794	-0.265298	0.82353	0.0313305
MZB1	TRUE	0.340331	0.623683	0.00517359	2.22e-08
MYBPH	TRUE	-0.373254	-0.447357	0.00202339	0.00016592
MYBL2	TRUE	0.342206	0.323683	0.00491693	0.00802168
MX1	TRUE	0.37321	0.799284	0.00202607	8.64e-16
MT1IP	TRUE	0.373534	0.683302	0.00200643	2.59e-10
MT1A	TRUE	0.416788	0.745728	0.00049925	6.8e-13
MPZL1	TRUE	-0.0440577	-0.299537	0.725395	0.0145519
MOV10	TRUE	0.482569	0.887168	4.07e-05	3.56e-23
LY6E	TRUE	0.486312	0.881335	3.48e-05	1.63e-22
LGALS3BP	TRUE	0.504298	0.815698	1.58e-05	7.39e-17
KISS1R	TRUE	-0.322117	-0.45229	0.00834962	0.000137525
KIAA1958	TRUE	0.183216	0.530119	0.140882	4.7e-06
JCHAIN	TRUE	0.339746	0.556133	0.00525593	1.25e-06
ISG15	TRUE	0.498807	0.878303	2.02e-05	3.48e-22
IL1RAP	TRUE	-0.213038	-0.399365	0.0858991	0.000894219
IGLL3P	TRUE	0.249589	0.302339	0.0432762	0.0136126
IFITM4P	TRUE	0.164607	0.530805	0.186584	4.54e-06
IFIT5	TRUE	0.384525	0.764614	0.00143395	7.92e-14
IFIT3	TRUE	0.413204	0.70561	0.00056429	3.7e-11
IFIT1	TRUE	0.412303	0.816255	0.000581815	6.77e-17
IFI44L	TRUE	0.547663	0.902621	1.94e-06	4.08e-25
IFI44	TRUE	0.516887	0.90109	8.86e-06	6.56e-25
IFI27	TRUE	0.409854	0.822925	0.000631969	2.31e-17
IDO1	TRUE	0.521803	0.487268	7.02e-06	3.34e-05
HESX1	TRUE	0.365311	0.644888	0.00256067	5.09e-09
HES4	TRUE	0.197951	0.485514	0.111106	3.6e-05
HERC6	TRUE	0.350852	0.722376	0.00387328	7.57e-12
HERC5	TRUE	0.46918	0.857673	7.07e-05	3.75e-20
H2BC9	TRUE	0.139123	0.350274	0.265246	0.00393638
H2BC17	TRUE	0.21284	0.457331	0.0861988	0.000113184
GTPBP2	TRUE	0.218957	0.563726	0.0773404	8.29e-07
GPR34	TRUE	-0.208172	-0.4555	0.0934814	0.000121526
GLDC	TRUE	0.303695	0.537342	0.0131774	3.29e-06
GINS2	TRUE	0.320398	0.586719	0.00872303	2.25e-07
GALM	TRUE	0.387145	0.804414	0.00132131	4.11e-16
FMNL2	TRUE	0.300587	0.411981	0.0141936	0.000588206
FBXO11	TRUE	-0.0949183	-0.243164	0.448391	0.0491414
FAM13A-AS1	TRUE	-0.338449	-0.453359	0.00544295	0.000131995
EPSTI1	TRUE	0.484304	0.795701	3.78e-05	1.43e-15
DLGAP5	TRUE	0.30016	0.615081	0.0143383	3.91e-08
DHX58	TRUE	0.488053	0.870723	3.23e-05	2.13e-21
DHCR24	TRUE	0.145596	0.373965	0.243429	0.00198063
DDX60	TRUE	0.492938	0.86861	2.61e-05	3.46e-21
DDX58	TRUE	0.402034	0.690507	0.000819499	1.41e-10
CYBRD1	TRUE	-0.519575	-0.610897	7.8e-06	5.12e-08
CXCL6	TRUE	-0.0502653	-0.319722	0.688561	0.00887383
CXCL10	TRUE	0.779074	0.817798	1.33e-14	5.3e-17
CMPK2	TRUE	0.492695	0.865627	2.64e-05	6.76e-21
CLDN23	TRUE	0.320055	0.374125	0.00879915	0.00197111
CINP	TRUE	0.282628	0.425018	0.0214876	0.000374908
CENPN	TRUE	0.402909	0.513036	0.000796278	1.06e-05
CDCA5	TRUE	0.334214	0.512627	0.00609483	1.08e-05
CDC45	TRUE	0.259814	0.638085	0.0351407	8.27e-09
CDC20	TRUE	0.338064	0.629167	0.0054995	1.53e-08
CD38	TRUE	0.540572	0.810724	2.79e-06	1.6e-16
CCNB2	TRUE	0.315532	0.65396	0.00985992	2.62e-09
CCL8	TRUE	0.382771	0.639991	0.00151407	7.23e-09
CCL3	TRUE	0.254836	0.331624	0.0389261	0.00652656
CCL2	TRUE	0.31896	0.692052	0.00904633	1.23e-10
CBR1	TRUE	0.297889	0.480841	0.01513	4.38e-05
CAMK1D	TRUE	-0.0691339	-0.37595	0.581239	0.00186548
BAZ2A	TRUE	0.242092	0.376457	0.0501806	0.00183703
BATF3	TRUE	0.417658	0.318936	0.000484523	0.00905174
ATP1B2	TRUE	0.114704	0.345389	0.359098	0.00450695
ASPM	TRUE	0.347899	0.575005	0.00420526	4.43e-07
ARHGEF40	TRUE	-0.352178	-0.437565	0.00373193	0.000238828
APOOL	TRUE	0.149041	0.391279	0.232337	0.00115975
ANKRD55	TRUE	-0.243768	-0.375646	0.0485632	0.00188269
ADGRE3	TRUE	-0.413063	-0.58753	0.000567008	2.15e-07
