# Supplementary material for: Integrated bioinformatic analyses investigate macrophage-M1-related biomarkers and tuberculosis therapeutic drugs
Source: Front Genet. 2023 Feb 8;14:1041892. doi: 10.3389/fgene.2023.1041892 (PMC9945105; doi:10.3389/fgene.2023.1041892)
Supplement: Supplementary file 3 [file Table4.XLSX]

## Sheet: up
	logFC	AveExpr	t	P.Value	adj.P.Val	B
ANKRD22	3.76055	6.84262	18.5881	3.51566e-40	1.12167e-36	80.7139
BATF2	3.45805	6.6979	20.5004	1.18398e-44	1.13325e-40	90.8308
GBP6	2.94932	6.87373	18.2957	1.76782e-39	4.83448e-36	79.125
FCGR1A	2.93447	6.97838	16.1668	3.05881e-34	3.25304e-31	67.2435
C1QB	2.92924	7.08811	15.3632	3.30104e-32	2.03845e-29	62.6254
FCGR1B	2.82737	7.20581	16.0787	5.09401e-34	4.54319e-31	66.7405
RSAD2	2.46722	7.32075	13.0428	3.33615e-26	8.99492e-24	48.9725
GBP5	2.45326	7.78312	21.913	7.90678e-48	1.5136e-43	97.9959
CARD17	2.43415	7.16039	15.7415	3.61495e-33	2.563e-30	64.8077
IFIT3	2.40314	7.63052	10.8223	2.27102e-20	2.51296e-18	35.7034
IFI44L	2.39189	7.71769	12.0161	1.65799e-23	2.9388e-21	42.8383
EPSTI1	2.35687	7.93486	18.8844	6.92027e-41	2.64949e-37	82.3123
GBP1	2.27929	7.6663	19.5092	2.32704e-42	1.48489e-38	85.6464
AIM2	2.17295	7.85049	16.898	4.58135e-36	7.30839e-33	71.3851
SEPTIN4	2.08831	7.37545	12.9856	4.70913e-26	1.25204e-23	48.6319
CASP5	1.96714	7.35136	11.1071	4.06861e-21	5.02486e-19	37.4018
IFI27	1.91948	7.6292	6.6436	5.77645e-10	8.61204e-09	12.116
RTP4	1.9034	7.39783	15.1046	1.50908e-31	8.75402e-29	61.1255
OAS3	1.8721	7.60676	12.3267	2.52813e-24	5.04125e-22	44.6965
TIMM10	1.8385	7.94609	12.2528	3.95439e-24	7.56988e-22	44.2545
ISG15	1.83344	7.92521	9.8971	5.85719e-18	3.99019e-16	30.2213
IFI44	1.83251	8.04742	13.1103	2.22037e-26	6.25067e-24	49.3747
CACNA1E	1.82068	7.42593	12.5388	7.00542e-25	1.5068e-22	45.9645
ETV7	1.77993	7.32238	16.0194	7.18143e-34	5.97713e-31	66.4018
FBXO6	1.75552	7.51138	17.4637	1.85045e-37	3.93591e-34	74.5467
CEACAM1	1.71144	7.72585	13.7105	6.01243e-28	2.05528e-25	52.9399
SCO2	1.70936	7.90039	15.1121	1.4442e-31	8.63948e-29	61.1689
TNFAIP6	1.64409	8.14556	12.8948	8.14929e-26	2.026e-23	48.0901
CXCL10	1.63173	7.12516	9.36697	1.35879e-16	7.22534e-15	27.1194
GBP4	1.62552	7.64854	17.2869	5.02654e-37	9.62231e-34	73.5624
LHFPL2	1.61898	7.50328	16.4179	7.18144e-35	9.81959e-32	68.6724
OASL	1.61029	7.88523	11.7268	9.5646e-23	1.53862e-20	41.1068
VAMP5	1.56868	8.24583	15.7293	3.88014e-33	2.65277e-30	64.7378
LAP3	1.56668	7.87784	13.801	3.49554e-28	1.21664e-25	53.4756
IFIT1	1.55593	7.95892	9.12816	5.53221e-16	2.69473e-14	25.735
XAF1	1.50393	8.0895	14.7377	1.31752e-30	6.63717e-28	58.9866
P2RY14	1.50311	7.21204	11.0252	6.67497e-21	7.88759e-19	36.9128
PLSCR1	1.48892	7.25121	10.4104	2.71303e-19	2.36071e-17	33.2539
SAMD9L	1.45809	7.92398	15.7908	2.71228e-33	1.99697e-30	65.0911
HERC5	1.45797	8.1783	10.5899	9.21833e-20	9.0034e-18	34.3198
PARP9	1.43356	8.10939	16.0895	4.78518e-34	4.54319e-31	66.8022
PSTPIP2	1.42316	7.91404	16.3252	1.2246e-34	1.48883e-31	68.1462
CARD16	1.42156	7.6657	12.8209	1.27327e-25	3.08534e-23	47.6492
MYOF	1.42126	7.54689	12.6096	4.56523e-25	1.01619e-22	46.3876
SLAMF8	1.41624	7.24195	12.7997	1.44688e-25	3.46221e-23	47.5229
SOCS1	1.41081	7.40456	13.8181	3.15346e-28	1.13899e-25	53.5773
WARS1	1.38137	8.27338	13.88	2.1768e-28	8.01354e-26	53.9434
IFI35	1.3709	8.03104	15.6018	8.16984e-33	5.39294e-30	64.0032
SLC6A12	1.37074	7.36814	11.0354	6.27593e-21	7.46212e-19	36.9737
PARP14	1.35103	8.03994	15.8355	2.09108e-33	1.60118e-30	65.3476
UBE2L6	1.34908	8.4764	19.3455	5.63347e-42	2.69604e-38	84.7777
SLC26A8	1.34257	7.87481	9.91309	5.3245e-18	3.67967e-16	30.3154
STAT1	1.33864	8.59278	16.0744	5.22123e-34	4.54319e-31	66.7162
TRIM22	1.33847	7.9664	14.4141	8.99179e-30	4.09833e-27	57.0904
CLEC4D	1.31567	7.38801	10.9493	1.05569e-20	1.22479e-18	36.46
KREMEN1	1.3005	7.32304	7.92187	5.66456e-13	1.52085e-11	18.9103
MYL9	1.274	7.58386	8.77524	4.33203e-15	1.75695e-13	23.7068
ADM	1.26612	8.41683	11.0541	5.60555e-21	6.74887e-19	37.0852
CMPK2	1.25793	7.11356	8.74131	5.27366e-15	2.112e-13	23.513
GK	1.25541	7.85898	11.828	5.18161e-23	8.70101e-21	41.7124
SMCO4	1.25419	7.6153	16.3225	1.24438e-34	1.48883e-31	68.1304
OAS1	1.24228	7.52963	6.76573	3.05186e-10	4.81631e-09	12.7402
IFIT2	1.23177	8.51408	12.4876	9.54518e-25	2.00795e-22	45.6589
ANXA3	1.22125	7.44906	8.42347	3.29266e-14	1.12355e-12	21.7093
RAB20	1.22029	7.14655	10.2114	8.9485e-19	6.82474e-17	32.0757
ACTA2	1.21711	7.66255	10.825	2.23487e-20	2.48733e-18	35.7192
PRRG4	1.21068	7.55653	10.2824	5.84759e-19	4.6066e-17	32.4957
DHRS9	1.20054	8.02118	10.5307	1.31618e-19	1.22309e-17	33.9682
ZDHHC19	1.19978	7.4299	6.98152	9.75308e-11	1.67297e-09	13.8571
H3C4	1.19352	7.50753	9.71363	1.74556e-17	1.092e-15	29.1437
C2	1.18704	7.30797	11.5451	2.87488e-22	4.36777e-20	40.0195
CD274	1.1861	7.57142	9.76917	1.25469e-17	8.05991e-16	29.4695
CALHM6	1.1844	7.70485	10.2947	5.4319e-19	4.33262e-17	32.5685
ASPHD2	1.17651	7.51857	14.5458	4.10966e-30	1.91881e-27	57.8635
TCN2	1.17204	7.29399	9.64896	2.56258e-17	1.54749e-15	28.7649
LILRB4	1.16493	7.41006	11.8205	5.42155e-23	9.02476e-21	41.6677
TAP1	1.16225	8.60666	16.9297	3.82374e-36	6.65435e-33	71.5632
VPS9D1	1.15408	7.89014	12.4942	9.17065e-25	1.9506e-22	45.6984
MX1	1.15156	8.51691	8.52747	1.81242e-14	6.52164e-13	22.2971
ZNF438	1.14905	7.66686	12.1865	5.90891e-24	1.10896e-21	43.8577
DDX60	1.14839	7.49788	10.06	2.21548e-18	1.61873e-16	31.1808
HP	1.13984	7.26519	5.77697	4.47907e-08	4.67263e-07	7.87297
TNFSF13B	1.1366	8.45959	12.7049	2.56564e-25	5.98953e-23	46.957
GADD45G	1.12569	7.29344	10.2539	6.93798e-19	5.42097e-17	32.3269
APOL6	1.12098	7.06698	9.39912	1.12404e-16	6.06127e-15	27.3065
DUSP3	1.12043	8.23141	14.3962	1.00025e-29	4.45296e-27	56.9852
ZBP1	1.11961	7.97247	13.1981	1.30795e-26	3.73703e-24	49.8975
LMNB1	1.10731	7.52979	8.74187	5.25665e-15	2.112e-13	23.5162
LY6E	1.09815	7.72183	7.95552	4.6892e-13	1.27638e-11	19.0961
PSMB9	1.09685	8.15114	13.9816	1.1859e-28	4.66748e-26	54.5432
IFITM1	1.09156	8.96158	14.8034	8.93334e-31	4.62192e-28	59.3702
IDO1	1.09106	6.9767	6.74674	3.37148e-10	5.25327e-09	12.6427
TNFSF10	1.09013	8.4573	14.2687	2.13636e-29	8.89051e-27	56.2359
IFIH1	1.08991	7.8218	14.7215	1.45034e-30	7.11894e-28	58.8918
PLAUR	1.08744	7.89739	14.343	1.37269e-29	5.97213e-27	56.6727
LIMK2	1.08487	7.50556	9.68759	2.03755e-17	1.25822e-15	28.9911
TIFA	1.08325	7.24389	9.90665	5.53299e-18	3.79866e-16	30.2774
GBP3	1.08131	7.25739	8.53625	1.72317e-14	6.23769e-13	22.3469
SPATS2L	1.08078	7.37611	8.44868	2.84949e-14	9.88185e-13	21.8516
GPR84	1.07791	7.27938	8.02143	3.23609e-13	9.13694e-12	19.4608
SAMD14	1.06895	7.24564	7.73396	1.61818e-12	3.96124e-11	17.8787
SORT1	1.06694	7.6589	14.1544	4.22308e-29	1.72005e-26	55.5629
OSM	1.0646	7.49211	8.88502	2.28916e-15	9.84749e-14	24.3353
MARCO	1.06451	7.14635	8.24189	9.28555e-14	2.90447e-12	20.6889
GBP2	1.06231	8.76981	15.8736	1.67523e-33	1.33621e-30	65.5664
SIGLEC16	1.06058	7.37591	9.06023	8.23486e-16	3.82621e-14	25.3429
EPB41L3	1.05259	7.63323	14.8777	5.75487e-31	3.14758e-28	59.8043
TMEM140	1.05185	8.33616	14.3068	1.70304e-29	7.24472e-27	56.4597
HCAR3	1.0443	7.67835	8.79085	3.95693e-15	1.61046e-13	23.796
TLR5	1.03613	8.06647	9.12185	5.74063e-16	2.78916e-14	25.6986
H2AC21	1.03459	7.32182	7.90337	6.28396e-13	1.66612e-11	18.8083
GUSBP14	1.0253	8.00356	8.259	8.42381e-14	2.65225e-12	20.7848
H4C8	1.02159	7.71266	7.02513	7.72917e-11	1.3537e-09	14.0849
NAIP	1.02077	7.81121	9.90329	5.64513e-18	3.85945e-16	30.2576
IFI30	1.0196	8.04992	13.4878	2.28903e-27	7.18342e-25	51.6193
PSME2	1.018	8.2877	17.7638	3.42408e-38	8.1934e-35	76.2081
IL15	1.01784	7.55052	13.602	1.15257e-27	3.73959e-25	52.2971
STAT2	1.01721	8.58585	16.1967	2.57229e-34	2.89655e-31	67.4143
C4BPA	1.01655	7.85999	3.14268	0.00203089	0.00865295	-2.36438
C1QC	1.01485	7.4497	8.356	4.8442e-14	1.59061e-12	21.3293
MCEMP1	1.01083	8.19915	7.05424	6.61566e-11	1.16938e-09	14.2374
BRSK1	1.00479	8.16399	11.2192	2.06602e-21	2.65436e-19	38.0712
ASPRV1	1.00368	7.52757	8.62322	1.04396e-14	3.93395e-13	22.8404
H2AC20	1.0025	8.37801	10.6711	5.65133e-20	5.75443e-18	34.803
FLVCR2	0.999576	7.63694	13.9608	1.34245e-28	5.13969e-26	54.4208
MCTP1	0.997885	7.54976	10.4869	1.71231e-19	1.5535e-17	33.7083
PSG9	0.994838	7.38724	7.71022	1.8464e-12	4.46847e-11	17.7491
IL1B	0.992604	8.13801	10.4617	1.99274e-19	1.77428e-17	33.5586
ITGA2B	0.991628	7.54817	8.13221	1.73056e-13	5.09663e-12	20.0764
JAK2	0.989195	7.70658	13.6419	9.07061e-28	3.04629e-25	52.5337
PIK3AP1	0.988873	7.8475	12.7625	1.81192e-25	4.28218e-23	47.3006
KLHDC8B	0.98206	7.72653	9.93024	4.807e-18	3.3462e-16	30.4163
RHBDF2	0.981622	8.25674	14.7147	1.50945e-30	7.22387e-28	58.8524
TRAFD1	0.98088	7.87833	13.9803	1.19473e-28	4.66748e-26	54.5359
SAMD4A	0.977698	7.14887	9.33669	1.62429e-16	8.56577e-15	26.9434
MOV10	0.976874	7.71816	11.6501	1.5222e-22	2.38848e-20	40.6477
TYMP	0.974385	8.71781	13.3049	6.87726e-27	2.02541e-24	50.5326
SP140	0.973615	7.71353	11.0799	4.79562e-21	5.8473e-19	37.2394
OPLAH	0.9683	7.56425	6.2836	3.6607e-09	4.66246e-08	10.3123
DTX3L	0.965362	7.07943	6.32819	2.9207e-09	3.78801e-08	10.5327
DDX58	0.963739	7.54708	9.11641	5.92687e-16	2.8651e-14	25.6671
STX11	0.958294	8.30658	13.385	4.24528e-27	1.31076e-24	51.0091
HCAR2	0.956613	7.62823	8.45956	2.67717e-14	9.35201e-13	21.913
ELANE	0.947587	7.23822	4.80236	3.87159e-06	2.8407e-05	3.55905
DYSF	0.947572	8.30059	8.93057	1.75577e-15	7.69125e-14	24.5967
CEACAM8	0.945907	7.15631	4.07793	7.46919e-05	0.00043145	0.730102
SOCS3	0.942426	7.11808	6.78696	2.72995e-10	4.33328e-09	12.8493
GADD45B	0.942345	7.60486	13.2896	7.53683e-27	2.18602e-24	50.4421
IFIT5	0.942113	7.43627	9.72411	1.64013e-17	1.02941e-15	29.2052
TAP2	0.941866	7.7528	10.7602	3.30389e-20	3.51369e-18	35.3331
CCR1	0.937722	8.00202	9.95421	4.16645e-18	2.93229e-16	30.5574
MSRB2	0.936847	8.25987	13.3514	5.19776e-27	1.57938e-24	50.8092
POLB	0.935168	8.14773	16.1364	3.64736e-34	3.67481e-31	67.07
FAS	0.934448	7.42152	10.3273	4.46569e-19	3.63774e-17	32.7619
FRMD3	0.931164	7.56567	8.02684	3.13886e-13	8.88864e-12	19.4908
IL1RN	0.924929	8.11404	8.17336	1.37053e-13	4.09937e-12	20.3059
LGALS3BP	0.923149	7.38058	7.45527	7.53746e-12	1.60144e-10	16.3677
MT1A	0.920003	8.10433	9.25868	2.57108e-16	1.309e-14	26.4905
ASGR2	0.916415	7.72922	7.50405	5.76735e-12	1.25033e-10	16.6305
KCNJ15	0.910959	8.08407	6.8254	2.23e-10	3.61463e-09	13.0472
MT1IP	0.909121	7.32481	8.17629	1.34792e-13	4.03807e-12	20.3222
WDFY1	0.904974	8.37258	16.6584	1.80319e-35	2.65526e-32	70.0347
SQOR	0.901007	7.83609	13.6079	1.11242e-27	3.67155e-25	52.3321
LPCAT2	0.90042	7.47091	4.89516	2.5895e-06	1.98046e-05	3.94604
LOXL3	0.899346	7.28768	9.87123	6.83385e-18	4.57414e-16	30.0691
KCNJ2	0.897205	8.07162	10.5804	9.75957e-20	9.43573e-18	34.2635
NOD2	0.897148	8.02455	8.50611	2.04924e-14	7.31877e-13	22.1762
TMEM51	0.893148	7.24397	6.95222	1.13982e-10	1.93094e-09	13.7044
CEACAM6	0.881478	7.19596	4.23556	4.03508e-05	0.000244674	1.31544
MTHFD2	0.87988	7.6841	13.3415	5.51746e-27	1.65032e-24	50.7502
SECTM1	0.877965	7.1077	10.5547	1.1394e-19	1.07978e-17	34.1106
CLEC5A	0.876915	7.36521	7.0917	5.41287e-11	9.69304e-10	14.434
ITPRIPL2	0.874349	7.80182	9.37113	1.3259e-16	7.07011e-15	27.1436
CGAS	0.873755	7.17575	7.99112	3.83836e-13	1.06644e-11	19.293
LY96	0.870734	8.73649	11.3831	7.66208e-22	1.07062e-19	39.0511
CD38	0.869244	7.36552	6.26663	3.98843e-09	5.04963e-08	10.2286
FFAR2	0.865788	8.4327	9.03517	9.53444e-16	4.36645e-14	25.1985
LGALS9	0.863937	7.52005	8.79155	3.94092e-15	1.60855e-13	23.8
FCER1G	0.863135	8.55948	10.7152	4.33252e-20	4.51082e-18	35.0655
BST2	0.858906	8.08796	13.9336	1.57968e-28	5.92936e-26	54.2601
RNASE3	0.858667	7.55509	4.74832	4.88207e-06	3.51212e-05	3.33616
CNIH4	0.858559	8.23457	11.9772	2.09805e-23	3.65118e-21	42.6057
GASK1B	0.852984	7.87019	8.36918	4.49268e-14	1.48538e-12	21.4034
RNASE2	0.851453	8.08813	7.47319	6.83221e-12	1.46296e-10	16.4642
CASP4	0.849365	8.51918	12.9799	4.87563e-26	1.27855e-23	48.5976
SRBD1	0.849241	7.7542	14.8172	8.23327e-31	4.37804e-28	59.4508
IFI16	0.848797	8.30535	12.3283	2.50302e-24	5.04125e-22	44.7064
SLPI	0.846494	7.55923	4.64097	7.69914e-06	5.33615e-05	2.89884
DEFA4	0.845196	7.2877	3.37157	0.000958636	0.00438604	-1.6696
KIF1B	0.840528	8.12867	8.27124	7.85678e-14	2.48599e-12	20.8533
SPOCD1	0.838377	7.35441	6.14611	7.30562e-09	8.86819e-08	9.63832
ZMYND15	0.834424	7.37414	8.64704	9.09821e-15	3.46946e-13	22.9758
OAS2	0.834012	8.21703	5.92053	2.22925e-08	2.45963e-07	8.55165
VRK2	0.832914	7.32647	10.6046	8.43789e-20	8.32611e-18	34.4072
OTOF	0.832256	7.48574	4.03555	8.7894e-05	0.00049951	0.575724
PLOD2	0.831538	7.22172	7.39625	1.04102e-11	2.14052e-10	16.0508
IL18RAP	0.831117	8.47335	6.83759	2.0912e-10	3.40986e-09	13.1102
GALM	0.830289	7.74568	8.1951	1.21143e-13	3.69273e-12	20.4273
TRIM21	0.825436	7.97296	12.6957	2.71256e-25	6.25621e-23	46.902
H2BC5	0.825022	8.07656	7.50982	5.58758e-12	1.21411e-10	16.6616
TMEM144	0.82415	7.47649	7.50246	5.81819e-12	1.2585e-10	16.6219
GYG1	0.824086	8.18787	10.4755	1.83439e-19	1.6564e-17	33.6403
HPSE	0.823546	7.79035	9.7383	1.50748e-17	9.49263e-16	29.2884
SIPA1L2	0.822099	7.86063	7.40789	9.76855e-12	2.0326e-10	16.1132
RNF213	0.819867	7.74773	7.88786	6.85444e-13	1.79746e-11	18.7229
HELZ2	0.819822	8.29718	11.0515	5.69203e-21	6.81016e-19	37.0701
IRF1	0.819662	8.77521	15.0213	2.46553e-31	1.38817e-28	60.641
DSC2	0.817881	7.82424	5.99351	1.55776e-08	1.77623e-07	8.90056
FOLR3	0.816311	8.28116	5.07063	1.19415e-06	9.69452e-06	4.69216
NETO2	0.815623	7.33588	10.3498	3.90187e-19	3.2707e-17	32.8951
SIGLEC5	0.814867	7.53804	5.14518	8.54987e-07	7.11919e-06	5.01473
MICB	0.813188	7.74236	11.4197	6.14211e-22	8.70952e-20	39.2695
TLR7	0.809758	7.72427	10.9117	1.32455e-20	1.51832e-18	36.2359
TRANK1	0.809671	8.11945	12.1238	8.6354e-24	1.58949e-21	43.4828
CAMP	0.807166	8.15399	5.49428	1.71889e-07	1.62012e-06	6.56731
OSCAR	0.805119	8.317	10.8036	2.54369e-20	2.78251e-18	35.5914
H2BC6	0.804553	7.46269	8.40706	3.61701e-14	1.21474e-12	21.6168
EIF2AK2	0.799812	8.47699	9.08021	7.32627e-16	3.47145e-14	25.4581
C5	0.799077	7.52269	10.7645	3.21923e-20	3.44277e-18	35.3588
SLC22A4	0.798962	7.92898	7.36875	1.20958e-11	2.46067e-10	15.9036
H2AJ	0.797646	8.09041	9.77368	1.22151e-17	7.8732e-16	29.4959
MR1	0.797615	7.42208	13.0529	3.13799e-26	8.5815e-24	49.033
C3AR1	0.796177	7.40921	6.81756	2.32408e-10	3.75443e-09	13.0068
ACOT9	0.79586	7.46996	11.3527	9.20983e-22	1.27756e-19	38.8693
INSL3	0.794793	7.41704	7.08543	5.59797e-11	1.00151e-09	14.4011
TRIM5	0.793296	7.45157	9.11346	6.03006e-16	2.90765e-14	25.6501
LACTB	0.792782	7.9055	9.01197	1.09192e-15	4.95324e-14	25.0648
ALPK1	0.7916	8.12852	8.97952	1.31972e-15	5.92286e-14	24.878
CEACAM3	0.791356	7.8767	8.08204	2.2985e-13	6.64656e-12	19.7972
STK3	0.790466	7.69341	12.675	3.07364e-25	6.92221e-23	46.7785
S100A12	0.78983	8.70189	6.70294	4.23963e-10	6.46754e-09	12.4186
CYBB	0.789131	8.16203	10.8809	1.59494e-20	1.79599e-18	36.0524
H2BC21	0.788492	8.08331	9.88515	6.2899e-18	4.2397e-16	30.1509
DDIAS	0.784282	7.55059	8.95601	1.51376e-15	6.70786e-14	24.7428
DYNLT1	0.782845	8.33693	12.5832	5.35561e-25	1.17842e-22	46.2299
KCNMB1	0.78275	7.59829	10.1302	1.45509e-18	1.07965e-16	31.5958
MMP9	0.782546	8.28913	4.87621	2.81228e-06	2.12285e-05	3.86659
NLRC4	0.782007	7.44066	8.42001	3.35859e-14	1.13996e-12	21.6898
BMX	0.778599	7.29789	7.10269	5.10279e-11	9.16349e-10	14.4918
ADAP2	0.77775	7.80165	11.7903	6.51058e-23	1.06523e-20	41.4869
PF4V1	0.774279	7.65394	4.26028	3.65816e-05	0.000223518	1.40885
TMEM268	0.774082	7.57964	10.9334	1.16183e-20	1.33981e-18	36.3654
PSME1	0.771446	8.8351	11.7196	9.99112e-23	1.58066e-20	41.0637
LCN2	0.770055	8.04927	6.1391	7.56589e-09	9.14933e-08	9.6042
NPC2	0.76936	8.87951	15.4314	2.21286e-32	1.41203e-29	63.0201
DHRS12	0.768198	7.52807	7.48066	6.55782e-12	1.40736e-10	16.5044
GP6	0.768118	7.37044	6.23667	4.63862e-09	5.82276e-08	10.0813
CRISPLD2	0.766147	8.32133	8.46156	2.64665e-14	9.2623e-13	21.9243
TREML1	0.7661	7.50455	7.11009	4.90416e-11	8.84828e-10	14.5307
H2BC4	0.763263	7.67065	8.18256	1.30085e-13	3.92159e-12	20.3572
H2BC12	0.760797	8.7195	12.2969	3.02669e-24	5.97319e-22	44.5187
FAM225A	0.760785	7.4439	7.74445	1.52651e-12	3.75121e-11	17.936
TMEM158	0.760203	7.95315	4.64755	7.48856e-06	5.20339e-05	2.92544
CSTA	0.759938	7.42754	9.14963	4.87794e-16	2.39432e-14	25.8591
DENND1A	0.757044	7.41821	8.4588	2.68886e-14	9.35869e-13	21.9088
GRN	0.756973	8.28884	10.0242	2.74289e-18	1.97395e-16	30.97
CXCR2P1	0.754501	7.44109	7.28069	1.9528e-11	3.81104e-10	15.4336
BST1	0.752446	7.68463	8.32787	5.6886e-14	1.85199e-12	21.1711
SESTD1	0.751466	7.39954	10.4444	2.21136e-19	1.94507e-17	33.4558
HLA-DRB4	0.750998	8.40782	6.94156	1.20621e-10	2.0362e-09	13.6489
DHX58	0.746134	7.7302	7.54502	4.60366e-12	1.02022e-10	16.8517
AP5B1	0.743371	7.55573	7.81826	1.01163e-12	2.57521e-11	18.3403
ALDH1A1	0.742431	7.60646	8.03889	2.93256e-13	8.34145e-12	19.5576
DRAM1	0.742222	7.6938	10.7151	4.33574e-20	4.51082e-18	35.0647
IRAK3	0.739676	8.23581	8.63709	9.63606e-15	3.65273e-13	22.9193
ASGR1	0.738788	7.83497	10.2893	5.6124e-19	4.43959e-17	32.5362
NBN	0.738095	7.90843	10.7028	4.66883e-20	4.80513e-18	34.9916
EIF4E3	0.737217	8.16275	12.1444	7.62113e-24	1.41642e-21	43.6063
GPR65	0.736671	8.07131	12.5676	5.88417e-25	1.28001e-22	46.1369
FCGR3B	0.735386	8.68473	8.40893	3.57855e-14	1.20606e-12	21.6274
LMTK2	0.734366	7.09804	7.7157	1.79107e-12	4.34556e-11	17.779
IRF9	0.734015	8.50213	13.8105	3.30163e-28	1.17043e-25	53.5319
ATG3	0.731113	8.27748	12.8904	8.36685e-26	2.05342e-23	48.0641
SELL	0.730432	8.47947	8.9527	1.54324e-15	6.82268e-14	24.7238
ANKDD1A	0.729375	7.58249	4.90959	2.43138e-06	1.87074e-05	4.00671
FGL2	0.729151	8.68211	12.683	2.92817e-25	6.67309e-23	46.8264
HK3	0.727637	8.19088	8.66988	7.9733e-15	3.06492e-13	23.1058
SELP	0.727356	7.32372	6.39805	2.04699e-09	2.73834e-08	10.8797
MT2A	0.727121	8.24403	5.84226	3.26509e-08	3.48987e-07	8.18036
MEF2A	0.726946	7.32975	5.09043	1.09308e-06	8.94604e-06	4.77752
ABCA1	0.726461	8.21628	8.18357	1.29339e-13	3.91144e-12	20.3629
TRIM25	0.726278	8.19478	9.11179	6.08943e-16	2.92155e-14	25.6404
STAB1	0.724315	7.6437	7.17657	3.42946e-11	6.36145e-10	14.8814
SHISA5	0.722626	8.44584	11.1125	3.9381e-21	4.89526e-19	37.434
LRG1	0.722617	7.96645	6.85087	1.94968e-10	3.18726e-09	13.1787
NCF1B	0.72239	7.64372	8.91194	1.95706e-15	8.51456e-14	24.4897
ROPN1L	0.72133	7.81716	7.32451	1.5391e-11	3.07547e-10	15.6672
RBCK1	0.718743	7.87992	10.7668	3.17485e-20	3.41439e-18	35.3725
APOBR	0.716122	7.53968	7.85872	8.06918e-13	2.09307e-11	18.5625
BRI3	0.715569	8.61882	9.85946	7.33036e-18	4.85692e-16	29.9998
TNFAIP2	0.714665	7.98825	10.4689	1.90823e-19	1.71499e-17	33.6014
HLA-C	0.714656	7.69968	4.48767	1.45781e-05	9.59659e-05	2.28725
KYNU	0.714381	7.81436	9.0894	6.94257e-16	3.29781e-14	25.5112
ACSL1	0.713659	8.42086	6.91906	1.3592e-10	2.27838e-09	13.532
PRR11	0.713537	7.3081	9.12006	5.80117e-16	2.81144e-14	25.6882
CTRL	0.712376	7.51421	10.5129	1.46435e-19	1.3539e-17	33.8628
RAB24	0.712075	8.49052	11.1242	3.66956e-21	4.59127e-19	37.5038
LRRK2	0.711648	7.90554	8.86029	2.64343e-15	1.12452e-13	24.1935
SLC2A14	0.711603	7.46994	6.01926	1.37193e-08	1.5821e-07	9.02428
B4GALT5	0.709114	8.34869	9.11293	6.0489e-16	2.9094e-14	25.647
LMO2	0.706808	8.22532	11.8421	4.75796e-23	8.06032e-21	41.7967
LIN7A	0.706743	7.4681	6.34887	2.62951e-09	3.44065e-08	10.6352
CFB	0.704006	7.33134	7.34479	1.3783e-11	2.77443e-10	15.7754
CREB5	0.702883	8.30631	7.7963	1.14356e-12	2.87286e-11	18.2198
LYRM1	0.702418	8.27453	13.5245	1.83566e-27	5.85667e-25	51.8374
TDRD9	0.699449	7.47793	5.11377	9.84599e-07	8.11722e-06	4.87842
GM2A	0.698774	7.32022	5.78645	4.27862e-08	4.47572e-07	7.91748
C1QA	0.696243	7.20047	6.56238	8.80124e-10	1.26204e-08	11.7043
MAFB	0.696075	7.88479	9.47017	7.38839e-17	4.09959e-15	27.7203
PARP12	0.69542	7.99205	8.93356	1.72543e-15	7.57567e-14	24.6139
NUDT16	0.695415	7.29474	9.05954	8.26813e-16	3.83237e-14	25.3389
GCH1	0.694507	7.57283	7.1421	4.12908e-11	7.52791e-10	14.6994
LTB4R	0.694422	7.7334	9.47376	7.23329e-17	4.0252e-15	27.7412
PGS1	0.693554	8.33127	7.52559	5.12343e-12	1.12346e-10	16.7467
CLEC1A	0.692936	7.3884	7.45284	7.63835e-12	1.62107e-10	16.3547
LTF	0.692666	7.06109	3.77828	0.000230056	0.0012013	-0.333597
AGTRAP	0.692309	7.69449	9.43116	9.30369e-17	5.05968e-15	27.493
MIIP	0.691856	7.4242	5.98892	1.59336e-08	1.81126e-07	8.87857
BLVRA	0.691057	7.7919	10.3318	4.34869e-19	3.57283e-17	32.7881
MT1G	0.69029	7.18228	6.15965	6.82749e-09	8.33537e-08	9.70431
TDRD7	0.689581	7.9669	11.0783	4.84101e-21	5.86528e-19	37.2301
MLKL	0.688567	8.27869	12.9177	7.0974e-26	1.7877e-23	48.2266
MAX	0.687802	7.81269	5.59365	1.07625e-07	1.05009e-06	7.02147
CHMP5	0.686515	7.96893	10.8047	2.5255e-20	2.77848e-18	35.5985
PLAAT4	0.683359	8.5429	9.97602	3.6579e-18	2.59345e-16	30.6859
XRN1	0.681873	8.26704	13.053	3.13588e-26	8.5815e-24	49.0336
CXCL16	0.68152	8.07478	9.55968	4.35046e-17	2.50846e-15	28.2427
ABLIM3	0.68023	7.42532	6.45733	1.5115e-09	2.06824e-08	11.1759
NCF1C	0.679531	8.46385	9.93903	4.56138e-18	3.19848e-16	30.468
CD300C	0.679056	7.35515	6.27789	3.76783e-09	4.783e-08	10.2841
ANKRD33	0.67723	7.46087	7.72179	1.73142e-12	4.20616e-11	17.8122
RGL4	0.675305	8.17232	6.83735	2.09387e-10	3.41131e-09	13.1089
NT5C3A	0.673453	8.63997	9.87215	6.7964e-18	4.56503e-16	30.0745
TLR1	0.672626	8.05351	8.15172	1.54944e-13	4.59147e-12	20.1852
SP110	0.671231	8.59225	9.09881	6.57042e-16	3.1366e-14	25.5655
PROS1	0.670649	7.54681	5.61612	9.67446e-08	9.51197e-07	7.12492
FTH1P3	0.669747	8.35915	8.83693	3.02796e-15	1.27394e-13	24.0597
ARG1	0.668098	7.47162	3.62606	0.000397892	0.00196869	-0.848477
NDN	0.667959	7.02622	6.1967	5.67074e-09	7.02621e-08	9.88532
TSPAN9	0.66757	7.83901	6.95273	1.13674e-10	1.92742e-09	13.707
GPBAR1	0.666064	7.85748	7.96294	4.49777e-13	1.23177e-11	19.1371
AKIRIN2	0.663671	8.25907	12.2275	4.60979e-24	8.73714e-22	44.103
RRAS	0.663275	7.63923	9.67696	2.17032e-17	1.32313e-15	28.9288
PGLYRP1	0.66312	7.85898	4.69325	6.1727e-06	4.34266e-05	3.11088
C1GALT1	0.66309	7.60844	8.18329	1.29547e-13	3.91155e-12	20.3613
CMTM5	0.662827	7.58345	5.94844	1.9443e-08	2.16645e-07	8.68476
SAP30	0.662805	7.59564	9.68506	2.06837e-17	1.26906e-15	28.9763
SNX10	0.661569	8.1584	9.9905	3.35486e-18	2.39635e-16	30.7712
TLR4	0.661152	7.77421	8.06271	2.56374e-13	7.34696e-12	19.6898
TNFSF13	0.660082	7.45291	8.64932	8.97883e-15	3.43588e-13	22.9888
IL18R1	0.658202	7.93199	7.9157	5.86408e-13	1.56782e-11	18.8763
CD40	0.65774	7.276	6.38148	2.22743e-09	2.95289e-08	10.7972
CTSA	0.656902	8.06284	8.74904	5.0426e-15	2.04081e-13	23.5572
MYBPC3	0.655512	7.77517	6.85131	1.9452e-10	3.18264e-09	13.181
FAM241A	0.65527	7.39706	11.5044	3.67661e-22	5.45593e-20	39.7765
NUB1	0.654835	8.1503	12.9606	5.47708e-26	1.41686e-23	48.4827
PSMB8	0.654332	8.46183	12.9248	6.79755e-26	1.73501e-23	48.2693
MRPL44	0.653521	7.66881	11.5712	2.45399e-22	3.81924e-20	40.1759
P2RX7	0.652759	7.83639	8.50959	2.00863e-14	7.18713e-13	22.1959
CD300A	0.652384	8.2504	11.2321	1.9103e-21	2.47088e-19	38.1486
ERLIN1	0.651139	7.29184	7.73338	1.62343e-12	3.96902e-11	17.8755
PHTF1	0.650873	7.56285	9.68621	2.05424e-17	1.26445e-15	28.983
IGSF6	0.650858	8.45738	7.26813	2.09046e-11	4.03811e-10	15.3668
APOL3	0.648605	7.93617	10.9907	8.2209e-21	9.5959e-19	36.707
TLR2	0.647627	7.63684	7.15185	3.91801e-11	7.16177e-10	14.7508
F2RL1	0.647093	7.84998	6.49174	1.26676e-09	1.76489e-08	11.3484
SHTN1	0.646374	7.70882	7.35832	1.28033e-11	2.59359e-10	15.8478
SAMD9	0.645504	8.25233	11.2162	2.10378e-21	2.68484e-19	38.0533
LGALS2	0.644256	7.31153	3.82035	0.000197171	0.00104584	-0.188231
ATOX1	0.642549	7.92693	10.3904	3.05853e-19	2.61381e-17	33.1356
CYSLTR1	0.640152	7.97607	7.86291	7.8821e-13	2.04731e-11	18.5856
TUT7	0.638943	7.81141	9.46144	7.77968e-17	4.29183e-15	27.6694
CD14	0.637512	9.15985	9.68065	2.12319e-17	1.29854e-15	28.9505
PLXDC2	0.637409	7.88215	10.26	6.68869e-19	5.24761e-17	32.363
HOMER2	0.637188	7.30925	5.56865	1.21135e-07	1.1765e-06	6.90673
ZNFX1	0.636176	8.16591	9.86811	6.96218e-18	4.6438e-16	30.0507
RNASEL	0.636071	8.01979	11.4612	4.77768e-22	6.98162e-20	39.5177
BAK1	0.635973	7.36811	7.46529	7.1348e-12	1.52435e-10	16.4216
APOL1	0.635084	7.37721	6.96999	1.03705e-10	1.76936e-09	13.7969
BPI	0.635029	7.34624	3.70111	0.000304321	0.00154608	-0.596803
MAZ	0.634505	7.30399	7.2747	2.01722e-11	3.92037e-10	15.4018
DOK3	0.633496	7.4068	7.28677	1.88943e-11	3.70587e-10	15.466
SIAH2	0.632227	7.89174	4.92289	2.29399e-06	1.77143e-05	4.06273
DESI1	0.63169	7.97293	9.33857	1.60644e-16	8.49503e-15	26.9543
TNS3	0.629485	7.89038	8.84738	2.84949e-15	1.20415e-13	24.1195
DOCK8-AS1	0.628764	7.42788	8.00745	3.50132e-13	9.79908e-12	19.3833
SNX20	0.628579	7.39095	8.04032	2.90912e-13	8.29946e-12	19.5655
NUDT16L2P	0.628562	7.37419	5.22353	5.99856e-07	5.12178e-06	5.3572
ITGB3	0.628127	7.34645	4.98985	1.70902e-06	1.34743e-05	4.34639
PDE4B	0.626526	7.9553	8.8248	3.24908e-15	1.34626e-13	23.9902
WSB2	0.624597	7.52175	8.32917	5.64649e-14	1.84455e-12	21.1784
APOBEC3A	0.62453	7.9849	4.66493	6.95886e-06	4.84941e-05	2.99582
SBNO2	0.622969	7.69117	7.80276	1.10309e-12	2.7858e-11	18.2552
SYTL4	0.621071	7.21535	5.40466	2.61075e-07	2.39356e-06	6.16225
CAMK2D	0.620949	7.29569	5.72007	5.89017e-08	6.01683e-07	7.60681
BCL3	0.619991	8.08503	7.79237	1.16885e-12	2.93255e-11	18.1983
BCL6	0.619761	8.85864	8.05564	2.66809e-13	7.63456e-12	19.6506
DSE	0.619482	7.95062	10.3435	4.05365e-19	3.35926e-17	32.8575
RALB	0.618783	8.39401	8.63916	9.52143e-15	3.62363e-13	22.931
GLRX	0.618537	8.32579	11.4597	4.8202e-22	6.99038e-20	39.509
MEGF9	0.616713	7.80103	6.79563	2.60829e-10	4.15395e-09	12.8939
ENTPD1	0.615738	7.70683	8.45915	2.6834e-14	9.35671e-13	21.9108
LTA4H	0.615409	8.60343	8.8291	3.16885e-15	1.32448e-13	24.0148
SH3GLB1	0.614229	8.35278	8.30667	6.41986e-14	2.06547e-12	21.0521
ACSL4	0.613089	8.02387	10.4002	2.8832e-19	2.47503e-17	33.1939
TFPI	0.612649	7.40178	5.25806	5.12582e-07	4.42996e-06	5.50923
IFI27L2	0.612335	7.82766	8.06766	2.49303e-13	7.16576e-12	19.7173
PCGF5	0.612062	7.24289	8.39836	3.80195e-14	1.27462e-12	21.5677
CIITA	0.612061	7.24414	7.19972	3.02671e-11	5.66376e-10	15.0039
BAMBI	0.609916	7.19455	4.39483	2.13088e-05	0.0001357	1.92437
MPO	0.609878	7.2643	3.96446	0.000115179	0.000639648	0.319634
CETP	0.609141	7.48795	6.57052	8.43853e-10	1.21366e-08	11.7455
JUNB	0.608923	7.78918	8.21186	1.10141e-13	3.38977e-12	20.5209
ALPL	0.608765	8.66048	4.36496	2.40489e-05	0.000151937	1.80886
PARP10	0.608084	8.0666	7.57774	3.84401e-12	8.68782e-11	17.0288
SRPK1	0.60739	8.02403	7.17232	3.50888e-11	6.4762e-10	14.8589
CD163	0.606716	7.92795	6.61328	6.76155e-10	9.94135e-09	11.9621
TMC4	0.605781	7.24692	7.40279	1.00449e-11	2.07826e-10	16.0859
USB1	0.605691	7.96567	8.29105	7.01788e-14	2.24654e-12	20.9645
TCN1	0.605177	7.72127	4.95265	2.01329e-06	1.57372e-05	4.18847
PSMB3	0.604729	8.59252	12.2835	3.28261e-24	6.34737e-22	44.4385
MS4A6A	0.60444	8.50633	9.63951	2.71035e-17	1.62647e-15	28.7096
CTDSPL	0.604355	7.78065	6.43741	1.6739e-09	2.27421e-08	11.0762
DNAJC25-GNG10	0.604152	7.53163	5.17216	7.57053e-07	6.34513e-06	5.13225
FCGR2A	0.604082	8.54336	8.70206	6.61933e-15	2.59908e-13	23.2891
IGFLR1	0.60136	8.14986	6.935	1.249e-10	2.10472e-09	13.6148
HDAC4	0.601346	7.90554	8.02074	3.24858e-13	9.15869e-12	19.457
FAM8A1	0.600687	7.8675	9.33082	1.68152e-16	8.77092e-15	26.9092
DMXL2	0.597759	7.49611	6.49457	1.24845e-09	1.74318e-08	11.3627
TLR8	0.596955	8.34713	9.22963	3.04994e-16	1.53645e-14	26.3221
SAT1	0.595846	8.92627	11.3449	9.65911e-22	1.33025e-19	38.8223
HTATIP2	0.595621	8.03608	10.2336	7.83658e-19	6.07351e-17	32.2067
ITPRIP	0.595057	8.14451	10.4655	1.94782e-19	1.74239e-17	33.5811
EMILIN2	0.595057	8.01963	8.71505	6.13993e-15	2.43347e-13	23.3632
LILRA5	0.594637	8.49823	5.47928	1.84399e-07	1.72867e-06	6.4992
ISG20	0.594534	8.732	10.316	4.78159e-19	3.86219e-17	32.6944
SLC16A3	0.593934	8.54723	8.40777	3.60243e-14	1.21197e-12	21.6208
FMNL2	0.593371	7.24225	6.52119	1.08858e-09	1.53564e-08	11.4966
NFIL3	0.593278	7.80456	7.99329	3.7919e-13	1.0566e-11	19.3049
STX3	0.592784	8.2875	8.24882	8.92634e-14	2.79668e-12	20.7277
KPTN	0.592485	7.04283	6.76368	3.0849e-10	4.86443e-09	12.7296
GNS	0.592194	8.6729	11.3877	7.45088e-22	1.04877e-19	39.0787
PAK2	0.591637	8.09254	4.60331	9.01824e-06	6.16778e-05	2.7472
LTBR	0.590213	7.84797	8.39075	3.97103e-14	1.32204e-12	21.5249
GCNT1	0.58963	7.49978	10.4903	1.67819e-19	1.52979e-17	33.7282
NABP1	0.589553	8.30175	9.19897	3.65171e-16	1.82996e-14	26.1446
MMP8	0.589185	7.35104	4.30157	3.10288e-05	0.000191732	1.56575
HEBP1	0.588996	7.91596	5.73392	5.51108e-08	5.65979e-07	7.67145
GBA	0.588765	7.73684	9.09051	6.89768e-16	3.28463e-14	25.5176
EIF4G3	0.588152	7.95677	10.5122	1.47109e-19	1.3539e-17	33.8583
AAMDC	0.587818	7.28563	9.69457	1.9548e-17	1.21102e-15	29.032
TMEM121B	0.587236	7.66054	5.02739	1.44743e-06	1.15498e-05	4.50659
CCDC17	0.587184	7.42614	6.19249	5.79191e-09	7.15782e-08	9.86471
GAB2	0.58685	8.04333	8.13845	1.67052e-13	4.94261e-12	20.1111
ADGRG3	0.585737	7.61299	5.33127	3.66488e-07	3.243e-06	5.83384
ERICH1	0.585644	8.00837	8.97311	1.37003e-15	6.12767e-14	24.8412
VAMP3	0.585471	8.26041	10.6233	7.53875e-20	7.51637e-18	34.5184
BEX3	0.585223	8.16179	7.01059	8.35289e-11	1.45495e-09	14.0089
CA4	0.584567	7.71187	4.30967	3.00395e-05	0.000185979	1.59664
DAPP1	0.583961	8.95272	7.26914	2.07903e-11	4.02048e-10	15.3722
MX2	0.583891	8.38588	7.7143	1.80504e-12	4.37392e-11	17.7713
SCARB2	0.583752	8.04294	11.777	7.05585e-23	1.14466e-20	41.4074
MAP1A	0.583604	7.44172	5.00752	1.5806e-06	1.25082e-05	4.42171
MSRB1	0.583174	8.94454	8.60618	1.15178e-14	4.29795e-13	22.7436
ECE1	0.582516	7.28571	5.97025	1.74673e-08	1.96919e-07	8.78908
SMPDL3A	0.581838	7.48955	6.48836	1.28898e-09	1.78933e-08	11.3315
CPVL	0.581178	8.44726	8.81193	3.50117e-15	1.44135e-13	23.9166
PSMB10	0.580427	8.80613	12.3965	1.65703e-24	3.37803e-22	45.1139
HLA-F	0.580162	8.2773	10.316	4.78113e-19	3.86219e-17	32.6945
PLIN3	0.580024	8.40782	10.1493	1.29806e-18	9.66876e-17	31.7085
PGD	0.579089	8.32929	7.97013	4.31961e-13	1.18979e-11	19.1768
ZNF684	0.578242	7.38259	6.37203	2.33724e-09	3.08351e-08	10.7502
C19orf38	0.578163	7.58405	8.06314	2.55759e-13	7.34033e-12	19.6922
C9orf72	0.578104	7.66328	5.16555	7.7998e-07	6.52871e-06	5.10342
CIR1	0.577926	7.82121	9.79919	1.04948e-17	6.78725e-16	29.6457
RIPK2	0.577864	7.84211	12.0484	1.36308e-23	2.43863e-21	43.0318
STN1	0.577224	7.89708	9.15542	4.71523e-16	2.33239e-14	25.8926
RELB	0.576904	7.62884	8.27597	7.64792e-14	2.42391e-12	20.8799
FZD2	0.576251	7.54751	6.06995	1.06746e-08	1.25595e-07	9.26873
SLC2A3	0.576069	8.89794	8.41547	3.44702e-14	1.16584e-12	21.6642
NFXL1	0.576036	7.66137	3.98736	0.000105612	0.000591325	0.401721
FCN1	0.575858	8.88819	9.44138	8.75832e-17	4.80343e-15	27.5525
AGFG1	0.575647	7.47077	6.241	4.53854e-09	5.71587e-08	10.1026
CLEC4E	0.575628	7.43981	6.66276	5.22805e-10	7.84946e-09	12.2136
RAB33B	0.574227	7.99367	7.56699	4.07876e-12	9.13214e-11	16.9706
MXD3	0.574167	7.53717	6.75252	3.27073e-10	5.11115e-09	12.6724
GRIN3A	0.57305	7.29949	6.58217	7.94487e-10	1.14871e-08	11.8044
MOB1A	0.572721	7.17827	8.42283	3.30477e-14	1.12568e-12	21.7057
FPR2	0.57043	8.20152	6.70658	4.15982e-10	6.36992e-09	12.4371
RNF19B	0.56858	7.92003	8.53836	1.7023e-14	6.18351e-13	22.3589
CREG1	0.568329	8.03709	6.37761	2.2718e-09	3.00338e-08	10.7779
MILR1	0.567864	7.35799	5.35627	3.26609e-07	2.92163e-06	5.94536
SLC22A16	0.567791	7.23587	4.60699	8.88036e-06	6.08653e-05	2.76197
VCAN	0.56685	8.62735	8.12081	1.84601e-13	5.40338e-12	20.0129
AQP10	0.566768	7.41162	3.45906	0.000712246	0.00335248	-1.39298
FPR1	0.566717	8.95289	8.39443	3.88833e-14	1.29676e-12	21.5456
MFSD14B	0.566445	7.86228	6.98353	9.64923e-11	1.65813e-09	13.8676
NCF1	0.566285	8.41595	6.90235	1.48511e-10	2.47212e-09	13.4452
KIAA0319L	0.566057	7.64671	6.53434	1.01724e-09	1.44351e-08	11.5628
ARG2	0.565464	7.26414	5.6977	6.55674e-08	6.63402e-07	7.50266
PYCARD	0.565378	8.50498	9.51175	5.77767e-17	3.23397e-15	27.9629
PLBD1	0.565124	8.58408	7.83088	9.42823e-13	2.40967e-11	18.4095
RNA18SN5	0.564838	7.07935	4.09284	7.05156e-05	0.000410173	0.784712
WSB1	0.56444	8.27093	7.83236	9.3502e-13	2.39293e-11	18.4177
TSHZ3	0.563316	7.73392	7.6393	2.73583e-12	6.37905e-11	17.3628
IRF5	0.562175	7.42146	3.24318	0.00146754	0.00643009	-2.06449
ADGRE2	0.561675	8.24586	6.39106	2.12126e-09	2.83372e-08	10.8449
NCF2	0.561108	8.04205	7.03988	7.14347e-11	1.26034e-09	14.1621
SP100	0.560999	7.82478	8.16435	1.44237e-13	4.29413e-12	20.2556
PLEK	0.560554	8.65211	9.75174	1.39171e-17	8.85101e-16	29.3672
MFSD13A	0.559825	7.26172	6.8718	1.7456e-10	2.88318e-09	13.287
ESAM	0.559818	7.54199	5.81169	3.78688e-08	3.99847e-07	8.03618
HORMAD1	0.559172	7.42659	6.91628	1.37942e-10	2.3022e-09	13.5175
SUCNR1	0.558673	7.27466	4.46572	1.59548e-05	0.00010424	2.20093
S100A11	0.558541	8.41012	8.62062	1.05973e-14	3.98554e-13	22.8256
AFF1	0.55734	7.61818	6.61534	6.68976e-10	9.84335e-09	11.9725
NADK	0.557078	8.15713	7.99064	3.84875e-13	1.06778e-11	19.2903
EGF	0.556602	7.10172	4.89043	2.64337e-06	2.00961e-05	3.92622
PEAR1	0.555894	7.23811	5.6689	7.52495e-08	7.51435e-07	7.36888
ZNF429	0.555564	7.22563	4.24543	3.88033e-05	0.000235888	1.35268
AGPAT3	0.554964	7.22227	6.57188	8.37911e-10	1.20603e-08	11.7524
RNF135	0.554243	7.86161	8.82683	3.21094e-15	1.33624e-13	24.0018
ZC3HAV1	0.553738	8.16904	7.92926	5.43432e-13	1.4652e-11	18.9511
CD33	0.5535	7.97816	8.82715	3.20502e-15	1.33624e-13	24.0037
CARS2	0.55327	7.72513	8.53586	1.72699e-14	6.23769e-13	22.3447
MICALL1	0.553158	7.24203	6.359	2.49751e-09	3.28139e-08	10.6855
VNN2	0.552375	8.80061	4.49557	1.41114e-05	9.31822e-05	2.31838
PTGS1	0.552288	8.0654	6.3696	2.36638e-09	3.11981e-08	10.7381
COL17A1	0.551838	7.20297	4.57672	1.00786e-05	6.81983e-05	2.64065
PLAC8	0.551116	8.42267	7.9593	4.5908e-13	1.25188e-11	19.1169
IFITM2	0.551089	9.22004	8.39596	3.85443e-14	1.28995e-12	21.5543
ABHD2	0.550859	7.31273	7.65173	2.5538e-12	5.96917e-11	17.4304
LRMDA	0.55036	7.3864	5.81694	3.69181e-08	3.90603e-07	8.0609
UBE2C	0.549738	7.3856	6.11585	8.49622e-09	1.01843e-07	9.49115
LYSMD2	0.54893	8.38432	10.1975	9.72655e-19	7.3595e-17	31.9934
ASCL2	0.548874	7.93319	8.01908	3.27908e-13	9.21753e-12	19.4478
AQP9	0.548757	8.91325	7.83724	9.09898e-13	2.33175e-11	18.4444
DDAH2	0.548249	7.37382	6.68408	4.67817e-10	7.08499e-09	12.3223
PPP1R3B	0.547659	7.18569	5.27213	4.80676e-07	4.17874e-06	5.57139
ATG7	0.547436	7.88206	9.10107	6.48406e-16	3.10311e-14	25.5785
PARP8	0.546842	7.99954	8.57614	1.3695e-14	5.0452e-13	22.5731
TDP2	0.546793	7.61626	5.64329	8.50194e-08	8.4023e-07	7.25034
MICU1	0.546564	7.54037	9.071	7.73184e-16	3.63663e-14	25.405
HLA-G	0.546027	7.79996	5.68086	7.10684e-08	7.13404e-07	7.4244
CD68	0.545236	8.68346	9.29422	2.08595e-16	1.07632e-14	26.6967
HNRNPA3P1	0.545233	7.12905	5.38358	2.87877e-07	2.613e-06	6.0676
NTNG2	0.544529	7.45102	6.51425	1.12822e-09	1.58806e-08	11.4616
GSDMD	0.543764	8.18808	9.818	9.38334e-18	6.08899e-16	29.7562
GP9	0.543372	8.25244	5.794	4.12546e-08	4.32258e-07	7.95292
SPPL2A	0.543189	8.06629	11.2535	1.67892e-21	2.20135e-19	38.2762
PSENEN	0.543116	7.3135	8.01812	3.29695e-13	9.25418e-12	19.4425
ANP32A	0.542832	7.58193	4.88318	2.7282e-06	2.06918e-05	3.89581
RMI2	0.542785	7.37857	5.90564	2.39757e-08	2.63169e-07	8.48081
SERPINB1	0.542469	8.34047	7.62118	3.02411e-12	7.00007e-11	17.2644
TJP2	0.542062	7.20422	6.72439	3.78986e-10	5.86019e-09	12.5283
BAZ1A	0.541827	8.23488	8.26032	8.36057e-14	2.63668e-12	20.7922
BEST1	0.541446	7.94063	6.97139	1.02935e-10	1.7585e-09	13.8042
ITGB5	0.541141	7.83004	5.73618	5.45166e-08	5.60479e-07	7.68198
H2BC18	0.540808	7.19675	5.74217	5.29689e-08	5.45446e-07	7.70997
POMP	0.540669	8.45069	12.3963	1.65875e-24	3.37803e-22	45.1129
HLA-DRB3	0.540415	7.84943	5.15685	8.11225e-07	6.77543e-06	5.06548
KCTD12	0.540247	8.12427	6.70187	4.26331e-10	6.49782e-09	12.4131
TOR1B	0.539945	7.79395	7.86605	7.74493e-13	2.01716e-11	18.6028
MARCKS	0.539742	8.52665	8.47741	2.41651e-14	8.55068e-13	22.0139
VNN1	0.53966	7.58594	3.36876	0.000967736	0.00441943	-1.67838
GNA15	0.53922	7.79717	8.08665	2.23943e-13	6.48553e-12	19.8229
CXCR1	0.539056	8.16318	5.83558	3.37274e-08	3.60091e-07	8.14881
IFNAR1	0.539026	8.16918	7.5268	5.08928e-12	1.11725e-10	16.7533
RAB32	0.537746	8.07897	9.15384	4.75917e-16	2.34806e-14	25.8834
OGFR	0.536757	7.83042	9.26045	2.54437e-16	1.29885e-14	26.5008
ANKRD34B	0.536563	7.4503	4.25658	3.71236e-05	0.000226757	1.39483
LINC00999	0.536092	7.92039	4.70991	5.75086e-06	4.07284e-05	3.17884
LRP1	0.535838	7.33365	6.07074	1.06323e-08	1.25175e-07	9.27259
RILPL2	0.535768	7.73965	8.29614	6.81741e-14	2.18602e-12	20.993
MYD88	0.534584	8.28543	8.91022	1.97683e-15	8.58107e-14	24.4798
FLJ46906	0.533739	7.31796	6.44717	1.59235e-09	2.16802e-08	11.125
NAMPT	0.533128	8.38319	6.42746	1.76138e-09	2.38291e-08	11.0264
BCL2A1	0.532412	7.5207	4.66383	6.99124e-06	4.86843e-05	2.99137
SEMA4A	0.531799	8.07613	6.21575	5.15356e-09	6.42283e-08	9.97859
CKAP4	0.531648	8.26968	6.44393	1.61896e-09	2.20268e-08	11.1088
ICAM1	0.531146	7.12476	5.29713	4.28715e-07	3.74915e-06	5.68207
OR52K2	0.53114	7.45389	5.9785	1.67727e-08	1.89875e-07	8.82859
GPD2	0.530983	7.1824	6.15499	6.98861e-09	8.51003e-08	9.68157
METTL22	0.530017	8.01247	6.46377	1.46243e-09	2.00827e-08	11.2081
NDST1	0.529682	7.30403	6.0542	1.15416e-08	1.34637e-07	9.19265
GSTO1	0.529359	8.52222	10.5433	1.21984e-19	1.15032e-17	34.0432
CD151	0.528863	8.23152	6.54641	9.55794e-10	1.36035e-08	11.6237
APH1B	0.528128	7.8454	9.12959	5.48607e-16	2.67908e-14	25.7433
PFKFB3	0.527937	8.10201	5.34464	3.44611e-07	3.06832e-06	5.89342
SMCHD1	0.527808	7.81439	7.92479	5.57249e-13	1.49872e-11	18.9264
NCF4	0.527297	8.16634	6.15863	6.86248e-09	8.37275e-08	9.69933
CALCOCO2	0.527255	7.62756	9.62602	2.93626e-17	1.74562e-15	28.6306
GNG10	0.526027	8.18399	5.07668	1.16231e-06	9.45207e-06	4.71824
CTSD	0.525776	7.63837	7.43044	8.63514e-12	1.81651e-10	16.2343
SAMSN1	0.524178	7.69944	7.50894	5.61437e-12	1.21855e-10	16.6569
TFE3	0.523753	7.62135	8.80125	3.72518e-15	1.52701e-13	23.8555
STOML1	0.523581	7.40009	5.96352	1.80547e-08	2.02591e-07	8.75688
CHMP2A	0.523287	8.44467	7.66125	2.42262e-12	5.68337e-11	17.4822
PADI2	0.522789	7.11736	5.41941	2.4379e-07	2.24369e-06	6.22861
CLEC2B	0.522386	7.80867	5.39722	2.70246e-07	2.46937e-06	6.12881
ADCY3	0.522334	8.00495	5.64877	8.28287e-08	8.20699e-07	7.27569
PLEKHO2	0.522315	7.93355	8.65637	8.62073e-15	3.30715e-13	23.0289
FAM111A	0.522137	8.31064	11.9891	1.95203e-23	3.42823e-21	42.677
MGAM	0.521513	7.76669	4.16016	5.42809e-05	0.000322102	1.03328
VCPIP1	0.521434	7.9903	12.1171	8.99065e-24	1.63912e-21	43.443
CDS2	0.520442	7.79547	7.34122	1.40534e-11	2.82292e-10	15.7564
SERPINA1	0.520392	8.62175	8.04983	2.75715e-13	7.87763e-12	19.6183
MTF1	0.520024	8.16475	7.875	7.36659e-13	1.92648e-11	18.652
RAB31	0.519885	8.65629	9.55784	4.39828e-17	2.52841e-15	28.232
TXN	0.519818	8.63921	8.62701	1.02133e-14	3.85819e-13	22.862
TIMP2	0.51963	8.15848	6.69182	4.49315e-10	6.82638e-09	12.3617
BOD1L1	0.519476	7.24123	3.93854	0.000127006	0.000701061	0.22715
SIL1	0.518423	7.61765	8.42545	3.25549e-14	1.1136e-12	21.7205
FBXL5	0.518403	8.31703	7.07014	6.07584e-11	1.08109e-09	14.3208
SLK	0.517875	7.85254	9.51066	5.81523e-17	3.24551e-15	27.9565
FYB1	0.517836	8.7886	10.2277	8.11899e-19	6.2557e-17	32.1717
SDSL	0.517818	7.37576	4.89357	2.60748e-06	1.99182e-05	3.93938
P2RY13	0.517561	8.4971	7.78676	1.20601e-12	3.02181e-11	18.1676
HLA-J	0.516954	7.45844	6.80506	2.48206e-10	3.9794e-09	12.9424
CBR1	0.516839	7.39905	5.72299	5.80811e-08	5.94252e-07	7.62044
NACC2	0.51665	7.71439	6.98735	9.4547e-11	1.63072e-09	13.8875
ACP2	0.516569	7.33343	7.19185	3.15811e-11	5.88664e-10	14.9622
ETV6	0.516032	7.96615	10.6008	8.63319e-20	8.47514e-18	34.3846
RNF13	0.516019	8.04705	5.80711	3.87191e-08	4.0815e-07	8.01459
SNTB1	0.515243	7.67277	9.01373	1.0807e-15	4.91399e-14	25.075
XKR3	0.514443	7.52179	3.58564	0.000458938	0.00223605	-0.982232
GPR160	0.514419	7.60648	5.37875	2.9438e-07	2.6632e-06	6.04596
REC8	0.513054	7.91004	8.16991	1.3976e-13	4.17382e-12	20.2866
TYROBP	0.512894	9.06337	9.30381	1.97142e-16	1.01997e-14	26.7524
IL27	0.512189	7.31664	6.01145	1.42583e-08	1.63735e-07	8.98675
ZDHHC12	0.511065	7.67415	9.56692	4.16791e-17	2.41046e-15	28.285
LYZ	0.510769	8.66604	4.39988	2.08763e-05	0.000133167	1.94396
MMRN1	0.510601	7.37384	4.05097	8.28514e-05	0.000473157	0.631747
FHIP2A	0.510554	8.16402	9.24985	2.70811e-16	1.37146e-14	26.4393
TPM4	0.510362	7.47196	6.1416	7.47196e-09	9.04717e-08	9.61637
CDA	0.510002	8.11679	5.38522	2.85703e-07	2.59573e-06	6.07494
BTN3A3	0.509864	7.76397	8.83618	3.0411e-15	1.27666e-13	24.0554
LINC01001	0.509737	7.91397	4.98066	1.77974e-06	1.39974e-05	4.3073
EDEM2	0.509601	7.86609	9.89475	5.93999e-18	4.01799e-16	30.2074
SFT2D1	0.509525	8.37349	10.4604	2.00862e-19	1.78014e-17	33.5508
RNF149	0.509341	8.93538	8.7436	5.20405e-15	2.09729e-13	23.5261
PATL1	0.508859	8.09352	12.3965	1.6569e-24	3.37803e-22	45.114
TASL	0.508733	7.28394	6.65581	5.42081e-10	8.11976e-09	12.1782
PLA2G7	0.508702	7.34723	3.83838	0.000184489	0.000984852	-0.12553
CD58	0.50838	7.93697	7.62085	3.02968e-12	7.00449e-11	17.2626
KPNB1	0.507469	8.66751	10.0359	2.55855e-18	1.84824e-16	31.0387
SLC7A7	0.507213	8.51603	10.1061	1.68094e-18	1.23762e-16	31.4533
CHSY1	0.50657	8.31754	8.02638	3.14694e-13	8.89836e-12	19.4883
CLEC4A	0.506532	8.31543	8.01454	3.36417e-13	9.42903e-12	19.4226
GPR141	0.506461	7.44981	5.75555	4.96633e-08	5.12785e-07	7.7726
NOTCH2NLA	0.50564	7.63111	3.01897	0.00299833	0.0122879	-2.72218
BEX1	0.504937	7.25482	5.69596	6.61172e-08	6.67906e-07	7.49455
NAGK	0.504726	8.61745	8.19654	1.20156e-13	3.67435e-12	20.4353
PFKFB2	0.504535	7.34341	4.53102	1.21878e-05	8.1208e-05	2.45865
MTARC1	0.50328	7.95322	5.02783	1.44459e-06	1.15368e-05	4.50848
H4C5	0.503075	7.41165	4.47354	1.54506e-05	0.000101187	2.23164
HLA-DMA	0.502152	8.49695	7.91608	5.8516e-13	1.56667e-11	18.8784
KCND1	0.501977	7.29826	5.27282	4.79165e-07	4.16939e-06	5.57444
SLC25A44	0.501929	8.20251	7.8955	6.56733e-13	1.73405e-11	18.7649
NRGN	0.501705	8.42267	5.92341	2.19801e-08	2.42936e-07	8.56538
THEMIS2	0.501588	7.45	8.0796	2.33041e-13	6.72868e-12	19.7837
PPP1R3D	0.501468	7.57435	7.58751	3.64243e-12	8.30955e-11	17.0817
AVL9	0.501018	7.37554	5.85768	3.02929e-08	3.26886e-07	8.25327
HLA-DPA1	0.500986	8.58653	7.70281	1.924e-12	4.62878e-11	17.7086
CYBC1	0.500957	8.28533	8.23837	9.4735e-14	2.9536e-12	20.6692
NLRC5	0.500698	7.54207	7.19896	3.03917e-11	5.68152e-10	14.9998

## Sheet: down
	logFC	AveExpr	t	P.Value	adj.P.Val	B
LRRN3	-1.77127	8.13938	-9.84796	7.84976e-18	5.17287e-16	29.9323
FAM153B	-1.25092	7.79299	-10.3494	3.91261e-19	3.2707e-17	32.8924
NELL2	-1.22185	7.91594	-11.4217	6.06568e-22	8.66532e-20	39.2819
FAM102A	-1.15296	7.84347	-10.6293	7.27181e-20	7.32654e-18	34.554
CCR7	-1.14942	8.4394	-12.2902	3.15374e-24	6.16041e-22	44.478
FCGBP	-1.07694	7.9556	-8.87557	2.41856e-15	1.03808e-13	24.2811
OSBPL10	-1.07031	7.56063	-8.92935	1.76825e-15	7.72823e-14	24.5897
CD79A	-1.06917	8.06446	-8.18824	1.25957e-13	3.81517e-12	20.3889
ID3	-1.05612	7.73856	-10.3005	5.24703e-19	4.22033e-17	32.6027
KRT72	-1.02586	7.62777	-4.52669	1.24085e-05	8.25637e-05	2.44147
IL23A	-1.00257	7.46609	-11.5199	3.34714e-22	5.04523e-20	39.8693
FCRLA	-0.997097	7.71906	-7.20164	2.99555e-11	5.62745e-10	15.014
HOOK1	-0.996805	7.71277	-10.7069	4.55601e-20	4.71437e-18	35.0158
AXIN2	-0.992504	7.62908	-9.74678	1.43339e-17	9.0859e-16	29.3381
BLK	-0.988282	7.38577	-7.44765	7.859e-12	1.66421e-10	16.3267
TNFRSF25	-0.974244	8.12986	-11.5121	3.50953e-22	5.24867e-20	39.8225
KLHL3	-0.97173	7.75404	-11.1844	2.55011e-21	3.23289e-19	37.8633
GPR183	-0.971567	7.90298	-10.8557	1.85712e-20	2.079e-18	35.9021
CD27	-0.965531	7.90205	-10.5595	1.10689e-19	1.05946e-17	34.1392
FCMR	-0.962296	8.37375	-12.0797	1.12816e-23	2.03739e-21	43.2187
MIR600HG	-0.961314	7.63421	-8.62693	1.02184e-14	3.85819e-13	22.8615
MFGE8	-0.948979	7.76685	-11.5024	3.72239e-22	5.48136e-20	39.7643
CLUHP3	-0.948509	7.83034	-10.3354	4.2543e-19	3.51035e-17	32.8098
TXK	-0.936591	7.69183	-10.6236	7.52353e-20	7.51637e-18	34.5204
IL7R	-0.933154	8.52397	-10.6352	7.01816e-20	7.10839e-18	34.5891
LEF1	-0.928361	8.27598	-11.2717	1.50368e-21	1.99895e-19	38.3851
ZNF540	-0.92308	7.51791	-10.4374	2.30558e-19	2.01533e-17	33.4146
KLF12	-0.919283	7.67953	-11.5676	2.5079e-22	3.87167e-20	40.1545
TCF7	-0.916815	7.60816	-9.59663	3.49522e-17	2.05874e-15	28.4587
CRIP2	-0.914709	7.55861	-6.00192	1.49454e-08	1.71215e-07	8.94091
GZMK	-0.908519	8.06329	-6.51251	1.13839e-09	1.60119e-08	11.4528
BCL11B	-0.89694	8.15844	-11.9082	3.18672e-23	5.49579e-21	42.1927
TBC1D4	-0.888642	7.75303	-11.2593	1.62109e-21	2.14017e-19	38.3108
HPCAL4	-0.880175	7.37566	-8.53481	1.73748e-14	6.26376e-13	22.3387
LRATD2	-0.880129	7.49901	-9.39573	1.14677e-16	6.16645e-15	27.2867
PIK3IP1	-0.878586	8.33847	-11.8122	5.69949e-23	9.40564e-21	41.6183
TSHZ2	-0.862817	7.67052	-6.96563	1.0614e-10	1.80447e-09	13.7742
SLC38A1	-0.860305	8.34218	-11.3362	1.01789e-21	1.39182e-19	38.7705
STMN3	-0.847254	7.4409	-8.45027	2.82365e-14	9.80999e-13	21.8606
OXNAD1	-0.846254	7.67395	-10.5828	9.62014e-20	9.34814e-18	34.2777
COCH	-0.84622	7.59607	-6.85197	1.93847e-10	3.17435e-09	13.1844
MID2	-0.845553	7.51677	-9.63715	2.74856e-17	1.64424e-15	28.6958
CD248	-0.845123	7.61328	-6.53301	1.02422e-09	1.45127e-08	11.5561
PNMA3	-0.843379	7.54265	-7.23708	2.47328e-11	4.72472e-10	15.2019
EPHA1	-0.830773	7.53383	-9.40394	1.09256e-16	5.90817e-15	27.3345
NCR3	-0.827701	7.60592	-7.40244	1.0064e-11	2.07826e-10	16.084
BANK1	-0.826742	7.8376	-8.70189	6.62566e-15	2.59908e-13	23.2882
SHISAL2A	-0.816935	7.54006	-8.35319	4.92244e-14	1.61353e-12	21.3135
SLC16A10	-0.816797	7.72081	-8.17675	1.34441e-13	4.03385e-12	20.3248
CD19	-0.816565	7.72042	-6.35088	2.60277e-09	3.41033e-08	10.6452
CD40LG	-0.815969	7.48542	-8.10583	2.00927e-13	5.84552e-12	19.9295
ZNF827	-0.81357	7.85143	-10.3484	3.93679e-19	3.27661e-17	32.8863
LINC00402	-0.808563	7.52066	-10.3301	4.3937e-19	3.59439e-17	32.7779
RADX	-0.804603	7.48009	-8.84766	2.84481e-15	1.20415e-13	24.1211
MAP7	-0.802979	7.34807	-7.27589	2.0043e-11	3.90319e-10	15.4081
CLYBL	-0.802054	7.60974	-9.52107	5.46781e-17	3.08762e-15	28.0172
PRAG1	-0.794279	7.9187	-11.8502	4.52826e-23	7.73968e-21	41.8456
SESN1	-0.789509	7.78452	-10.6829	5.26488e-20	5.38961e-18	34.873
COBLL1	-0.781353	7.55919	-7.76795	1.33931e-12	3.33356e-11	18.0645
VPREB3	-0.776966	7.63482	-5.26735	4.91293e-07	4.26716e-06	5.55026
BEX2	-0.776333	7.72931	-8.69997	6.69997e-15	2.62285e-13	23.2772
OLIG1	-0.772502	7.74698	-6.27897	3.74734e-09	4.76014e-08	10.2894
CDH2	-0.771776	7.45427	-5.38129	2.90948e-07	2.63338e-06	6.05732
PVRIG	-0.770315	7.94443	-9.2532	2.65529e-16	1.34828e-14	26.4587
C12orf57	-0.770272	8.37134	-10.7561	3.38689e-20	3.56237e-18	35.3086
SNORD13	-0.77012	8.54108	-7.67025	2.30484e-12	5.4471e-11	17.5312
SPOCK2	-0.767954	8.38665	-11.2739	1.4835e-21	1.98592e-19	38.3984
DYRK2	-0.767522	8.35786	-10.8866	1.54095e-20	1.74546e-18	36.0864
P2RY10	-0.762873	7.64429	-8.19899	1.18497e-13	3.62941e-12	20.449
PTGDR	-0.760334	7.68334	-6.86244	1.83417e-10	3.01905e-09	13.2385
ZNF91	-0.759714	8.28706	-7.59778	3.44156e-12	7.89004e-11	17.1374
EBF1	-0.758098	7.4843	-5.98691	1.60927e-08	1.8261e-07	8.86889
ZNF573	-0.757958	7.73811	-6.96861	1.04466e-10	1.78076e-09	13.7898
NMT2	-0.756105	7.7419	-9.62965	2.87372e-17	1.71376e-15	28.6518
ETS1	-0.753784	8.59172	-9.98164	3.53716e-18	2.51717e-16	30.719
LAMA5	-0.752506	7.51274	-5.89968	2.46847e-08	2.69868e-07	8.45245
CD96	-0.750793	8.00537	-9.44054	8.80239e-17	4.80343e-15	27.5476
PPP1R13B	-0.749844	7.53524	-8.8084	3.5737e-15	1.46805e-13	23.8964
CD3E	-0.749678	7.55459	-7.67158	2.28792e-12	5.41381e-11	17.5384
CCDC65	-0.747513	7.35009	-8.52693	1.81802e-14	6.52951e-13	22.2941
TCEA3	-0.746865	7.69945	-7.93131	5.37215e-13	1.45048e-11	18.9624
CD5	-0.746243	7.74472	-8.42113	3.33711e-14	1.13468e-12	21.6961
CACNA2D3	-0.746215	7.38325	-6.23701	4.63081e-09	5.81678e-08	10.0829
ATP6V0E2	-0.74414	7.90643	-10.0369	2.54268e-18	1.84373e-16	31.0448
ZNF30	-0.743323	7.53069	-9.64754	2.58433e-17	1.55572e-15	28.7566
PASK	-0.74217	7.73156	-9.83473	8.49357e-18	5.53035e-16	29.8545
CLECL1	-0.740739	7.44764	-5.50641	1.62386e-07	1.53889e-06	6.62245
CD28	-0.73298	7.39539	-8.28626	7.21231e-14	2.30109e-12	20.9376
EPHX2	-0.731008	7.58413	-7.99657	3.72251e-13	1.03877e-11	19.3231
TRIB2	-0.724023	7.92138	-10.3631	3.60242e-19	3.06494e-17	32.974
MAP4K1	-0.719157	8.03436	-7.40987	9.66369e-12	2.01297e-10	16.1238
CFAP410	-0.719154	7.7341	-8.60897	1.13339e-14	4.24589e-13	22.7594
EPHA4	-0.717705	7.42782	-7.21479	2.7901e-11	5.24665e-10	15.0837
DMAC1	-0.717595	7.82097	-11.2421	1.79807e-21	2.34153e-19	38.2084
NSG1	-0.716204	7.74162	-3.98433	0.000106835	0.000597473	0.39082
LBH	-0.71268	8.01655	-8.11171	1.94348e-13	5.66273e-12	19.9623
CD6	-0.710579	8.22828	-9.84767	7.86347e-18	5.17287e-16	29.9306
TC2N	-0.710165	7.67353	-8.20203	1.16471e-13	3.5731e-12	20.466
EDAR	-0.709031	7.49092	-7.39444	1.05133e-11	2.15882e-10	16.0411
LY9	-0.707377	7.77151	-10.223	8.35089e-19	6.39444e-17	32.1439
PRKCQ-AS1	-0.704851	8.20178	-7.6195	3.05242e-12	7.03159e-11	17.2553
LOC100505715	-0.704628	7.79153	-9.52764	5.25937e-17	2.99643e-15	28.0556
SPIB	-0.698192	7.43103	-6.57884	8.08308e-10	1.16517e-08	11.7875
KLRB1	-0.696705	8.46264	-7.42444	8.9237e-12	1.869e-10	16.202
DHRS3	-0.696588	7.63416	-9.00043	1.16801e-15	5.28588e-14	24.9984
ACKR3	-0.693539	7.54209	-7.30773	1.68613e-11	3.33791e-10	15.5777
BCAS4	-0.689843	7.68506	-8.21506	1.08158e-13	3.34485e-12	20.5388
FBLN5	-0.687905	7.6245	-6.64115	5.85029e-10	8.70856e-09	12.1036
PDCL3P4	-0.686159	7.69182	-8.02044	3.25422e-13	9.1611e-12	19.4553
GSTM3	-0.685347	7.45142	-5.89109	2.57425e-08	2.80791e-07	8.41162
KIF5C	-0.684912	7.42883	-7.34734	1.35929e-11	2.73904e-10	15.7891
ATP8B2	-0.684415	7.68873	-9.76434	1.29129e-17	8.26728e-16	29.4411
SIDT1	-0.68219	7.48457	-9.38545	1.21851e-16	6.5156e-15	27.2269
KRT73	-0.681855	7.53287	-4.8393	3.30084e-06	2.45867e-05	3.71245
ICOS	-0.679631	7.72375	-8.87065	2.48876e-15	1.06344e-13	24.2529
SLC7A6	-0.678863	8.04269	-11.7225	9.81642e-23	1.56596e-20	41.0812
NPAT	-0.676298	7.77191	-11.0827	4.71398e-21	5.7846e-19	37.2564
PLEKHG4	-0.675303	7.53683	-8.3089	6.33898e-14	2.04633e-12	21.0646
PTGDS	-0.675037	7.48834	-4.34504	2.60608e-05	0.000163461	1.73218
PLEKHA1	-0.674799	8.09933	-9.46731	7.51443e-17	4.15748e-15	27.7036
DNAJC30	-0.674584	7.60164	-8.81262	3.4872e-15	1.43869e-13	23.9205
ACACB	-0.67433	7.55597	-6.67623	4.87362e-10	7.35771e-09	12.2822
ZNF439	-0.673297	7.67888	-9.85941	7.33244e-18	4.85692e-16	29.9996
ZNF831	-0.670191	7.82209	-6.8079	2.44523e-10	3.92364e-09	12.9571
ITK	-0.669548	8.23967	-10.2273	8.13702e-19	6.2557e-17	32.1695
LDLRAP1	-0.669097	7.85968	-10.1962	9.80193e-19	7.38733e-17	31.9858
FLNB	-0.666394	7.73692	-9.17169	4.28581e-16	2.12547e-14	25.9867
SPNS3	-0.665538	7.28026	-6.08927	9.69762e-09	1.14452e-07	9.36226
NAA80	-0.660293	7.53072	-7.07011	6.07663e-11	1.08109e-09	14.3206
LOC100506123	-0.660156	7.74547	-9.1806	4.06763e-16	2.02251e-14	26.0382
SELENOM	-0.659881	7.51961	-6.73074	3.66601e-10	5.68247e-09	12.5608
RUNDC3A	-0.659771	7.65201	-3.12374	0.00215733	0.00914073	-2.41998
ZNF395	-0.659766	7.83661	-11.4298	5.77788e-22	8.31623e-20	39.3299
CARNS1	-0.658509	7.3585	-6.82737	2.20702e-10	3.58345e-09	13.0574
LOC93622	-0.657355	7.72082	-9.54304	4.80114e-17	2.75174e-15	28.1455
MAL	-0.657332	8.43613	-8.10502	2.01845e-13	5.86331e-12	19.925
OCIAD2	-0.654022	8.03291	-9.58479	3.74931e-17	2.17935e-15	28.3895
ITPR3	-0.652921	8.17418	-9.04421	9.04357e-16	4.16947e-14	25.2506
ZSCAN18	-0.652656	7.90155	-11.2901	1.34538e-21	1.81371e-19	38.4949
DUSP8	-0.652645	7.53406	-7.49436	6.08277e-12	1.31129e-10	16.5782
STRBP	-0.652541	7.32296	-7.63358	2.82377e-12	6.56012e-11	17.3317
ZNF256	-0.651528	7.50616	-8.06843	2.48231e-13	7.1457e-12	19.7216
MAN1C1	-0.650845	7.67518	-8.67267	7.84558e-15	3.02189e-13	23.1217
C11orf80	-0.647487	7.51977	-6.55808	8.99887e-10	1.28845e-08	11.6826
KAT6B	-0.645967	7.30742	-7.51116	5.54633e-12	1.20652e-10	16.6688
TGM2	-0.645478	7.72995	-4.20466	4.55849e-05	0.000274068	1.19935
DSC1	-0.644632	7.70172	-5.83215	3.42942e-08	3.65735e-07	8.1326
RETREG1	-0.6432	7.80866	-7.76577	1.35568e-12	3.366e-11	18.0526
THNSL1	-0.642057	7.45514	-8.11941	1.8606e-13	5.42981e-12	20.0051
CCDC102A	-0.642036	7.49244	-7.08215	5.69709e-11	1.0183e-09	14.3838
GPX7	-0.641206	7.59173	-9.89521	5.92357e-18	4.01799e-16	30.2101
TRAT1	-0.640249	7.64684	-7.68922	2.07464e-12	4.94581e-11	17.6346
TMEM238	-0.639723	7.72504	-10.243	7.40682e-19	5.76377e-17	32.2624
INPP4B	-0.639342	7.5492	-7.57751	3.84895e-12	8.68874e-11	17.0276
ECHDC2	-0.637857	8.1243	-9.44044	8.80742e-17	4.80343e-15	27.547
NT5E	-0.637667	7.6381	-5.39404	2.74259e-07	2.50126e-06	6.11453
SH3YL1	-0.637632	7.59942	-7.33673	1.44012e-11	2.88976e-10	15.7324
SKAP1	-0.634454	8.08939	-8.94425	1.62117e-15	7.15071e-14	24.6753
TXNDC12	-0.634096	8.3022	-9.31837	1.80941e-16	9.4124e-15	26.837
ASNS	-0.63382	7.90102	-9.96285	3.95698e-18	2.79514e-16	30.6083
ZNF329	-0.63204	7.57527	-9.23881	2.88966e-16	1.45954e-14	26.3753
CNTNAP2	-0.630279	7.39125	-3.44925	0.000736591	0.00345602	-1.42431
GNG7	-0.628917	7.61492	-7.9757	4.18629e-13	1.15473e-11	19.2076
NCALD	-0.628826	7.80789	-6.40967	1.929e-09	2.59318e-08	10.9377
PRSS33	-0.628118	7.2731	-3.15385	0.00195961	0.00839401	-2.33146
CAMK2N1	-0.628112	7.43464	-6.42985	1.73995e-09	2.35563e-08	11.0384
VIPR1	-0.62796	7.89947	-10.116	1.58439e-18	1.17104e-16	31.5117
MTX3	-0.6269	7.67366	-11.0017	7.69409e-21	9.03607e-19	36.7724
SEPTIN6	-0.625325	8.11788	-8.46309	2.62351e-14	9.21503e-13	21.933
PLCG1	-0.623935	7.7601	-8.02728	3.13113e-13	8.87988e-12	19.4932
ORM1	-0.622899	7.55838	-2.74399	0.00683791	0.0253924	-3.47175
ANKRD55	-0.622058	7.67258	-7.51768	5.35127e-12	1.16807e-10	16.704
FCER1A	-0.621834	8.15934	-5.8138	3.74853e-08	3.96235e-07	8.04608
LAX1	-0.621148	7.7437	-7.29048	1.85172e-11	3.6431e-10	15.4858
GCSAM	-0.617398	7.37395	-6.33589	2.80875e-09	3.66016e-08	10.5708
GOLGA8B	-0.617375	8.40333	-9.04022	9.25706e-16	4.24959e-14	25.2276
CARMIL2	-0.617283	7.44215	-6.28298	3.67229e-09	4.67101e-08	10.3092
S1PR1	-0.615908	7.86297	-8.68067	7.49109e-15	2.91467e-13	23.1673
NEMP1	-0.615894	7.6057	-10.5762	1.00097e-19	9.62893e-18	34.2385
CBR3	-0.614752	7.38745	-6.812	2.39305e-10	3.8496e-09	12.9782
MCM3AP-AS1	-0.61173	7.49776	-6.12285	8.20505e-09	9.87027e-08	9.52514
LRIG1	-0.609867	7.65492	-8.6966	6.83161e-15	2.66893e-13	23.258
DPH5	-0.609348	7.82005	-10.4096	2.72609e-19	2.36134e-17	33.2492
CEP68	-0.608955	7.46624	-7.03246	7.43246e-11	1.30532e-09	14.1233
DCAF4	-0.607904	7.43642	-7.40122	1.01311e-11	2.08987e-10	16.0775
CDR2	-0.606815	7.75915	-9.58444	3.75691e-17	2.17935e-15	28.3875
ZFP82	-0.606038	7.45087	-6.33461	2.82711e-09	3.68159e-08	10.5645
LDHB	-0.604582	8.39919	-9.26107	2.53514e-16	1.2976e-14	26.5044
ITM2A	-0.603582	8.36156	-8.37327	4.38873e-14	1.45604e-12	21.4265
SOX8	-0.600961	7.54612	-6.44902	1.57734e-09	2.15064e-08	11.1342
CCN3	-0.599571	7.48491	-4.17618	5.09815e-05	0.000303936	1.09291
AP3M2	-0.59948	7.76548	-8.89211	2.19665e-15	9.49219e-14	24.3759
CLIC3	-0.599228	7.75129	-4.61269	8.67084e-06	5.95786e-05	2.78486
SPRY1	-0.597968	7.41631	-6.10139	9.13065e-09	1.08228e-07	9.42097
ATXN1L	-0.597734	8.02513	-4.67617	6.63602e-06	4.64813e-05	3.04141
LCK	-0.596812	7.58738	-8.33882	5.34377e-14	1.74865e-12	21.2327
ZNF260	-0.59637	7.62861	-8.54231	1.66407e-14	6.07925e-13	22.3812
PARP2	-0.595802	7.47727	-7.95988	4.57572e-13	1.24954e-11	19.1202
GPR18	-0.593432	7.73435	-8.41653	3.42618e-14	1.16084e-12	21.6702
ZNF529	-0.593143	7.82077	-9.69966	1.89662e-17	1.1788e-15	29.0618
FCRL2	-0.593078	7.83469	-5.6134	9.80027e-08	9.62579e-07	7.11238
VEGFB	-0.59116	8.19657	-7.73131	1.64217e-12	4.00458e-11	17.8642
C12orf29	-0.58839	7.6745	-10.7941	2.6927e-20	2.92877e-18	35.5352
GRAMD1C	-0.587304	7.50728	-5.1639	7.85808e-07	6.57174e-06	5.09623
CD247	-0.585509	8.70863	-8.39462	3.88411e-14	1.29676e-12	21.5467
LARGE1	-0.584392	7.37853	-5.33824	3.54912e-07	3.14979e-06	5.86491
PLCH2	-0.583434	7.72508	-7.90535	6.2146e-13	1.65231e-11	18.8192
TSEN54	-0.582332	7.55498	-6.44859	1.58082e-09	2.15385e-08	11.1321
KLRG1	-0.582278	8.03705	-5.54772	1.33713e-07	1.29145e-06	6.81089
AGMAT	-0.581812	7.40591	-6.45565	1.52459e-09	2.08318e-08	11.1675
RTTN	-0.581646	7.67826	-10.5396	1.24726e-19	1.17041e-17	34.0213
EPHB6	-0.581351	7.5224	-6.5036	1.19182e-09	1.67143e-08	11.408
FAM171A1	-0.580575	7.63497	-8.67393	7.78894e-15	3.00612e-13	23.1289
FCRL3	-0.579069	7.38531	-5.36162	3.18645e-07	2.86242e-06	5.96927
PBX4	-0.578927	7.59199	-7.26595	2.11523e-11	4.07773e-10	15.3553
PWWP3A	-0.578715	7.73412	-8.36705	4.54754e-14	1.50092e-12	21.3915
RFLNB	-0.577072	7.92864	-5.95647	1.8691e-08	2.08997e-07	8.72316
HDC	-0.576955	7.75119	-4.73644	5.13626e-06	3.67977e-05	3.28739
ZFP14	-0.575941	7.46337	-6.02527	1.33178e-08	1.53951e-07	9.05321
CD79B	-0.575873	8.28298	-6.78495	2.75893e-10	4.36841e-09	12.8389
CABIN1	-0.575617	7.91809	-8.57771	1.35721e-14	5.01563e-13	22.582
DOCK9	-0.574892	7.51654	-7.25109	2.29263e-11	4.40641e-10	15.2763
ALKBH8	-0.574552	7.54203	-7.10877	4.93909e-11	8.89455e-10	14.5238
ABCB1	-0.574104	7.40137	-6.38362	2.20325e-09	2.92895e-08	10.8079
HSF2	-0.573366	7.49221	-10.609	8.21513e-20	8.1483e-18	34.4336
ANKRD46	-0.571922	7.67008	-10.2104	9.00162e-19	6.83801e-17	32.0698
RASGRP1	-0.570906	7.79783	-7.63495	2.80243e-12	6.51846e-11	17.3392
RDH13	-0.570401	7.55761	-5.39927	2.67693e-07	2.4472e-06	6.13801
LRRC14	-0.5702	7.5571	-9.0614	8.17856e-16	3.81465e-14	25.3497
POU2AF1	-0.56913	7.38737	-4.85077	3.14078e-06	2.35319e-05	3.76027
CD7	-0.567227	8.26406	-8.72386	5.83471e-15	2.32212e-13	23.4134
BIN1	-0.566221	8.14307	-7.70876	1.86148e-12	4.49928e-11	17.7411
FBXL16	-0.565386	7.43188	-5.46054	2.01283e-07	1.87776e-06	6.41427
CDC25B	-0.564069	8.36935	-8.42533	3.25766e-14	1.1136e-12	21.7198
GATA3	-0.563803	7.30399	-6.10592	8.92709e-09	1.06144e-07	9.44294
POLR1E	-0.562231	7.71714	-7.76794	1.3394e-12	3.33356e-11	18.0645
PNPLA7	-0.562081	7.7621	-6.61292	6.7743e-10	9.95246e-09	11.9602
ZNF814	-0.560884	7.37255	-7.15171	3.92077e-11	7.16177e-10	14.7501
ZNF23	-0.559154	7.5292	-6.05819	1.13154e-08	1.32551e-07	9.21193
C11orf1	-0.558325	7.61247	-8.22304	1.03362e-13	3.21212e-12	20.5834
LRFN3	-0.55829	7.57022	-7.28702	1.88683e-11	3.70457e-10	15.4673
ZNF548	-0.558189	7.67598	-7.84701	8.61514e-13	2.21841e-11	18.4981
FOXO1	-0.556977	8.00572	-10.5561	1.12985e-19	1.07605e-17	34.1189
ZCCHC14	-0.555964	7.67123	-8.53594	1.72623e-14	6.23769e-13	22.3451
TRIM23	-0.555936	7.51213	-5.83014	3.46297e-08	3.68696e-07	8.12313
TTC27	-0.555173	7.5694	-8.55864	1.51474e-14	5.56559e-13	22.4738
CD2	-0.551235	8.2667	-7.6797	2.18724e-12	5.19483e-11	17.5826
PRSS30P	-0.550953	7.4306	-4.07212	7.6382e-05	0.000439621	0.70887
THEMIS	-0.550644	7.57148	-6.11912	8.35865e-09	1.00382e-07	9.50707
E2F2	-0.54987	8.27925	-3.74193	0.00026259	0.00135383	-0.458114
PTGDR2	-0.54936	7.33948	-3.58975	0.000452351	0.00220789	-0.968691
ZNF248	-0.548142	7.55911	-8.55509	1.54607e-14	5.6698e-13	22.4536
PTPRCAP	-0.547533	7.91515	-7.61723	3.09095e-12	7.11178e-11	17.2429
FHIT	-0.547306	7.50304	-5.76669	4.7069e-08	4.88105e-07	7.82474
NEIL2	-0.547083	7.55782	-6.10157	9.12217e-09	1.08194e-07	9.42187
RPS3	-0.54706	8.99594	-8.18003	1.31962e-13	3.96571e-12	20.3431
WDR54	-0.546877	7.89532	-9.15145	4.82613e-16	2.37498e-14	25.8696
PAQR8	-0.545848	8.03235	-8.91549	1.91702e-15	8.35934e-14	24.5101
DNAJC24	-0.544632	7.46285	-9.58628	3.71624e-17	2.1689e-15	28.3982
PLEKHB1	-0.54377	7.5349	-6.71157	4.05269e-10	6.22638e-09	12.4627
SETD6	-0.543459	7.15229	-7.7536	1.45073e-12	3.57878e-11	17.986
ZNF789	-0.543353	7.65684	-9.33217	1.66814e-16	8.74035e-15	26.9171
ATF7IP2	-0.542613	7.72509	-8.19148	1.23661e-13	3.7635e-12	20.407
RNF165	-0.542158	7.53254	-4.00608	9.83596e-05	0.000553793	0.469109
CCDC66	-0.54209	7.63539	-9.06639	7.94326e-16	3.71779e-14	25.3784
PEBP1	-0.540141	7.88885	-8.21642	1.07325e-13	3.32984e-12	20.5464
SEMA4F	-0.539651	7.56158	-7.67212	2.281e-12	5.41081e-11	17.5414
SLAMF1	-0.539438	7.54899	-6.37827	2.2642e-09	2.99541e-08	10.7812
CD8A	-0.539424	8.11953	-4.56502	1.05823e-05	7.13553e-05	2.59393
CENPK	-0.537807	7.49574	-3.91331	0.000139616	0.000766247	0.137648
TSPYL2	-0.537246	7.58801	-5.08667	1.11162e-06	9.07838e-06	4.76128
SH2D1B	-0.537108	7.4931	-4.29596	3.1733e-05	0.00019583	1.54435
ZNF275	-0.536374	7.92644	-8.87194	2.47026e-15	1.0579e-13	24.2602
RSAD1	-0.53551	7.47325	-7.68421	2.13317e-12	5.079e-11	17.6072
KLRF1	-0.533018	8.08325	-4.34384	2.6187e-05	0.000164199	1.72757
RCAN3	-0.533004	7.36121	-6.0902	9.65321e-09	1.13998e-07	9.36673
WDCP	-0.532816	7.52513	-10.4441	2.21504e-19	1.94507e-17	33.4542
DCUN1D4	-0.531456	7.73832	-8.67469	7.75477e-15	3.00456e-13	23.1332
TTC3	-0.53017	8.33653	-10.7561	3.38667e-20	3.56237e-18	35.3087
SEPTIN1	-0.52898	7.27881	-6.80364	2.50069e-10	4.00591e-09	12.9351
CR2	-0.528925	7.39615	-5.3846	2.86512e-07	2.60185e-06	6.0722
NOP53	-0.527404	8.93816	-7.61365	3.15277e-12	7.24532e-11	17.2235
LYRM4	-0.526906	7.41278	-6.1403	7.52072e-09	9.10046e-08	9.61003
EOMES	-0.526732	7.98779	-5.21289	6.29567e-07	5.34211e-06	5.31046
RPL14	-0.526524	8.90261	-6.59326	7.50136e-10	1.09035e-08	11.8605
ZNF567	-0.525999	7.26041	-7.13995	4.17698e-11	7.60799e-10	14.6881
C14orf132	-0.525871	7.58439	-5.29843	4.26156e-07	3.72848e-06	5.68786
PP7080	-0.525244	7.45224	-6.38069	2.23646e-09	2.9628e-08	10.7932
ZNF239	-0.522397	7.46698	-7.22321	2.66603e-11	5.04806e-10	15.1283
PRKCQ	-0.521785	7.94738	-8.6744	7.76752e-15	3.00456e-13	23.1316
PURA	-0.520555	7.8164	-5.35073	3.35058e-07	2.98883e-06	5.92064
RRP1B	-0.519034	7.47168	-7.80749	1.07431e-12	2.71673e-11	18.2812
LIMA1	-0.518636	7.44164	-6.82636	2.21875e-10	3.59945e-09	13.0522
PRKCH	-0.518449	8.26347	-8.68749	7.20152e-15	2.80771e-13	23.2061
TRAF1	-0.518259	7.56183	-8.28267	7.36137e-14	2.33734e-12	20.9174
PLEKHF1	-0.518217	7.66875	-5.21403	6.26318e-07	5.32162e-06	5.31546
FBXO31	-0.518162	7.73234	-8.58307	1.31591e-14	4.87242e-13	22.6124
TMEM156	-0.517639	7.77591	-5.6938	6.68051e-08	6.74499e-07	7.48449
PPP3CC	-0.517474	7.78816	-8.53973	1.68896e-14	6.15843e-13	22.3666
BNIP3	-0.517314	7.78653	-10.5362	1.27344e-19	1.18914e-17	34.0008
SLAIN1	-0.516978	7.5303	-7.69111	2.0531e-12	4.90055e-11	17.6448
RAB40B	-0.516949	7.48809	-6.67583	4.88392e-10	7.36744e-09	12.2802
NSUN5	-0.51626	7.90615	-10.4929	1.6519e-19	1.51303e-17	33.7438
GPR68	-0.512718	7.41472	-4.4345	1.81304e-05	0.000116819	2.07871
ITM2C	-0.512214	7.69657	-5.28938	4.44214e-07	3.8776e-06	5.64771
DENND2D	-0.511967	8.30739	-9.93065	4.79504e-18	3.3462e-16	30.4187
STAT4	-0.511193	8.12321	-8.28264	7.36256e-14	2.33734e-12	20.9173
FBL	-0.510889	8.10453	-9.07443	7.5784e-16	3.57323e-14	25.4248
SLC41A1	-0.510263	7.51939	-6.29685	3.42342e-09	4.37188e-08	10.3777
TUT4	-0.510046	7.84939	-9.9224	5.03701e-18	3.4936e-16	30.3701
PITPNC1	-0.509879	7.89438	-9.5174	5.58791e-17	3.13693e-15	27.9958
SUPT3H	-0.509176	7.38474	-5.90306	2.42803e-08	2.65751e-07	8.46852
GUSBP19	-0.50878	7.57671	-5.62289	9.36852e-08	9.22064e-07	7.15611
SERPINA10	-0.508004	7.14396	-6.40682	1.95734e-09	2.62759e-08	10.9234
SIT1	-0.507615	7.35311	-6.81044	2.41283e-10	3.87815e-09	12.9701
RPS26	-0.507355	8.64064	-3.3687	0.000967913	0.00441943	-1.67855
PCED1B	-0.507147	8.17862	-8.36477	4.60726e-14	1.51802e-12	21.3786
TLE2	-0.505765	7.59831	-6.05702	1.1381e-08	1.33008e-07	9.2063
DBP	-0.505173	7.40946	-6.22941	4.81133e-09	6.0277e-08	10.0456
SPDL1	-0.504703	7.34655	-5.91256	2.31784e-08	2.55002e-07	8.51372
LANCL1	-0.504518	7.91686	-8.70789	6.3999e-15	2.52605e-13	23.3223
USP47	-0.503655	7.61838	-7.53117	4.96851e-12	1.09324e-10	16.7769
LCMT2	-0.502776	7.45524	-8.22429	1.0263e-13	3.19455e-12	20.5904
E2F5	-0.502426	7.47118	-5.70586	6.30536e-08	6.40337e-07	7.54063
MEF2D	-0.502212	7.79782	-9.5891	3.65464e-17	2.13947e-15	28.4147
NFATC3	-0.501051	7.77431	-7.28587	1.89871e-11	3.7181e-10	15.4612
FAM30A	-0.500918	7.46588	-4.33547	2.70848e-05	0.000169225	1.6954
ZNF544	-0.500131	7.76923	-9.60458	3.33423e-17	1.96997e-15	28.5052

## Sheet: all
	logFC	AveExpr	t	P.Value	adj.P.Val	B
GBP5	2.45326	7.78312	21.913	7.90678e-48	1.5136e-43	97.9959
BATF2	3.45805	6.6979	20.5004	1.18398e-44	1.13325e-40	90.8308
GBP1	2.27929	7.6663	19.5092	2.32704e-42	1.48489e-38	85.6464
UBE2L6	1.34908	8.4764	19.3455	5.63347e-42	2.69604e-38	84.7777
EPSTI1	2.35687	7.93486	18.8844	6.92027e-41	2.64949e-37	82.3123
ANKRD22	3.76055	6.84262	18.5881	3.51566e-40	1.12167e-36	80.7139
GBP6	2.94932	6.87373	18.2957	1.76782e-39	4.83448e-36	79.125
PSME2	1.018	8.2877	17.7638	3.42408e-38	8.1934e-35	76.2081
FBXO6	1.75552	7.51138	17.4637	1.85045e-37	3.93591e-34	74.5467
GBP4	1.62552	7.64854	17.2869	5.02654e-37	9.62231e-34	73.5624
TAP1	1.16225	8.60666	16.9297	3.82374e-36	6.65435e-33	71.5632
AIM2	2.17295	7.85049	16.898	4.58135e-36	7.30839e-33	71.3851
WDFY1	0.904974	8.37258	16.6584	1.80319e-35	2.65526e-32	70.0347
LHFPL2	1.61898	7.50328	16.4179	7.18144e-35	9.81959e-32	68.6724
PSTPIP2	1.42316	7.91404	16.3252	1.2246e-34	1.48883e-31	68.1462
SMCO4	1.25419	7.6153	16.3225	1.24438e-34	1.48883e-31	68.1304
STAT2	1.01721	8.58585	16.1967	2.57229e-34	2.89655e-31	67.4143
FCGR1A	2.93447	6.97838	16.1668	3.05881e-34	3.25304e-31	67.2435
POLB	0.935168	8.14773	16.1364	3.64736e-34	3.67481e-31	67.07
PARP9	1.43356	8.10939	16.0895	4.78518e-34	4.54319e-31	66.8022
FCGR1B	2.82737	7.20581	16.0787	5.09401e-34	4.54319e-31	66.7405
STAT1	1.33864	8.59278	16.0744	5.22123e-34	4.54319e-31	66.7162
ETV7	1.77993	7.32238	16.0194	7.18143e-34	5.97713e-31	66.4018
GBP2	1.06231	8.76981	15.8736	1.67523e-33	1.33621e-30	65.5664
PARP14	1.35103	8.03994	15.8355	2.09108e-33	1.60118e-30	65.3476
SAMD9L	1.45809	7.92398	15.7908	2.71228e-33	1.99697e-30	65.0911
CARD17	2.43415	7.16039	15.7415	3.61495e-33	2.563e-30	64.8077
VAMP5	1.56868	8.24583	15.7293	3.88014e-33	2.65277e-30	64.7378
IFI35	1.3709	8.03104	15.6018	8.16984e-33	5.39294e-30	64.0032
NPC2	0.76936	8.87951	15.4314	2.21286e-32	1.41203e-29	63.0201
C1QB	2.92924	7.08811	15.3632	3.30104e-32	2.03845e-29	62.6254
SCO2	1.70936	7.90039	15.1121	1.4442e-31	8.63948e-29	61.1689
RTP4	1.9034	7.39783	15.1046	1.50908e-31	8.75402e-29	61.1255
IRF1	0.819662	8.77521	15.0213	2.46553e-31	1.38817e-28	60.641
EPB41L3	1.05259	7.63323	14.8777	5.75487e-31	3.14758e-28	59.8043
SRBD1	0.849241	7.7542	14.8172	8.23327e-31	4.37804e-28	59.4508
IFITM1	1.09156	8.96158	14.8034	8.93334e-31	4.62192e-28	59.3702
XAF1	1.50393	8.0895	14.7377	1.31752e-30	6.63717e-28	58.9866
IFIH1	1.08991	7.8218	14.7215	1.45034e-30	7.11894e-28	58.8918
RHBDF2	0.981622	8.25674	14.7147	1.50945e-30	7.22387e-28	58.8524
ASPHD2	1.17651	7.51857	14.5458	4.10966e-30	1.91881e-27	57.8635
TRIM22	1.33847	7.9664	14.4141	8.99179e-30	4.09833e-27	57.0904
DUSP3	1.12043	8.23141	14.3962	1.00025e-29	4.45296e-27	56.9852
PLAUR	1.08744	7.89739	14.343	1.37269e-29	5.97213e-27	56.6727
TMEM140	1.05185	8.33616	14.3068	1.70304e-29	7.24472e-27	56.4597
TNFSF10	1.09013	8.4573	14.2687	2.13636e-29	8.89051e-27	56.2359
SORT1	1.06694	7.6589	14.1544	4.22308e-29	1.72005e-26	55.5629
PSMB9	1.09685	8.15114	13.9816	1.1859e-28	4.66748e-26	54.5432
TRAFD1	0.98088	7.87833	13.9803	1.19473e-28	4.66748e-26	54.5359
FLVCR2	0.999576	7.63694	13.9608	1.34245e-28	5.13969e-26	54.4208
BST2	0.858906	8.08796	13.9336	1.57968e-28	5.92936e-26	54.2601
WARS1	1.38137	8.27338	13.88	2.1768e-28	8.01354e-26	53.9434
SOCS1	1.41081	7.40456	13.8181	3.15346e-28	1.13899e-25	53.5773
IRF9	0.734015	8.50213	13.8105	3.30163e-28	1.17043e-25	53.5319
LAP3	1.56668	7.87784	13.801	3.49554e-28	1.21664e-25	53.4756
CEACAM1	1.71144	7.72585	13.7105	6.01243e-28	2.05528e-25	52.9399
JAK2	0.989195	7.70658	13.6419	9.07061e-28	3.04629e-25	52.5337
SQOR	0.901007	7.83609	13.6079	1.11242e-27	3.67155e-25	52.3321
IL15	1.01784	7.55052	13.602	1.15257e-27	3.73959e-25	52.2971
LYRM1	0.702418	8.27453	13.5245	1.83566e-27	5.85667e-25	51.8374
IFI30	1.0196	8.04992	13.4878	2.28903e-27	7.18342e-25	51.6193
STX11	0.958294	8.30658	13.385	4.24528e-27	1.31076e-24	51.0091
MSRB2	0.936847	8.25987	13.3514	5.19776e-27	1.57938e-24	50.8092
MTHFD2	0.87988	7.6841	13.3415	5.51746e-27	1.65032e-24	50.7502
TYMP	0.974385	8.71781	13.3049	6.87726e-27	2.02541e-24	50.5326
GADD45B	0.942345	7.60486	13.2896	7.53683e-27	2.18602e-24	50.4421
ZBP1	1.11961	7.97247	13.1981	1.30795e-26	3.73703e-24	49.8975
IFI44	1.83251	8.04742	13.1103	2.22037e-26	6.25067e-24	49.3747
XRN1	0.681873	8.26704	13.053	3.13588e-26	8.5815e-24	49.0336
MR1	0.797615	7.42208	13.0529	3.13799e-26	8.5815e-24	49.033
RSAD2	2.46722	7.32075	13.0428	3.33615e-26	8.99492e-24	48.9725
SEPTIN4	2.08831	7.37545	12.9856	4.70913e-26	1.25204e-23	48.6319
CASP4	0.849365	8.51918	12.9799	4.87563e-26	1.27855e-23	48.5976
NUB1	0.654835	8.1503	12.9606	5.47708e-26	1.41686e-23	48.4827
PSMB8	0.654332	8.46183	12.9248	6.79755e-26	1.73501e-23	48.2693
MLKL	0.688567	8.27869	12.9177	7.0974e-26	1.7877e-23	48.2266
TNFAIP6	1.64409	8.14556	12.8948	8.14929e-26	2.026e-23	48.0901
ATG3	0.731113	8.27748	12.8904	8.36685e-26	2.05342e-23	48.0641
CARD16	1.42156	7.6657	12.8209	1.27327e-25	3.08534e-23	47.6492
SLAMF8	1.41624	7.24195	12.7997	1.44688e-25	3.46221e-23	47.5229
PIK3AP1	0.988873	7.8475	12.7625	1.81192e-25	4.28218e-23	47.3006
TNFSF13B	1.1366	8.45959	12.7049	2.56564e-25	5.98953e-23	46.957
TRIM21	0.825436	7.97296	12.6957	2.71256e-25	6.25621e-23	46.902
FGL2	0.729151	8.68211	12.683	2.92817e-25	6.67309e-23	46.8264
STK3	0.790466	7.69341	12.675	3.07364e-25	6.92221e-23	46.7785
MYOF	1.42126	7.54689	12.6096	4.56523e-25	1.01619e-22	46.3876
DYNLT1	0.782845	8.33693	12.5832	5.35561e-25	1.17842e-22	46.2299
GPR65	0.736671	8.07131	12.5676	5.88417e-25	1.28001e-22	46.1369
CACNA1E	1.82068	7.42593	12.5388	7.00542e-25	1.5068e-22	45.9645
VPS9D1	1.15408	7.89014	12.4942	9.17065e-25	1.9506e-22	45.6984
IFIT2	1.23177	8.51408	12.4876	9.54518e-25	2.00795e-22	45.6589
PATL1	0.508859	8.09352	12.3965	1.6569e-24	3.37803e-22	45.114
PSMB10	0.580427	8.80613	12.3965	1.65703e-24	3.37803e-22	45.1139
POMP	0.540669	8.45069	12.3963	1.65875e-24	3.37803e-22	45.1129
IFI16	0.848797	8.30535	12.3283	2.50302e-24	5.04125e-22	44.7064
OAS3	1.8721	7.60676	12.3267	2.52813e-24	5.04125e-22	44.6965
H2BC12	0.760797	8.7195	12.2969	3.02669e-24	5.97319e-22	44.5187
PSMB3	0.604729	8.59252	12.2835	3.28261e-24	6.34737e-22	44.4385
TIMM10	1.8385	7.94609	12.2528	3.95439e-24	7.56988e-22	44.2545
AKIRIN2	0.663671	8.25907	12.2275	4.60979e-24	8.73714e-22	44.103
ZNF438	1.14905	7.66686	12.1865	5.90891e-24	1.10896e-21	43.8577
EIF4E3	0.737217	8.16275	12.1444	7.62113e-24	1.41642e-21	43.6063
TRANK1	0.809671	8.11945	12.1238	8.6354e-24	1.58949e-21	43.4828
VCPIP1	0.521434	7.9903	12.1171	8.99065e-24	1.63912e-21	43.443
RIPK2	0.577864	7.84211	12.0484	1.36308e-23	2.43863e-21	43.0318
IFI44L	2.39189	7.71769	12.0161	1.65799e-23	2.9388e-21	42.8383
FAM111A	0.522137	8.31064	11.9891	1.95203e-23	3.42823e-21	42.677
CNIH4	0.858559	8.23457	11.9772	2.09805e-23	3.65118e-21	42.6057
LMO2	0.706808	8.22532	11.8421	4.75796e-23	8.06032e-21	41.7967
GK	1.25541	7.85898	11.828	5.18161e-23	8.70101e-21	41.7124
LILRB4	1.16493	7.41006	11.8205	5.42155e-23	9.02476e-21	41.6677
ADAP2	0.77775	7.80165	11.7903	6.51058e-23	1.06523e-20	41.4869
SCARB2	0.583752	8.04294	11.777	7.05585e-23	1.14466e-20	41.4074
OASL	1.61029	7.88523	11.7268	9.5646e-23	1.53862e-20	41.1068
PSME1	0.771446	8.8351	11.7196	9.99112e-23	1.58066e-20	41.0637
MOV10	0.976874	7.71816	11.6501	1.5222e-22	2.38848e-20	40.6477
MRPL44	0.653521	7.66881	11.5712	2.45399e-22	3.81924e-20	40.1759
C2	1.18704	7.30797	11.5451	2.87488e-22	4.36777e-20	40.0195
FAM241A	0.65527	7.39706	11.5044	3.67661e-22	5.45593e-20	39.7765
RNASEL	0.636071	8.01979	11.4612	4.77768e-22	6.98162e-20	39.5177
GLRX	0.618537	8.32579	11.4597	4.8202e-22	6.99038e-20	39.509
MICB	0.813188	7.74236	11.4197	6.14211e-22	8.70952e-20	39.2695
GNS	0.592194	8.6729	11.3877	7.45088e-22	1.04877e-19	39.0787
LY96	0.870734	8.73649	11.3831	7.66208e-22	1.07062e-19	39.0511
ACOT9	0.79586	7.46996	11.3527	9.20983e-22	1.27756e-19	38.8693
SAT1	0.595846	8.92627	11.3449	9.65911e-22	1.33025e-19	38.8223
SPPL2A	0.543189	8.06629	11.2535	1.67892e-21	2.20135e-19	38.2762
CD300A	0.652384	8.2504	11.2321	1.9103e-21	2.47088e-19	38.1486
BRSK1	1.00479	8.16399	11.2192	2.06602e-21	2.65436e-19	38.0712
SAMD9	0.645504	8.25233	11.2162	2.10378e-21	2.68484e-19	38.0533
RAB24	0.712075	8.49052	11.1242	3.66956e-21	4.59127e-19	37.5038
SHISA5	0.722626	8.44584	11.1125	3.9381e-21	4.89526e-19	37.434
CASP5	1.96714	7.35136	11.1071	4.06861e-21	5.02486e-19	37.4018
SP140	0.973615	7.71353	11.0799	4.79562e-21	5.8473e-19	37.2394
TDRD7	0.689581	7.9669	11.0783	4.84101e-21	5.86528e-19	37.2301
ADM	1.26612	8.41683	11.0541	5.60555e-21	6.74887e-19	37.0852
HELZ2	0.819822	8.29718	11.0515	5.69203e-21	6.81016e-19	37.0701
SLC6A12	1.37074	7.36814	11.0354	6.27593e-21	7.46212e-19	36.9737
P2RY14	1.50311	7.21204	11.0252	6.67497e-21	7.88759e-19	36.9128
APOL3	0.648605	7.93617	10.9907	8.2209e-21	9.5959e-19	36.707
CLEC4D	1.31567	7.38801	10.9493	1.05569e-20	1.22479e-18	36.46
TMEM268	0.774082	7.57964	10.9334	1.16183e-20	1.33981e-18	36.3654
TLR7	0.809758	7.72427	10.9117	1.32455e-20	1.51832e-18	36.2359
CYBB	0.789131	8.16203	10.8809	1.59494e-20	1.79599e-18	36.0524
ACTA2	1.21711	7.66255	10.825	2.23487e-20	2.48733e-18	35.7192
IFIT3	2.40314	7.63052	10.8223	2.27102e-20	2.51296e-18	35.7034
CHMP5	0.686515	7.96893	10.8047	2.5255e-20	2.77848e-18	35.5985
OSCAR	0.805119	8.317	10.8036	2.54369e-20	2.78251e-18	35.5914
RBCK1	0.718743	7.87992	10.7668	3.17485e-20	3.41439e-18	35.3725
C5	0.799077	7.52269	10.7645	3.21923e-20	3.44277e-18	35.3588
TAP2	0.941866	7.7528	10.7602	3.30389e-20	3.51369e-18	35.3331
FCER1G	0.863135	8.55948	10.7152	4.33252e-20	4.51082e-18	35.0655
DRAM1	0.742222	7.6938	10.7151	4.33574e-20	4.51082e-18	35.0647
NBN	0.738095	7.90843	10.7028	4.66883e-20	4.80513e-18	34.9916
H2AC20	1.0025	8.37801	10.6711	5.65133e-20	5.75443e-18	34.803
VAMP3	0.585471	8.26041	10.6233	7.53875e-20	7.51637e-18	34.5184
VRK2	0.832914	7.32647	10.6046	8.43789e-20	8.32611e-18	34.4072
ETV6	0.516032	7.96615	10.6008	8.63319e-20	8.47514e-18	34.3846
HERC5	1.45797	8.1783	10.5899	9.21833e-20	9.0034e-18	34.3198
KCNJ2	0.897205	8.07162	10.5804	9.75957e-20	9.43573e-18	34.2635
SECTM1	0.877965	7.1077	10.5547	1.1394e-19	1.07978e-17	34.1106
GSTO1	0.529359	8.52222	10.5433	1.21984e-19	1.15032e-17	34.0432
DHRS9	1.20054	8.02118	10.5307	1.31618e-19	1.22309e-17	33.9682
CTRL	0.712376	7.51421	10.5129	1.46435e-19	1.3539e-17	33.8628
EIF4G3	0.588152	7.95677	10.5122	1.47109e-19	1.3539e-17	33.8583
GCNT1	0.58963	7.49978	10.4903	1.67819e-19	1.52979e-17	33.7282
MCTP1	0.997885	7.54976	10.4869	1.71231e-19	1.5535e-17	33.7083
GYG1	0.824086	8.18787	10.4755	1.83439e-19	1.6564e-17	33.6403
TNFAIP2	0.714665	7.98825	10.4689	1.90823e-19	1.71499e-17	33.6014
ITPRIP	0.595057	8.14451	10.4655	1.94782e-19	1.74239e-17	33.5811
IL1B	0.992604	8.13801	10.4617	1.99274e-19	1.77428e-17	33.5586
SFT2D1	0.509525	8.37349	10.4604	2.00862e-19	1.78014e-17	33.5508
SESTD1	0.751466	7.39954	10.4444	2.21136e-19	1.94507e-17	33.4558
PLSCR1	1.48892	7.25121	10.4104	2.71303e-19	2.36071e-17	33.2539
ACSL4	0.613089	8.02387	10.4002	2.8832e-19	2.47503e-17	33.1939
ATOX1	0.642549	7.92693	10.3904	3.05853e-19	2.61381e-17	33.1356
NETO2	0.815623	7.33588	10.3498	3.90187e-19	3.2707e-17	32.8951
DSE	0.619482	7.95062	10.3435	4.05365e-19	3.35926e-17	32.8575
BLVRA	0.691057	7.7919	10.3318	4.34869e-19	3.57283e-17	32.7881
FAS	0.934448	7.42152	10.3273	4.46569e-19	3.63774e-17	32.7619
HLA-F	0.580162	8.2773	10.316	4.78113e-19	3.86219e-17	32.6945
ISG20	0.594534	8.732	10.316	4.78159e-19	3.86219e-17	32.6944
CALHM6	1.1844	7.70485	10.2947	5.4319e-19	4.33262e-17	32.5685
ASGR1	0.738788	7.83497	10.2893	5.6124e-19	4.43959e-17	32.5362
PRRG4	1.21068	7.55653	10.2824	5.84759e-19	4.6066e-17	32.4957
PLXDC2	0.637409	7.88215	10.26	6.68869e-19	5.24761e-17	32.363
GADD45G	1.12569	7.29344	10.2539	6.93798e-19	5.42097e-17	32.3269
HTATIP2	0.595621	8.03608	10.2336	7.83658e-19	6.07351e-17	32.2067
FYB1	0.517836	8.7886	10.2277	8.11899e-19	6.2557e-17	32.1717
RAB20	1.22029	7.14655	10.2114	8.9485e-19	6.82474e-17	32.0757
LYSMD2	0.54893	8.38432	10.1975	9.72655e-19	7.3595e-17	31.9934
PLIN3	0.580024	8.40782	10.1493	1.29806e-18	9.66876e-17	31.7085
KCNMB1	0.78275	7.59829	10.1302	1.45509e-18	1.07965e-16	31.5958
SLC7A7	0.507213	8.51603	10.1061	1.68094e-18	1.23762e-16	31.4533
DDX60	1.14839	7.49788	10.06	2.21548e-18	1.61873e-16	31.1808
KPNB1	0.507469	8.66751	10.0359	2.55855e-18	1.84824e-16	31.0387
GRN	0.756973	8.28884	10.0242	2.74289e-18	1.97395e-16	30.97
SNX10	0.661569	8.1584	9.9905	3.35486e-18	2.39635e-16	30.7712
PLAAT4	0.683359	8.5429	9.97602	3.6579e-18	2.59345e-16	30.6859
CCR1	0.937722	8.00202	9.95421	4.16645e-18	2.93229e-16	30.5574
NCF1C	0.679531	8.46385	9.93903	4.56138e-18	3.19848e-16	30.468
KLHDC8B	0.98206	7.72653	9.93024	4.807e-18	3.3462e-16	30.4163
SLC26A8	1.34257	7.87481	9.91309	5.3245e-18	3.67967e-16	30.3154
TIFA	1.08325	7.24389	9.90665	5.53299e-18	3.79866e-16	30.2774
NAIP	1.02077	7.81121	9.90329	5.64513e-18	3.85945e-16	30.2576
ISG15	1.83344	7.92521	9.8971	5.85719e-18	3.99019e-16	30.2213
EDEM2	0.509601	7.86609	9.89475	5.93999e-18	4.01799e-16	30.2074
H2BC21	0.788492	8.08331	9.88515	6.2899e-18	4.2397e-16	30.1509
NT5C3A	0.673453	8.63997	9.87215	6.7964e-18	4.56503e-16	30.0745
LOXL3	0.899346	7.28768	9.87123	6.83385e-18	4.57414e-16	30.0691
ZNFX1	0.636176	8.16591	9.86811	6.96218e-18	4.6438e-16	30.0507
BRI3	0.715569	8.61882	9.85946	7.33036e-18	4.85692e-16	29.9998
GSDMD	0.543764	8.18808	9.818	9.38334e-18	6.08899e-16	29.7562
CIR1	0.577926	7.82121	9.79919	1.04948e-17	6.78725e-16	29.6457
H2AJ	0.797646	8.09041	9.77368	1.22151e-17	7.8732e-16	29.4959
CD274	1.1861	7.57142	9.76917	1.25469e-17	8.05991e-16	29.4695
PLEK	0.560554	8.65211	9.75174	1.39171e-17	8.85101e-16	29.3672
HPSE	0.823546	7.79035	9.7383	1.50748e-17	9.49263e-16	29.2884
IFIT5	0.942113	7.43627	9.72411	1.64013e-17	1.02941e-15	29.2052
H3C4	1.19352	7.50753	9.71363	1.74556e-17	1.092e-15	29.1437
AAMDC	0.587818	7.28563	9.69457	1.9548e-17	1.21102e-15	29.032
LIMK2	1.08487	7.50556	9.68759	2.03755e-17	1.25822e-15	28.9911
PHTF1	0.650873	7.56285	9.68621	2.05424e-17	1.26445e-15	28.983
SAP30	0.662805	7.59564	9.68506	2.06837e-17	1.26906e-15	28.9763
CD14	0.637512	9.15985	9.68065	2.12319e-17	1.29854e-15	28.9505
RRAS	0.663275	7.63923	9.67696	2.17032e-17	1.32313e-15	28.9288
TCN2	1.17204	7.29399	9.64896	2.56258e-17	1.54749e-15	28.7649
MS4A6A	0.60444	8.50633	9.63951	2.71035e-17	1.62647e-15	28.7096
CALCOCO2	0.527255	7.62756	9.62602	2.93626e-17	1.74562e-15	28.6306
ZDHHC12	0.511065	7.67415	9.56692	4.16791e-17	2.41046e-15	28.285
CXCL16	0.68152	8.07478	9.55968	4.35046e-17	2.50846e-15	28.2427
RAB31	0.519885	8.65629	9.55784	4.39828e-17	2.52841e-15	28.232
PYCARD	0.565378	8.50498	9.51175	5.77767e-17	3.23397e-15	27.9629
SLK	0.517875	7.85254	9.51066	5.81523e-17	3.24551e-15	27.9565
LTB4R	0.694422	7.7334	9.47376	7.23329e-17	4.0252e-15	27.7412
MAFB	0.696075	7.88479	9.47017	7.38839e-17	4.09959e-15	27.7203
TUT7	0.638943	7.81141	9.46144	7.77968e-17	4.29183e-15	27.6694
FCN1	0.575858	8.88819	9.44138	8.75832e-17	4.80343e-15	27.5525
AGTRAP	0.692309	7.69449	9.43116	9.30369e-17	5.05968e-15	27.493
APOL6	1.12098	7.06698	9.39912	1.12404e-16	6.06127e-15	27.3065
ITPRIPL2	0.874349	7.80182	9.37113	1.3259e-16	7.07011e-15	27.1436
CXCL10	1.63173	7.12516	9.36697	1.35879e-16	7.22534e-15	27.1194
DESI1	0.63169	7.97293	9.33857	1.60644e-16	8.49503e-15	26.9543
SAMD4A	0.977698	7.14887	9.33669	1.62429e-16	8.56577e-15	26.9434
FAM8A1	0.600687	7.8675	9.33082	1.68152e-16	8.77092e-15	26.9092
TYROBP	0.512894	9.06337	9.30381	1.97142e-16	1.01997e-14	26.7524
CD68	0.545236	8.68346	9.29422	2.08595e-16	1.07632e-14	26.6967
OGFR	0.536757	7.83042	9.26045	2.54437e-16	1.29885e-14	26.5008
MT1A	0.920003	8.10433	9.25868	2.57108e-16	1.309e-14	26.4905
FHIP2A	0.510554	8.16402	9.24985	2.70811e-16	1.37146e-14	26.4393
TLR8	0.596955	8.34713	9.22963	3.04994e-16	1.53645e-14	26.3221
NABP1	0.589553	8.30175	9.19897	3.65171e-16	1.82996e-14	26.1446
STN1	0.577224	7.89708	9.15542	4.71523e-16	2.33239e-14	25.8926
RAB32	0.537746	8.07897	9.15384	4.75917e-16	2.34806e-14	25.8834
CSTA	0.759938	7.42754	9.14963	4.87794e-16	2.39432e-14	25.8591
APH1B	0.528128	7.8454	9.12959	5.48607e-16	2.67908e-14	25.7433
IFIT1	1.55593	7.95892	9.12816	5.53221e-16	2.69473e-14	25.735
TLR5	1.03613	8.06647	9.12185	5.74063e-16	2.78916e-14	25.6986
PRR11	0.713537	7.3081	9.12006	5.80117e-16	2.81144e-14	25.6882
DDX58	0.963739	7.54708	9.11641	5.92687e-16	2.8651e-14	25.6671
TRIM5	0.793296	7.45157	9.11346	6.03006e-16	2.90765e-14	25.6501
B4GALT5	0.709114	8.34869	9.11293	6.0489e-16	2.9094e-14	25.647
TRIM25	0.726278	8.19478	9.11179	6.08943e-16	2.92155e-14	25.6404
ATG7	0.547436	7.88206	9.10107	6.48406e-16	3.10311e-14	25.5785
SP110	0.671231	8.59225	9.09881	6.57042e-16	3.1366e-14	25.5655
GBA	0.588765	7.73684	9.09051	6.89768e-16	3.28463e-14	25.5176
KYNU	0.714381	7.81436	9.0894	6.94257e-16	3.29781e-14	25.5112
EIF2AK2	0.799812	8.47699	9.08021	7.32627e-16	3.47145e-14	25.4581
MICU1	0.546564	7.54037	9.071	7.73184e-16	3.63663e-14	25.405
SIGLEC16	1.06058	7.37591	9.06023	8.23486e-16	3.82621e-14	25.3429
NUDT16	0.695415	7.29474	9.05954	8.26813e-16	3.83237e-14	25.3389
FFAR2	0.865788	8.4327	9.03517	9.53444e-16	4.36645e-14	25.1985
SNTB1	0.515243	7.67277	9.01373	1.0807e-15	4.91399e-14	25.075
LACTB	0.792782	7.9055	9.01197	1.09192e-15	4.95324e-14	25.0648
ALPK1	0.7916	8.12852	8.97952	1.31972e-15	5.92286e-14	24.878
ERICH1	0.585644	8.00837	8.97311	1.37003e-15	6.12767e-14	24.8412
DDIAS	0.784282	7.55059	8.95601	1.51376e-15	6.70786e-14	24.7428
SELL	0.730432	8.47947	8.9527	1.54324e-15	6.82268e-14	24.7238
PARP12	0.69542	7.99205	8.93356	1.72543e-15	7.57567e-14	24.6139
DYSF	0.947572	8.30059	8.93057	1.75577e-15	7.69125e-14	24.5967
NCF1B	0.72239	7.64372	8.91194	1.95706e-15	8.51456e-14	24.4897
MYD88	0.534584	8.28543	8.91022	1.97683e-15	8.58107e-14	24.4798
OSM	1.0646	7.49211	8.88502	2.28916e-15	9.84749e-14	24.3353
LRRK2	0.711648	7.90554	8.86029	2.64343e-15	1.12452e-13	24.1935
TNS3	0.629485	7.89038	8.84738	2.84949e-15	1.20415e-13	24.1195
FTH1P3	0.669747	8.35915	8.83693	3.02796e-15	1.27394e-13	24.0597
BTN3A3	0.509864	7.76397	8.83618	3.0411e-15	1.27666e-13	24.0554
LTA4H	0.615409	8.60343	8.8291	3.16885e-15	1.32448e-13	24.0148
CD33	0.5535	7.97816	8.82715	3.20502e-15	1.33624e-13	24.0037
RNF135	0.554243	7.86161	8.82683	3.21094e-15	1.33624e-13	24.0018
PDE4B	0.626526	7.9553	8.8248	3.24908e-15	1.34626e-13	23.9902
CPVL	0.581178	8.44726	8.81193	3.50117e-15	1.44135e-13	23.9166
TFE3	0.523753	7.62135	8.80125	3.72518e-15	1.52701e-13	23.8555
LGALS9	0.863937	7.52005	8.79155	3.94092e-15	1.60855e-13	23.8
HCAR3	1.0443	7.67835	8.79085	3.95693e-15	1.61046e-13	23.796
MYL9	1.274	7.58386	8.77524	4.33203e-15	1.75695e-13	23.7068
CTSA	0.656902	8.06284	8.74904	5.0426e-15	2.04081e-13	23.5572
RNF149	0.509341	8.93538	8.7436	5.20405e-15	2.09729e-13	23.5261
LMNB1	1.10731	7.52979	8.74187	5.25665e-15	2.112e-13	23.5162
CMPK2	1.25793	7.11356	8.74131	5.27366e-15	2.112e-13	23.513
EMILIN2	0.595057	8.01963	8.71505	6.13993e-15	2.43347e-13	23.3632
FCGR2A	0.604082	8.54336	8.70206	6.61933e-15	2.59908e-13	23.2891
HK3	0.727637	8.19088	8.66988	7.9733e-15	3.06492e-13	23.1058
PLEKHO2	0.522315	7.93355	8.65637	8.62073e-15	3.30715e-13	23.0289
TNFSF13	0.660082	7.45291	8.64932	8.97883e-15	3.43588e-13	22.9888
ZMYND15	0.834424	7.37414	8.64704	9.09821e-15	3.46946e-13	22.9758
RALB	0.618783	8.39401	8.63916	9.52143e-15	3.62363e-13	22.931
IRAK3	0.739676	8.23581	8.63709	9.63606e-15	3.65273e-13	22.9193
TXN	0.519818	8.63921	8.62701	1.02133e-14	3.85819e-13	22.862
ASPRV1	1.00368	7.52757	8.62322	1.04396e-14	3.93395e-13	22.8404
S100A11	0.558541	8.41012	8.62062	1.05973e-14	3.98554e-13	22.8256
MSRB1	0.583174	8.94454	8.60618	1.15178e-14	4.29795e-13	22.7436
PARP8	0.546842	7.99954	8.57614	1.3695e-14	5.0452e-13	22.5731
RNF19B	0.56858	7.92003	8.53836	1.7023e-14	6.18351e-13	22.3589
GBP3	1.08131	7.25739	8.53625	1.72317e-14	6.23769e-13	22.3469
CARS2	0.55327	7.72513	8.53586	1.72699e-14	6.23769e-13	22.3447
MX1	1.15156	8.51691	8.52747	1.81242e-14	6.52164e-13	22.2971
P2RX7	0.652759	7.83639	8.50959	2.00863e-14	7.18713e-13	22.1959
NOD2	0.897148	8.02455	8.50611	2.04924e-14	7.31877e-13	22.1762
MARCKS	0.539742	8.52665	8.47741	2.41651e-14	8.55068e-13	22.0139
CRISPLD2	0.766147	8.32133	8.46156	2.64665e-14	9.2623e-13	21.9243
HCAR2	0.956613	7.62823	8.45956	2.67717e-14	9.35201e-13	21.913
ENTPD1	0.615738	7.70683	8.45915	2.6834e-14	9.35671e-13	21.9108
DENND1A	0.757044	7.41821	8.4588	2.68886e-14	9.35869e-13	21.9088
SPATS2L	1.08078	7.37611	8.44868	2.84949e-14	9.88185e-13	21.8516
SIL1	0.518423	7.61765	8.42545	3.25549e-14	1.1136e-12	21.7205
ANXA3	1.22125	7.44906	8.42347	3.29266e-14	1.12355e-12	21.7093
MOB1A	0.572721	7.17827	8.42283	3.30477e-14	1.12568e-12	21.7057
NLRC4	0.782007	7.44066	8.42001	3.35859e-14	1.13996e-12	21.6898
SLC2A3	0.576069	8.89794	8.41547	3.44702e-14	1.16584e-12	21.6642
FCGR3B	0.735386	8.68473	8.40893	3.57855e-14	1.20606e-12	21.6274
SLC16A3	0.593934	8.54723	8.40777	3.60243e-14	1.21197e-12	21.6208
H2BC6	0.804553	7.46269	8.40706	3.61701e-14	1.21474e-12	21.6168
PCGF5	0.612062	7.24289	8.39836	3.80195e-14	1.27462e-12	21.5677
IFITM2	0.551089	9.22004	8.39596	3.85443e-14	1.28995e-12	21.5543
FPR1	0.566717	8.95289	8.39443	3.88833e-14	1.29676e-12	21.5456
LTBR	0.590213	7.84797	8.39075	3.97103e-14	1.32204e-12	21.5249
GASK1B	0.852984	7.87019	8.36918	4.49268e-14	1.48538e-12	21.4034
C1QC	1.01485	7.4497	8.356	4.8442e-14	1.59061e-12	21.3293
WSB2	0.624597	7.52175	8.32917	5.64649e-14	1.84455e-12	21.1784
BST1	0.752446	7.68463	8.32787	5.6886e-14	1.85199e-12	21.1711
SH3GLB1	0.614229	8.35278	8.30667	6.41986e-14	2.06547e-12	21.0521
RILPL2	0.535768	7.73965	8.29614	6.81741e-14	2.18602e-12	20.993
USB1	0.605691	7.96567	8.29105	7.01788e-14	2.24654e-12	20.9645
RELB	0.576904	7.62884	8.27597	7.64792e-14	2.42391e-12	20.8799
KIF1B	0.840528	8.12867	8.27124	7.85678e-14	2.48599e-12	20.8533
BAZ1A	0.541827	8.23488	8.26032	8.36057e-14	2.63668e-12	20.7922
GUSBP14	1.0253	8.00356	8.259	8.42381e-14	2.65225e-12	20.7848
STX3	0.592784	8.2875	8.24882	8.92634e-14	2.79668e-12	20.7277
MARCO	1.06451	7.14635	8.24189	9.28555e-14	2.90447e-12	20.6889
CYBC1	0.500957	8.28533	8.23837	9.4735e-14	2.9536e-12	20.6692
JUNB	0.608923	7.78918	8.21186	1.10141e-13	3.38977e-12	20.5209
NAGK	0.504726	8.61745	8.19654	1.20156e-13	3.67435e-12	20.4353
GALM	0.830289	7.74568	8.1951	1.21143e-13	3.69273e-12	20.4273
ABCA1	0.726461	8.21628	8.18357	1.29339e-13	3.91144e-12	20.3629
C1GALT1	0.66309	7.60844	8.18329	1.29547e-13	3.91155e-12	20.3613
H2BC4	0.763263	7.67065	8.18256	1.30085e-13	3.92159e-12	20.3572
MT1IP	0.909121	7.32481	8.17629	1.34792e-13	4.03807e-12	20.3222
IL1RN	0.924929	8.11404	8.17336	1.37053e-13	4.09937e-12	20.3059
REC8	0.513054	7.91004	8.16991	1.3976e-13	4.17382e-12	20.2866
SP100	0.560999	7.82478	8.16435	1.44237e-13	4.29413e-12	20.2556
TLR1	0.672626	8.05351	8.15172	1.54944e-13	4.59147e-12	20.1852
GAB2	0.58685	8.04333	8.13845	1.67052e-13	4.94261e-12	20.1111
ITGA2B	0.991628	7.54817	8.13221	1.73056e-13	5.09663e-12	20.0764
VCAN	0.56685	8.62735	8.12081	1.84601e-13	5.40338e-12	20.0129
GNA15	0.53922	7.79717	8.08665	2.23943e-13	6.48553e-12	19.8229
CEACAM3	0.791356	7.8767	8.08204	2.2985e-13	6.64656e-12	19.7972
THEMIS2	0.501588	7.45	8.0796	2.33041e-13	6.72868e-12	19.7837
IFI27L2	0.612335	7.82766	8.06766	2.49303e-13	7.16576e-12	19.7173
C19orf38	0.578163	7.58405	8.06314	2.55759e-13	7.34033e-12	19.6922
TLR4	0.661152	7.77421	8.06271	2.56374e-13	7.34696e-12	19.6898
BCL6	0.619761	8.85864	8.05564	2.66809e-13	7.63456e-12	19.6506
SERPINA1	0.520392	8.62175	8.04983	2.75715e-13	7.87763e-12	19.6183
SNX20	0.628579	7.39095	8.04032	2.90912e-13	8.29946e-12	19.5655
ALDH1A1	0.742431	7.60646	8.03889	2.93256e-13	8.34145e-12	19.5576
FRMD3	0.931164	7.56567	8.02684	3.13886e-13	8.88864e-12	19.4908
CHSY1	0.50657	8.31754	8.02638	3.14694e-13	8.89836e-12	19.4883
GPR84	1.07791	7.27938	8.02143	3.23609e-13	9.13694e-12	19.4608
HDAC4	0.601346	7.90554	8.02074	3.24858e-13	9.15869e-12	19.457
ASCL2	0.548874	7.93319	8.01908	3.27908e-13	9.21753e-12	19.4478
PSENEN	0.543116	7.3135	8.01812	3.29695e-13	9.25418e-12	19.4425
CLEC4A	0.506532	8.31543	8.01454	3.36417e-13	9.42903e-12	19.4226
DOCK8-AS1	0.628764	7.42788	8.00745	3.50132e-13	9.79908e-12	19.3833
NFIL3	0.593278	7.80456	7.99329	3.7919e-13	1.0566e-11	19.3049
CGAS	0.873755	7.17575	7.99112	3.83836e-13	1.06644e-11	19.293
NADK	0.557078	8.15713	7.99064	3.84875e-13	1.06778e-11	19.2903
PGD	0.579089	8.32929	7.97013	4.31961e-13	1.18979e-11	19.1768
GPBAR1	0.666064	7.85748	7.96294	4.49777e-13	1.23177e-11	19.1371
PLAC8	0.551116	8.42267	7.9593	4.5908e-13	1.25188e-11	19.1169
LY6E	1.09815	7.72183	7.95552	4.6892e-13	1.27638e-11	19.0961
ZC3HAV1	0.553738	8.16904	7.92926	5.43432e-13	1.4652e-11	18.9511
SMCHD1	0.527808	7.81439	7.92479	5.57249e-13	1.49872e-11	18.9264
KREMEN1	1.3005	7.32304	7.92187	5.66456e-13	1.52085e-11	18.9103
HLA-DMA	0.502152	8.49695	7.91608	5.8516e-13	1.56667e-11	18.8784
IL18R1	0.658202	7.93199	7.9157	5.86408e-13	1.56782e-11	18.8763
H2AC21	1.03459	7.32182	7.90337	6.28396e-13	1.66612e-11	18.8083
SLC25A44	0.501929	8.20251	7.8955	6.56733e-13	1.73405e-11	18.7649
RNF213	0.819867	7.74773	7.88786	6.85444e-13	1.79746e-11	18.7229
MTF1	0.520024	8.16475	7.875	7.36659e-13	1.92648e-11	18.652
TOR1B	0.539945	7.79395	7.86605	7.74493e-13	2.01716e-11	18.6028
CYSLTR1	0.640152	7.97607	7.86291	7.8821e-13	2.04731e-11	18.5856
APOBR	0.716122	7.53968	7.85872	8.06918e-13	2.09307e-11	18.5625
AQP9	0.548757	8.91325	7.83724	9.09898e-13	2.33175e-11	18.4444
WSB1	0.56444	8.27093	7.83236	9.3502e-13	2.39293e-11	18.4177
PLBD1	0.565124	8.58408	7.83088	9.42823e-13	2.40967e-11	18.4095
AP5B1	0.743371	7.55573	7.81826	1.01163e-12	2.57521e-11	18.3403
SBNO2	0.622969	7.69117	7.80276	1.10309e-12	2.7858e-11	18.2552
CREB5	0.702883	8.30631	7.7963	1.14356e-12	2.87286e-11	18.2198
BCL3	0.619991	8.08503	7.79237	1.16885e-12	2.93255e-11	18.1983
P2RY13	0.517561	8.4971	7.78676	1.20601e-12	3.02181e-11	18.1676
FAM225A	0.760785	7.4439	7.74445	1.52651e-12	3.75121e-11	17.936
SAMD14	1.06895	7.24564	7.73396	1.61818e-12	3.96124e-11	17.8787
ERLIN1	0.651139	7.29184	7.73338	1.62343e-12	3.96902e-11	17.8755
ANKRD33	0.67723	7.46087	7.72179	1.73142e-12	4.20616e-11	17.8122
LMTK2	0.734366	7.09804	7.7157	1.79107e-12	4.34556e-11	17.779
MX2	0.583891	8.38588	7.7143	1.80504e-12	4.37392e-11	17.7713
PSG9	0.994838	7.38724	7.71022	1.8464e-12	4.46847e-11	17.7491
HLA-DPA1	0.500986	8.58653	7.70281	1.924e-12	4.62878e-11	17.7086
CHMP2A	0.523287	8.44467	7.66125	2.42262e-12	5.68337e-11	17.4822
ABHD2	0.550859	7.31273	7.65173	2.5538e-12	5.96917e-11	17.4304
TSHZ3	0.563316	7.73392	7.6393	2.73583e-12	6.37905e-11	17.3628
SERPINB1	0.542469	8.34047	7.62118	3.02411e-12	7.00007e-11	17.2644
CD58	0.50838	7.93697	7.62085	3.02968e-12	7.00449e-11	17.2626
PPP1R3D	0.501468	7.57435	7.58751	3.64243e-12	8.30955e-11	17.0817
PARP10	0.608084	8.0666	7.57774	3.84401e-12	8.68782e-11	17.0288
RAB33B	0.574227	7.99367	7.56699	4.07876e-12	9.13214e-11	16.9706
DHX58	0.746134	7.7302	7.54502	4.60366e-12	1.02022e-10	16.8517
IFNAR1	0.539026	8.16918	7.5268	5.08928e-12	1.11725e-10	16.7533
PGS1	0.693554	8.33127	7.52559	5.12343e-12	1.12346e-10	16.7467
H2BC5	0.825022	8.07656	7.50982	5.58758e-12	1.21411e-10	16.6616
SAMSN1	0.524178	7.69944	7.50894	5.61437e-12	1.21855e-10	16.6569
ASGR2	0.916415	7.72922	7.50405	5.76735e-12	1.25033e-10	16.6305
TMEM144	0.82415	7.47649	7.50246	5.81819e-12	1.2585e-10	16.6219
DHRS12	0.768198	7.52807	7.48066	6.55782e-12	1.40736e-10	16.5044
RNASE2	0.851453	8.08813	7.47319	6.83221e-12	1.46296e-10	16.4642
BAK1	0.635973	7.36811	7.46529	7.1348e-12	1.52435e-10	16.4216
LGALS3BP	0.923149	7.38058	7.45527	7.53746e-12	1.60144e-10	16.3677
CLEC1A	0.692936	7.3884	7.45284	7.63835e-12	1.62107e-10	16.3547
CTSD	0.525776	7.63837	7.43044	8.63514e-12	1.81651e-10	16.2343
SIPA1L2	0.822099	7.86063	7.40789	9.76855e-12	2.0326e-10	16.1132
TMC4	0.605781	7.24692	7.40279	1.00449e-11	2.07826e-10	16.0859
PLOD2	0.831538	7.22172	7.39625	1.04102e-11	2.14052e-10	16.0508
SLC22A4	0.798962	7.92898	7.36875	1.20958e-11	2.46067e-10	15.9036
SHTN1	0.646374	7.70882	7.35832	1.28033e-11	2.59359e-10	15.8478
CFB	0.704006	7.33134	7.34479	1.3783e-11	2.77443e-10	15.7754
CDS2	0.520442	7.79547	7.34122	1.40534e-11	2.82292e-10	15.7564
ROPN1L	0.72133	7.81716	7.32451	1.5391e-11	3.07547e-10	15.6672
DOK3	0.633496	7.4068	7.28677	1.88943e-11	3.70587e-10	15.466
CXCR2P1	0.754501	7.44109	7.28069	1.9528e-11	3.81104e-10	15.4336
MAZ	0.634505	7.30399	7.2747	2.01722e-11	3.92037e-10	15.4018
DAPP1	0.583961	8.95272	7.26914	2.07903e-11	4.02048e-10	15.3722
IGSF6	0.650858	8.45738	7.26813	2.09046e-11	4.03811e-10	15.3668
CIITA	0.612061	7.24414	7.19972	3.02671e-11	5.66376e-10	15.0039
NLRC5	0.500698	7.54207	7.19896	3.03917e-11	5.68152e-10	14.9998
ACP2	0.516569	7.33343	7.19185	3.15811e-11	5.88664e-10	14.9622
STAB1	0.724315	7.6437	7.17657	3.42946e-11	6.36145e-10	14.8814
SRPK1	0.60739	8.02403	7.17232	3.50888e-11	6.4762e-10	14.8589
TLR2	0.647627	7.63684	7.15185	3.91801e-11	7.16177e-10	14.7508
GCH1	0.694507	7.57283	7.1421	4.12908e-11	7.52791e-10	14.6994
TREML1	0.7661	7.50455	7.11009	4.90416e-11	8.84828e-10	14.5307
BMX	0.778599	7.29789	7.10269	5.10279e-11	9.16349e-10	14.4918
CLEC5A	0.876915	7.36521	7.0917	5.41287e-11	9.69304e-10	14.434
INSL3	0.794793	7.41704	7.08543	5.59797e-11	1.00151e-09	14.4011
FBXL5	0.518403	8.31703	7.07014	6.07584e-11	1.08109e-09	14.3208
MCEMP1	1.01083	8.19915	7.05424	6.61566e-11	1.16938e-09	14.2374
NCF2	0.561108	8.04205	7.03988	7.14347e-11	1.26034e-09	14.1621
H4C8	1.02159	7.71266	7.02513	7.72917e-11	1.3537e-09	14.0849
BEX3	0.585223	8.16179	7.01059	8.35289e-11	1.45495e-09	14.0089
NACC2	0.51665	7.71439	6.98735	9.4547e-11	1.63072e-09	13.8875
MFSD14B	0.566445	7.86228	6.98353	9.64923e-11	1.65813e-09	13.8676
ZDHHC19	1.19978	7.4299	6.98152	9.75308e-11	1.67297e-09	13.8571
BEST1	0.541446	7.94063	6.97139	1.02935e-10	1.7585e-09	13.8042
APOL1	0.635084	7.37721	6.96999	1.03705e-10	1.76936e-09	13.7969
TSPAN9	0.66757	7.83901	6.95273	1.13674e-10	1.92742e-09	13.707
TMEM51	0.893148	7.24397	6.95222	1.13982e-10	1.93094e-09	13.7044
HLA-DRB4	0.750998	8.40782	6.94156	1.20621e-10	2.0362e-09	13.6489
IGFLR1	0.60136	8.14986	6.935	1.249e-10	2.10472e-09	13.6148
ACSL1	0.713659	8.42086	6.91906	1.3592e-10	2.27838e-09	13.532
HORMAD1	0.559172	7.42659	6.91628	1.37942e-10	2.3022e-09	13.5175
NCF1	0.566285	8.41595	6.90235	1.48511e-10	2.47212e-09	13.4452
MFSD13A	0.559825	7.26172	6.8718	1.7456e-10	2.88318e-09	13.287
MYBPC3	0.655512	7.77517	6.85131	1.9452e-10	3.18264e-09	13.181
LRG1	0.722617	7.96645	6.85087	1.94968e-10	3.18726e-09	13.1787
IL18RAP	0.831117	8.47335	6.83759	2.0912e-10	3.40986e-09	13.1102
RGL4	0.675305	8.17232	6.83735	2.09387e-10	3.41131e-09	13.1089
KCNJ15	0.910959	8.08407	6.8254	2.23e-10	3.61463e-09	13.0472
C3AR1	0.796177	7.40921	6.81756	2.32408e-10	3.75443e-09	13.0068
HLA-J	0.516954	7.45844	6.80506	2.48206e-10	3.9794e-09	12.9424
MEGF9	0.616713	7.80103	6.79563	2.60829e-10	4.15395e-09	12.8939
SOCS3	0.942426	7.11808	6.78696	2.72995e-10	4.33328e-09	12.8493
OAS1	1.24228	7.52963	6.76573	3.05186e-10	4.81631e-09	12.7402
KPTN	0.592485	7.04283	6.76368	3.0849e-10	4.86443e-09	12.7296
MXD3	0.574167	7.53717	6.75252	3.27073e-10	5.11115e-09	12.6724
IDO1	1.09106	6.9767	6.74674	3.37148e-10	5.25327e-09	12.6427
TJP2	0.542062	7.20422	6.72439	3.78986e-10	5.86019e-09	12.5283
FPR2	0.57043	8.20152	6.70658	4.15982e-10	6.36992e-09	12.4371
S100A12	0.78983	8.70189	6.70294	4.23963e-10	6.46754e-09	12.4186
KCTD12	0.540247	8.12427	6.70187	4.26331e-10	6.49782e-09	12.4131
TIMP2	0.51963	8.15848	6.69182	4.49315e-10	6.82638e-09	12.3617
DDAH2	0.548249	7.37382	6.68408	4.67817e-10	7.08499e-09	12.3223
CLEC4E	0.575628	7.43981	6.66276	5.22805e-10	7.84946e-09	12.2136
TASL	0.508733	7.28394	6.65581	5.42081e-10	8.11976e-09	12.1782
IFI27	1.91948	7.6292	6.6436	5.77645e-10	8.61204e-09	12.116
AFF1	0.55734	7.61818	6.61534	6.68976e-10	9.84335e-09	11.9725
CD163	0.606716	7.92795	6.61328	6.76155e-10	9.94135e-09	11.9621
GRIN3A	0.57305	7.29949	6.58217	7.94487e-10	1.14871e-08	11.8044
AGPAT3	0.554964	7.22227	6.57188	8.37911e-10	1.20603e-08	11.7524
CETP	0.609141	7.48795	6.57052	8.43853e-10	1.21366e-08	11.7455
C1QA	0.696243	7.20047	6.56238	8.80124e-10	1.26204e-08	11.7043
CD151	0.528863	8.23152	6.54641	9.55794e-10	1.36035e-08	11.6237
KIAA0319L	0.566057	7.64671	6.53434	1.01724e-09	1.44351e-08	11.5628
FMNL2	0.593371	7.24225	6.52119	1.08858e-09	1.53564e-08	11.4966
NTNG2	0.544529	7.45102	6.51425	1.12822e-09	1.58806e-08	11.4616
DMXL2	0.597759	7.49611	6.49457	1.24845e-09	1.74318e-08	11.3627
F2RL1	0.647093	7.84998	6.49174	1.26676e-09	1.76489e-08	11.3484
SMPDL3A	0.581838	7.48955	6.48836	1.28898e-09	1.78933e-08	11.3315
METTL22	0.530017	8.01247	6.46377	1.46243e-09	2.00827e-08	11.2081
ABLIM3	0.68023	7.42532	6.45733	1.5115e-09	2.06824e-08	11.1759
FLJ46906	0.533739	7.31796	6.44717	1.59235e-09	2.16802e-08	11.125
CKAP4	0.531648	8.26968	6.44393	1.61896e-09	2.20268e-08	11.1088
CTDSPL	0.604355	7.78065	6.43741	1.6739e-09	2.27421e-08	11.0762
NAMPT	0.533128	8.38319	6.42746	1.76138e-09	2.38291e-08	11.0264
SELP	0.727356	7.32372	6.39805	2.04699e-09	2.73834e-08	10.8797
ADGRE2	0.561675	8.24586	6.39106	2.12126e-09	2.83372e-08	10.8449
CD40	0.65774	7.276	6.38148	2.22743e-09	2.95289e-08	10.7972
CREG1	0.568329	8.03709	6.37761	2.2718e-09	3.00338e-08	10.7779
ZNF684	0.578242	7.38259	6.37203	2.33724e-09	3.08351e-08	10.7502
PTGS1	0.552288	8.0654	6.3696	2.36638e-09	3.11981e-08	10.7381
MICALL1	0.553158	7.24203	6.359	2.49751e-09	3.28139e-08	10.6855
LIN7A	0.706743	7.4681	6.34887	2.62951e-09	3.44065e-08	10.6352
DTX3L	0.965362	7.07943	6.32819	2.9207e-09	3.78801e-08	10.5327
OPLAH	0.9683	7.56425	6.2836	3.6607e-09	4.66246e-08	10.3123
CD300C	0.679056	7.35515	6.27789	3.76783e-09	4.783e-08	10.2841
CD38	0.869244	7.36552	6.26663	3.98843e-09	5.04963e-08	10.2286
AGFG1	0.575647	7.47077	6.241	4.53854e-09	5.71587e-08	10.1026
GP6	0.768118	7.37044	6.23667	4.63862e-09	5.82276e-08	10.0813
SEMA4A	0.531799	8.07613	6.21575	5.15356e-09	6.42283e-08	9.97859
NDN	0.667959	7.02622	6.1967	5.67074e-09	7.02621e-08	9.88532
CCDC17	0.587184	7.42614	6.19249	5.79191e-09	7.15782e-08	9.86471
MT1G	0.69029	7.18228	6.15965	6.82749e-09	8.33537e-08	9.70431
NCF4	0.527297	8.16634	6.15863	6.86248e-09	8.37275e-08	9.69933
GPD2	0.530983	7.1824	6.15499	6.98861e-09	8.51003e-08	9.68157
SPOCD1	0.838377	7.35441	6.14611	7.30562e-09	8.86819e-08	9.63832
TPM4	0.510362	7.47196	6.1416	7.47196e-09	9.04717e-08	9.61637
LCN2	0.770055	8.04927	6.1391	7.56589e-09	9.14933e-08	9.6042
UBE2C	0.549738	7.3856	6.11585	8.49622e-09	1.01843e-07	9.49115
LRP1	0.535838	7.33365	6.07074	1.06323e-08	1.25175e-07	9.27259
FZD2	0.576251	7.54751	6.06995	1.06746e-08	1.25595e-07	9.26873
NDST1	0.529682	7.30403	6.0542	1.15416e-08	1.34637e-07	9.19265
SLC2A14	0.711603	7.46994	6.01926	1.37193e-08	1.5821e-07	9.02428
IL27	0.512189	7.31664	6.01145	1.42583e-08	1.63735e-07	8.98675
DSC2	0.817881	7.82424	5.99351	1.55776e-08	1.77623e-07	8.90056
MIIP	0.691856	7.4242	5.98892	1.59336e-08	1.81126e-07	8.87857
OR52K2	0.53114	7.45389	5.9785	1.67727e-08	1.89875e-07	8.82859
ECE1	0.582516	7.28571	5.97025	1.74673e-08	1.96919e-07	8.78908
STOML1	0.523581	7.40009	5.96352	1.80547e-08	2.02591e-07	8.75688
CMTM5	0.662827	7.58345	5.94844	1.9443e-08	2.16645e-07	8.68476
NRGN	0.501705	8.42267	5.92341	2.19801e-08	2.42936e-07	8.56538
OAS2	0.834012	8.21703	5.92053	2.22925e-08	2.45963e-07	8.55165
RMI2	0.542785	7.37857	5.90564	2.39757e-08	2.63169e-07	8.48081
AVL9	0.501018	7.37554	5.85768	3.02929e-08	3.26886e-07	8.25327
MT2A	0.727121	8.24403	5.84226	3.26509e-08	3.48987e-07	8.18036
CXCR1	0.539056	8.16318	5.83558	3.37274e-08	3.60091e-07	8.14881
LRMDA	0.55036	7.3864	5.81694	3.69181e-08	3.90603e-07	8.0609
ESAM	0.559818	7.54199	5.81169	3.78688e-08	3.99847e-07	8.03618
RNF13	0.516019	8.04705	5.80711	3.87191e-08	4.0815e-07	8.01459
GP9	0.543372	8.25244	5.794	4.12546e-08	4.32258e-07	7.95292
GM2A	0.698774	7.32022	5.78645	4.27862e-08	4.47572e-07	7.91748
HP	1.13984	7.26519	5.77697	4.47907e-08	4.67263e-07	7.87297
GPR141	0.506461	7.44981	5.75555	4.96633e-08	5.12785e-07	7.7726
H2BC18	0.540808	7.19675	5.74217	5.29689e-08	5.45446e-07	7.70997
ITGB5	0.541141	7.83004	5.73618	5.45166e-08	5.60479e-07	7.68198
HEBP1	0.588996	7.91596	5.73392	5.51108e-08	5.65979e-07	7.67145
CBR1	0.516839	7.39905	5.72299	5.80811e-08	5.94252e-07	7.62044
CAMK2D	0.620949	7.29569	5.72007	5.89017e-08	6.01683e-07	7.60681
ARG2	0.565464	7.26414	5.6977	6.55674e-08	6.63402e-07	7.50266
BEX1	0.504937	7.25482	5.69596	6.61172e-08	6.67906e-07	7.49455
HLA-G	0.546027	7.79996	5.68086	7.10684e-08	7.13404e-07	7.4244
PEAR1	0.555894	7.23811	5.6689	7.52495e-08	7.51435e-07	7.36888
ADCY3	0.522334	8.00495	5.64877	8.28287e-08	8.20699e-07	7.27569
TDP2	0.546793	7.61626	5.64329	8.50194e-08	8.4023e-07	7.25034
PROS1	0.670649	7.54681	5.61612	9.67446e-08	9.51197e-07	7.12492
MAX	0.687802	7.81269	5.59365	1.07625e-07	1.05009e-06	7.02147
HOMER2	0.637188	7.30925	5.56865	1.21135e-07	1.1765e-06	6.90673
CAMP	0.807166	8.15399	5.49428	1.71889e-07	1.62012e-06	6.56731
LILRA5	0.594637	8.49823	5.47928	1.84399e-07	1.72867e-06	6.4992
PADI2	0.522789	7.11736	5.41941	2.4379e-07	2.24369e-06	6.22861
SYTL4	0.621071	7.21535	5.40466	2.61075e-07	2.39356e-06	6.16225
CLEC2B	0.522386	7.80867	5.39722	2.70246e-07	2.46937e-06	6.12881
CDA	0.510002	8.11679	5.38522	2.85703e-07	2.59573e-06	6.07494
HNRNPA3P1	0.545233	7.12905	5.38358	2.87877e-07	2.613e-06	6.0676
GPR160	0.514419	7.60648	5.37875	2.9438e-07	2.6632e-06	6.04596
MILR1	0.567864	7.35799	5.35627	3.26609e-07	2.92163e-06	5.94536
PFKFB3	0.527937	8.10201	5.34464	3.44611e-07	3.06832e-06	5.89342
ADGRG3	0.585737	7.61299	5.33127	3.66488e-07	3.243e-06	5.83384
ICAM1	0.531146	7.12476	5.29713	4.28715e-07	3.74915e-06	5.68207
KCND1	0.501977	7.29826	5.27282	4.79165e-07	4.16939e-06	5.57444
PPP1R3B	0.547659	7.18569	5.27213	4.80676e-07	4.17874e-06	5.57139
TFPI	0.612649	7.40178	5.25806	5.12582e-07	4.42996e-06	5.50923
NUDT16L2P	0.628562	7.37419	5.22353	5.99856e-07	5.12178e-06	5.3572
DNAJC25-GNG10	0.604152	7.53163	5.17216	7.57053e-07	6.34513e-06	5.13225
C9orf72	0.578104	7.66328	5.16555	7.7998e-07	6.52871e-06	5.10342
HLA-DRB3	0.540415	7.84943	5.15685	8.11225e-07	6.77543e-06	5.06548
SIGLEC5	0.814867	7.53804	5.14518	8.54987e-07	7.11919e-06	5.01473
TDRD9	0.699449	7.47793	5.11377	9.84599e-07	8.11722e-06	4.87842
MEF2A	0.726946	7.32975	5.09043	1.09308e-06	8.94604e-06	4.77752
GNG10	0.526027	8.18399	5.07668	1.16231e-06	9.45207e-06	4.71824
FOLR3	0.816311	8.28116	5.07063	1.19415e-06	9.69452e-06	4.69216
MTARC1	0.50328	7.95322	5.02783	1.44459e-06	1.15368e-05	4.50848
TMEM121B	0.587236	7.66054	5.02739	1.44743e-06	1.15498e-05	4.50659
MAP1A	0.583604	7.44172	5.00752	1.5806e-06	1.25082e-05	4.42171
ITGB3	0.628127	7.34645	4.98985	1.70902e-06	1.34743e-05	4.34639
LINC01001	0.509737	7.91397	4.98066	1.77974e-06	1.39974e-05	4.3073
TCN1	0.605177	7.72127	4.95265	2.01329e-06	1.57372e-05	4.18847
SIAH2	0.632227	7.89174	4.92289	2.29399e-06	1.77143e-05	4.06273
ANKDD1A	0.729375	7.58249	4.90959	2.43138e-06	1.87074e-05	4.00671
LPCAT2	0.90042	7.47091	4.89516	2.5895e-06	1.98046e-05	3.94604
SDSL	0.517818	7.37576	4.89357	2.60748e-06	1.99182e-05	3.93938
EGF	0.556602	7.10172	4.89043	2.64337e-06	2.00961e-05	3.92622
ANP32A	0.542832	7.58193	4.88318	2.7282e-06	2.06918e-05	3.89581
MMP9	0.782546	8.28913	4.87621	2.81228e-06	2.12285e-05	3.86659
ELANE	0.947587	7.23822	4.80236	3.87159e-06	2.8407e-05	3.55905
RNASE3	0.858667	7.55509	4.74832	4.88207e-06	3.51212e-05	3.33616
LINC00999	0.536092	7.92039	4.70991	5.75086e-06	4.07284e-05	3.17884
PGLYRP1	0.66312	7.85898	4.69325	6.1727e-06	4.34266e-05	3.11088
APOBEC3A	0.62453	7.9849	4.66493	6.95886e-06	4.84941e-05	2.99582
BCL2A1	0.532412	7.5207	4.66383	6.99124e-06	4.86843e-05	2.99137
TMEM158	0.760203	7.95315	4.64755	7.48856e-06	5.20339e-05	2.92544
SLPI	0.846494	7.55923	4.64097	7.69914e-06	5.33615e-05	2.89884
SLC22A16	0.567791	7.23587	4.60699	8.88036e-06	6.08653e-05	2.76197
PAK2	0.591637	8.09254	4.60331	9.01824e-06	6.16778e-05	2.7472
COL17A1	0.551838	7.20297	4.57672	1.00786e-05	6.81983e-05	2.64065
PFKFB2	0.504535	7.34341	4.53102	1.21878e-05	8.1208e-05	2.45865
VNN2	0.552375	8.80061	4.49557	1.41114e-05	9.31822e-05	2.31838
HLA-C	0.714656	7.69968	4.48767	1.45781e-05	9.59659e-05	2.28725
H4C5	0.503075	7.41165	4.47354	1.54506e-05	0.000101187	2.23164
SUCNR1	0.558673	7.27466	4.46572	1.59548e-05	0.00010424	2.20093
LYZ	0.510769	8.66604	4.39988	2.08763e-05	0.000133167	1.94396
BAMBI	0.609916	7.19455	4.39483	2.13088e-05	0.0001357	1.92437
ALPL	0.608765	8.66048	4.36496	2.40489e-05	0.000151937	1.80886
CA4	0.584567	7.71187	4.30967	3.00395e-05	0.000185979	1.59664
MMP8	0.589185	7.35104	4.30157	3.10288e-05	0.000191732	1.56575
PF4V1	0.774279	7.65394	4.26028	3.65816e-05	0.000223518	1.40885
ANKRD34B	0.536563	7.4503	4.25658	3.71236e-05	0.000226757	1.39483
ZNF429	0.555564	7.22563	4.24543	3.88033e-05	0.000235888	1.35268
CEACAM6	0.881478	7.19596	4.23556	4.03508e-05	0.000244674	1.31544
MGAM	0.521513	7.76669	4.16016	5.42809e-05	0.000322102	1.03328
RNA18SN5	0.564838	7.07935	4.09284	7.05156e-05	0.000410173	0.784712
CEACAM8	0.945907	7.15631	4.07793	7.46919e-05	0.00043145	0.730102
MMRN1	0.510601	7.37384	4.05097	8.28514e-05	0.000473157	0.631747
OTOF	0.832256	7.48574	4.03555	8.7894e-05	0.00049951	0.575724
NFXL1	0.576036	7.66137	3.98736	0.000105612	0.000591325	0.401721
MPO	0.609878	7.2643	3.96446	0.000115179	0.000639648	0.319634
BOD1L1	0.519476	7.24123	3.93854	0.000127006	0.000701061	0.22715
PLA2G7	0.508702	7.34723	3.83838	0.000184489	0.000984852	-0.12553
LGALS2	0.644256	7.31153	3.82035	0.000197171	0.00104584	-0.188231
LTF	0.692666	7.06109	3.77828	0.000230056	0.0012013	-0.333597
BPI	0.635029	7.34624	3.70111	0.000304321	0.00154608	-0.596803
ARG1	0.668098	7.47162	3.62606	0.000397892	0.00196869	-0.848477
XKR3	0.514443	7.52179	3.58564	0.000458938	0.00223605	-0.982232
AQP10	0.566768	7.41162	3.45906	0.000712246	0.00335248	-1.39298
DEFA4	0.845196	7.2877	3.37157	0.000958636	0.00438604	-1.6696
VNN1	0.53966	7.58594	3.36876	0.000967736	0.00441943	-1.67838
IRF5	0.562175	7.42146	3.24318	0.00146754	0.00643009	-2.06449
C4BPA	1.01655	7.85999	3.14268	0.00203089	0.00865295	-2.36438
NOTCH2NLA	0.50564	7.63111	3.01897	0.00299833	0.0122879	-2.72218
CCR7	-1.14942	8.4394	-12.2902	3.15374e-24	6.16041e-22	44.478
FCMR	-0.962296	8.37375	-12.0797	1.12816e-23	2.03739e-21	43.2187
BCL11B	-0.89694	8.15844	-11.9082	3.18672e-23	5.49579e-21	42.1927
PRAG1	-0.794279	7.9187	-11.8502	4.52826e-23	7.73968e-21	41.8456
PIK3IP1	-0.878586	8.33847	-11.8122	5.69949e-23	9.40564e-21	41.6183
SLC7A6	-0.678863	8.04269	-11.7225	9.81642e-23	1.56596e-20	41.0812
KLF12	-0.919283	7.67953	-11.5676	2.5079e-22	3.87167e-20	40.1545
IL23A	-1.00257	7.46609	-11.5199	3.34714e-22	5.04523e-20	39.8693
TNFRSF25	-0.974244	8.12986	-11.5121	3.50953e-22	5.24867e-20	39.8225
MFGE8	-0.948979	7.76685	-11.5024	3.72239e-22	5.48136e-20	39.7643
ZNF395	-0.659766	7.83661	-11.4298	5.77788e-22	8.31623e-20	39.3299
NELL2	-1.22185	7.91594	-11.4217	6.06568e-22	8.66532e-20	39.2819
SLC38A1	-0.860305	8.34218	-11.3362	1.01789e-21	1.39182e-19	38.7705
ZSCAN18	-0.652656	7.90155	-11.2901	1.34538e-21	1.81371e-19	38.4949
SPOCK2	-0.767954	8.38665	-11.2739	1.4835e-21	1.98592e-19	38.3984
LEF1	-0.928361	8.27598	-11.2717	1.50368e-21	1.99895e-19	38.3851
TBC1D4	-0.888642	7.75303	-11.2593	1.62109e-21	2.14017e-19	38.3108
DMAC1	-0.717595	7.82097	-11.2421	1.79807e-21	2.34153e-19	38.2084
KLHL3	-0.97173	7.75404	-11.1844	2.55011e-21	3.23289e-19	37.8633
NPAT	-0.676298	7.77191	-11.0827	4.71398e-21	5.7846e-19	37.2564
MTX3	-0.6269	7.67366	-11.0017	7.69409e-21	9.03607e-19	36.7724
DYRK2	-0.767522	8.35786	-10.8866	1.54095e-20	1.74546e-18	36.0864
GPR183	-0.971567	7.90298	-10.8557	1.85712e-20	2.079e-18	35.9021
C12orf29	-0.58839	7.6745	-10.7941	2.6927e-20	2.92877e-18	35.5352
TTC3	-0.53017	8.33653	-10.7561	3.38667e-20	3.56237e-18	35.3087
C12orf57	-0.770272	8.37134	-10.7561	3.38689e-20	3.56237e-18	35.3086
HOOK1	-0.996805	7.71277	-10.7069	4.55601e-20	4.71437e-18	35.0158
SESN1	-0.789509	7.78452	-10.6829	5.26488e-20	5.38961e-18	34.873
IL7R	-0.933154	8.52397	-10.6352	7.01816e-20	7.10839e-18	34.5891
FAM102A	-1.15296	7.84347	-10.6293	7.27181e-20	7.32654e-18	34.554
TXK	-0.936591	7.69183	-10.6236	7.52353e-20	7.51637e-18	34.5204
HSF2	-0.573366	7.49221	-10.609	8.21513e-20	8.1483e-18	34.4336
OXNAD1	-0.846254	7.67395	-10.5828	9.62014e-20	9.34814e-18	34.2777
NEMP1	-0.615894	7.6057	-10.5762	1.00097e-19	9.62893e-18	34.2385
CD27	-0.965531	7.90205	-10.5595	1.10689e-19	1.05946e-17	34.1392
FOXO1	-0.556977	8.00572	-10.5561	1.12985e-19	1.07605e-17	34.1189
RTTN	-0.581646	7.67826	-10.5396	1.24726e-19	1.17041e-17	34.0213
BNIP3	-0.517314	7.78653	-10.5362	1.27344e-19	1.18914e-17	34.0008
NSUN5	-0.51626	7.90615	-10.4929	1.6519e-19	1.51303e-17	33.7438
WDCP	-0.532816	7.52513	-10.4441	2.21504e-19	1.94507e-17	33.4542
ZNF540	-0.92308	7.51791	-10.4374	2.30558e-19	2.01533e-17	33.4146
DPH5	-0.609348	7.82005	-10.4096	2.72609e-19	2.36134e-17	33.2492
TRIB2	-0.724023	7.92138	-10.3631	3.60242e-19	3.06494e-17	32.974
FAM153B	-1.25092	7.79299	-10.3494	3.91261e-19	3.2707e-17	32.8924
ZNF827	-0.81357	7.85143	-10.3484	3.93679e-19	3.27661e-17	32.8863
CLUHP3	-0.948509	7.83034	-10.3354	4.2543e-19	3.51035e-17	32.8098
LINC00402	-0.808563	7.52066	-10.3301	4.3937e-19	3.59439e-17	32.7779
ID3	-1.05612	7.73856	-10.3005	5.24703e-19	4.22033e-17	32.6027
TMEM238	-0.639723	7.72504	-10.243	7.40682e-19	5.76377e-17	32.2624
ITK	-0.669548	8.23967	-10.2273	8.13702e-19	6.2557e-17	32.1695
LY9	-0.707377	7.77151	-10.223	8.35089e-19	6.39444e-17	32.1439
ANKRD46	-0.571922	7.67008	-10.2104	9.00162e-19	6.83801e-17	32.0698
LDLRAP1	-0.669097	7.85968	-10.1962	9.80193e-19	7.38733e-17	31.9858
VIPR1	-0.62796	7.89947	-10.116	1.58439e-18	1.17104e-16	31.5117
ATP6V0E2	-0.74414	7.90643	-10.0369	2.54268e-18	1.84373e-16	31.0448
ETS1	-0.753784	8.59172	-9.98164	3.53716e-18	2.51717e-16	30.719
ASNS	-0.63382	7.90102	-9.96285	3.95698e-18	2.79514e-16	30.6083
DENND2D	-0.511967	8.30739	-9.93065	4.79504e-18	3.3462e-16	30.4187
TUT4	-0.510046	7.84939	-9.9224	5.03701e-18	3.4936e-16	30.3701
GPX7	-0.641206	7.59173	-9.89521	5.92357e-18	4.01799e-16	30.2101
ZNF439	-0.673297	7.67888	-9.85941	7.33244e-18	4.85692e-16	29.9996
LRRN3	-1.77127	8.13938	-9.84796	7.84976e-18	5.17287e-16	29.9323
CD6	-0.710579	8.22828	-9.84767	7.86347e-18	5.17287e-16	29.9306
PASK	-0.74217	7.73156	-9.83473	8.49357e-18	5.53035e-16	29.8545
ATP8B2	-0.684415	7.68873	-9.76434	1.29129e-17	8.26728e-16	29.4411
AXIN2	-0.992504	7.62908	-9.74678	1.43339e-17	9.0859e-16	29.3381
ZNF529	-0.593143	7.82077	-9.69966	1.89662e-17	1.1788e-15	29.0618
ZNF30	-0.743323	7.53069	-9.64754	2.58433e-17	1.55572e-15	28.7566
MID2	-0.845553	7.51677	-9.63715	2.74856e-17	1.64424e-15	28.6958
NMT2	-0.756105	7.7419	-9.62965	2.87372e-17	1.71376e-15	28.6518
ZNF544	-0.500131	7.76923	-9.60458	3.33423e-17	1.96997e-15	28.5052
TCF7	-0.916815	7.60816	-9.59663	3.49522e-17	2.05874e-15	28.4587
MEF2D	-0.502212	7.79782	-9.5891	3.65464e-17	2.13947e-15	28.4147
DNAJC24	-0.544632	7.46285	-9.58628	3.71624e-17	2.1689e-15	28.3982
OCIAD2	-0.654022	8.03291	-9.58479	3.74931e-17	2.17935e-15	28.3895
CDR2	-0.606815	7.75915	-9.58444	3.75691e-17	2.17935e-15	28.3875
LOC93622	-0.657355	7.72082	-9.54304	4.80114e-17	2.75174e-15	28.1455
LOC100505715	-0.704628	7.79153	-9.52764	5.25937e-17	2.99643e-15	28.0556
CLYBL	-0.802054	7.60974	-9.52107	5.46781e-17	3.08762e-15	28.0172
PITPNC1	-0.509879	7.89438	-9.5174	5.58791e-17	3.13693e-15	27.9958
PLEKHA1	-0.674799	8.09933	-9.46731	7.51443e-17	4.15748e-15	27.7036
CD96	-0.750793	8.00537	-9.44054	8.80239e-17	4.80343e-15	27.5476
ECHDC2	-0.637857	8.1243	-9.44044	8.80742e-17	4.80343e-15	27.547
EPHA1	-0.830773	7.53383	-9.40394	1.09256e-16	5.90817e-15	27.3345
LRATD2	-0.880129	7.49901	-9.39573	1.14677e-16	6.16645e-15	27.2867
SIDT1	-0.68219	7.48457	-9.38545	1.21851e-16	6.5156e-15	27.2269
ZNF789	-0.543353	7.65684	-9.33217	1.66814e-16	8.74035e-15	26.9171
TXNDC12	-0.634096	8.3022	-9.31837	1.80941e-16	9.4124e-15	26.837
LDHB	-0.604582	8.39919	-9.26107	2.53514e-16	1.2976e-14	26.5044
PVRIG	-0.770315	7.94443	-9.2532	2.65529e-16	1.34828e-14	26.4587
ZNF329	-0.63204	7.57527	-9.23881	2.88966e-16	1.45954e-14	26.3753
LOC100506123	-0.660156	7.74547	-9.1806	4.06763e-16	2.02251e-14	26.0382
FLNB	-0.666394	7.73692	-9.17169	4.28581e-16	2.12547e-14	25.9867
WDR54	-0.546877	7.89532	-9.15145	4.82613e-16	2.37498e-14	25.8696
FBL	-0.510889	8.10453	-9.07443	7.5784e-16	3.57323e-14	25.4248
CCDC66	-0.54209	7.63539	-9.06639	7.94326e-16	3.71779e-14	25.3784
LRRC14	-0.5702	7.5571	-9.0614	8.17856e-16	3.81465e-14	25.3497
ITPR3	-0.652921	8.17418	-9.04421	9.04357e-16	4.16947e-14	25.2506
GOLGA8B	-0.617375	8.40333	-9.04022	9.25706e-16	4.24959e-14	25.2276
DHRS3	-0.696588	7.63416	-9.00043	1.16801e-15	5.28588e-14	24.9984
SKAP1	-0.634454	8.08939	-8.94425	1.62117e-15	7.15071e-14	24.6753
OSBPL10	-1.07031	7.56063	-8.92935	1.76825e-15	7.72823e-14	24.5897
PAQR8	-0.545848	8.03235	-8.91549	1.91702e-15	8.35934e-14	24.5101
AP3M2	-0.59948	7.76548	-8.89211	2.19665e-15	9.49219e-14	24.3759
FCGBP	-1.07694	7.9556	-8.87557	2.41856e-15	1.03808e-13	24.2811
ZNF275	-0.536374	7.92644	-8.87194	2.47026e-15	1.0579e-13	24.2602
ICOS	-0.679631	7.72375	-8.87065	2.48876e-15	1.06344e-13	24.2529
RADX	-0.804603	7.48009	-8.84766	2.84481e-15	1.20415e-13	24.1211
DNAJC30	-0.674584	7.60164	-8.81262	3.4872e-15	1.43869e-13	23.9205
PPP1R13B	-0.749844	7.53524	-8.8084	3.5737e-15	1.46805e-13	23.8964
CD7	-0.567227	8.26406	-8.72386	5.83471e-15	2.32212e-13	23.4134
LANCL1	-0.504518	7.91686	-8.70789	6.3999e-15	2.52605e-13	23.3223
BANK1	-0.826742	7.8376	-8.70189	6.62566e-15	2.59908e-13	23.2882
BEX2	-0.776333	7.72931	-8.69997	6.69997e-15	2.62285e-13	23.2772
LRIG1	-0.609867	7.65492	-8.6966	6.83161e-15	2.66893e-13	23.258
PRKCH	-0.518449	8.26347	-8.68749	7.20152e-15	2.80771e-13	23.2061
S1PR1	-0.615908	7.86297	-8.68067	7.49109e-15	2.91467e-13	23.1673
DCUN1D4	-0.531456	7.73832	-8.67469	7.75477e-15	3.00456e-13	23.1332
PRKCQ	-0.521785	7.94738	-8.6744	7.76752e-15	3.00456e-13	23.1316
FAM171A1	-0.580575	7.63497	-8.67393	7.78894e-15	3.00612e-13	23.1289
MAN1C1	-0.650845	7.67518	-8.67267	7.84558e-15	3.02189e-13	23.1217
MIR600HG	-0.961314	7.63421	-8.62693	1.02184e-14	3.85819e-13	22.8615
CFAP410	-0.719154	7.7341	-8.60897	1.13339e-14	4.24589e-13	22.7594
FBXO31	-0.518162	7.73234	-8.58307	1.31591e-14	4.87242e-13	22.6124
CABIN1	-0.575617	7.91809	-8.57771	1.35721e-14	5.01563e-13	22.582
TTC27	-0.555173	7.5694	-8.55864	1.51474e-14	5.56559e-13	22.4738
ZNF248	-0.548142	7.55911	-8.55509	1.54607e-14	5.6698e-13	22.4536
ZNF260	-0.59637	7.62861	-8.54231	1.66407e-14	6.07925e-13	22.3812
PPP3CC	-0.517474	7.78816	-8.53973	1.68896e-14	6.15843e-13	22.3666
ZCCHC14	-0.555964	7.67123	-8.53594	1.72623e-14	6.23769e-13	22.3451
HPCAL4	-0.880175	7.37566	-8.53481	1.73748e-14	6.26376e-13	22.3387
CCDC65	-0.747513	7.35009	-8.52693	1.81802e-14	6.52951e-13	22.2941
SEPTIN6	-0.625325	8.11788	-8.46309	2.62351e-14	9.21503e-13	21.933
STMN3	-0.847254	7.4409	-8.45027	2.82365e-14	9.80999e-13	21.8606
CDC25B	-0.564069	8.36935	-8.42533	3.25766e-14	1.1136e-12	21.7198
CD5	-0.746243	7.74472	-8.42113	3.33711e-14	1.13468e-12	21.6961
GPR18	-0.593432	7.73435	-8.41653	3.42618e-14	1.16084e-12	21.6702
CD247	-0.585509	8.70863	-8.39462	3.88411e-14	1.29676e-12	21.5467
ITM2A	-0.603582	8.36156	-8.37327	4.38873e-14	1.45604e-12	21.4265
PWWP3A	-0.578715	7.73412	-8.36705	4.54754e-14	1.50092e-12	21.3915
PCED1B	-0.507147	8.17862	-8.36477	4.60726e-14	1.51802e-12	21.3786
SHISAL2A	-0.816935	7.54006	-8.35319	4.92244e-14	1.61353e-12	21.3135
LCK	-0.596812	7.58738	-8.33882	5.34377e-14	1.74865e-12	21.2327
PLEKHG4	-0.675303	7.53683	-8.3089	6.33898e-14	2.04633e-12	21.0646
CD28	-0.73298	7.39539	-8.28626	7.21231e-14	2.30109e-12	20.9376
TRAF1	-0.518259	7.56183	-8.28267	7.36137e-14	2.33734e-12	20.9174
STAT4	-0.511193	8.12321	-8.28264	7.36256e-14	2.33734e-12	20.9173
LCMT2	-0.502776	7.45524	-8.22429	1.0263e-13	3.19455e-12	20.5904
C11orf1	-0.558325	7.61247	-8.22304	1.03362e-13	3.21212e-12	20.5834
PEBP1	-0.540141	7.88885	-8.21642	1.07325e-13	3.32984e-12	20.5464
BCAS4	-0.689843	7.68506	-8.21506	1.08158e-13	3.34485e-12	20.5388
TC2N	-0.710165	7.67353	-8.20203	1.16471e-13	3.5731e-12	20.466
P2RY10	-0.762873	7.64429	-8.19899	1.18497e-13	3.62941e-12	20.449
ATF7IP2	-0.542613	7.72509	-8.19148	1.23661e-13	3.7635e-12	20.407
CD79A	-1.06917	8.06446	-8.18824	1.25957e-13	3.81517e-12	20.3889
RPS3	-0.54706	8.99594	-8.18003	1.31962e-13	3.96571e-12	20.3431
SLC16A10	-0.816797	7.72081	-8.17675	1.34441e-13	4.03385e-12	20.3248
THNSL1	-0.642057	7.45514	-8.11941	1.8606e-13	5.42981e-12	20.0051
LBH	-0.71268	8.01655	-8.11171	1.94348e-13	5.66273e-12	19.9623
CD40LG	-0.815969	7.48542	-8.10583	2.00927e-13	5.84552e-12	19.9295
MAL	-0.657332	8.43613	-8.10502	2.01845e-13	5.86331e-12	19.925
ZNF256	-0.651528	7.50616	-8.06843	2.48231e-13	7.1457e-12	19.7216
PLCG1	-0.623935	7.7601	-8.02728	3.13113e-13	8.87988e-12	19.4932
PDCL3P4	-0.686159	7.69182	-8.02044	3.25422e-13	9.1611e-12	19.4553
EPHX2	-0.731008	7.58413	-7.99657	3.72251e-13	1.03877e-11	19.3231
GNG7	-0.628917	7.61492	-7.9757	4.18629e-13	1.15473e-11	19.2076
PARP2	-0.595802	7.47727	-7.95988	4.57572e-13	1.24954e-11	19.1202
TCEA3	-0.746865	7.69945	-7.93131	5.37215e-13	1.45048e-11	18.9624
PLCH2	-0.583434	7.72508	-7.90535	6.2146e-13	1.65231e-11	18.8192
ZNF548	-0.558189	7.67598	-7.84701	8.61514e-13	2.21841e-11	18.4981
RRP1B	-0.519034	7.47168	-7.80749	1.07431e-12	2.71673e-11	18.2812
COBLL1	-0.781353	7.55919	-7.76795	1.33931e-12	3.33356e-11	18.0645
POLR1E	-0.562231	7.71714	-7.76794	1.3394e-12	3.33356e-11	18.0645
RETREG1	-0.6432	7.80866	-7.76577	1.35568e-12	3.366e-11	18.0526
SETD6	-0.543459	7.15229	-7.7536	1.45073e-12	3.57878e-11	17.986
VEGFB	-0.59116	8.19657	-7.73131	1.64217e-12	4.00458e-11	17.8642
BIN1	-0.566221	8.14307	-7.70876	1.86148e-12	4.49928e-11	17.7411
SLAIN1	-0.516978	7.5303	-7.69111	2.0531e-12	4.90055e-11	17.6448
TRAT1	-0.640249	7.64684	-7.68922	2.07464e-12	4.94581e-11	17.6346
RSAD1	-0.53551	7.47325	-7.68421	2.13317e-12	5.079e-11	17.6072
CD2	-0.551235	8.2667	-7.6797	2.18724e-12	5.19483e-11	17.5826
SEMA4F	-0.539651	7.56158	-7.67212	2.281e-12	5.41081e-11	17.5414
CD3E	-0.749678	7.55459	-7.67158	2.28792e-12	5.41381e-11	17.5384
SNORD13	-0.77012	8.54108	-7.67025	2.30484e-12	5.4471e-11	17.5312
RASGRP1	-0.570906	7.79783	-7.63495	2.80243e-12	6.51846e-11	17.3392
STRBP	-0.652541	7.32296	-7.63358	2.82377e-12	6.56012e-11	17.3317
PRKCQ-AS1	-0.704851	8.20178	-7.6195	3.05242e-12	7.03159e-11	17.2553
PTPRCAP	-0.547533	7.91515	-7.61723	3.09095e-12	7.11178e-11	17.2429
NOP53	-0.527404	8.93816	-7.61365	3.15277e-12	7.24532e-11	17.2235
ZNF91	-0.759714	8.28706	-7.59778	3.44156e-12	7.89004e-11	17.1374
INPP4B	-0.639342	7.5492	-7.57751	3.84895e-12	8.68874e-11	17.0276
USP47	-0.503655	7.61838	-7.53117	4.96851e-12	1.09324e-10	16.7769
ANKRD55	-0.622058	7.67258	-7.51768	5.35127e-12	1.16807e-10	16.704
KAT6B	-0.645967	7.30742	-7.51116	5.54633e-12	1.20652e-10	16.6688
DUSP8	-0.652645	7.53406	-7.49436	6.08277e-12	1.31129e-10	16.5782
BLK	-0.988282	7.38577	-7.44765	7.859e-12	1.66421e-10	16.3267
KLRB1	-0.696705	8.46264	-7.42444	8.9237e-12	1.869e-10	16.202
MAP4K1	-0.719157	8.03436	-7.40987	9.66369e-12	2.01297e-10	16.1238
NCR3	-0.827701	7.60592	-7.40244	1.0064e-11	2.07826e-10	16.084
DCAF4	-0.607904	7.43642	-7.40122	1.01311e-11	2.08987e-10	16.0775
EDAR	-0.709031	7.49092	-7.39444	1.05133e-11	2.15882e-10	16.0411
KIF5C	-0.684912	7.42883	-7.34734	1.35929e-11	2.73904e-10	15.7891
SH3YL1	-0.637632	7.59942	-7.33673	1.44012e-11	2.88976e-10	15.7324
ACKR3	-0.693539	7.54209	-7.30773	1.68613e-11	3.33791e-10	15.5777
LAX1	-0.621148	7.7437	-7.29048	1.85172e-11	3.6431e-10	15.4858
LRFN3	-0.55829	7.57022	-7.28702	1.88683e-11	3.70457e-10	15.4673
NFATC3	-0.501051	7.77431	-7.28587	1.89871e-11	3.7181e-10	15.4612
MAP7	-0.802979	7.34807	-7.27589	2.0043e-11	3.90319e-10	15.4081
PBX4	-0.578927	7.59199	-7.26595	2.11523e-11	4.07773e-10	15.3553
DOCK9	-0.574892	7.51654	-7.25109	2.29263e-11	4.40641e-10	15.2763
PNMA3	-0.843379	7.54265	-7.23708	2.47328e-11	4.72472e-10	15.2019
ZNF239	-0.522397	7.46698	-7.22321	2.66603e-11	5.04806e-10	15.1283
EPHA4	-0.717705	7.42782	-7.21479	2.7901e-11	5.24665e-10	15.0837
FCRLA	-0.997097	7.71906	-7.20164	2.99555e-11	5.62745e-10	15.014
ZNF814	-0.560884	7.37255	-7.15171	3.92077e-11	7.16177e-10	14.7501
ZNF567	-0.525999	7.26041	-7.13995	4.17698e-11	7.60799e-10	14.6881
ALKBH8	-0.574552	7.54203	-7.10877	4.93909e-11	8.89455e-10	14.5238
CCDC102A	-0.642036	7.49244	-7.08215	5.69709e-11	1.0183e-09	14.3838
NAA80	-0.660293	7.53072	-7.07011	6.07663e-11	1.08109e-09	14.3206
CEP68	-0.608955	7.46624	-7.03246	7.43246e-11	1.30532e-09	14.1233
ZNF573	-0.757958	7.73811	-6.96861	1.04466e-10	1.78076e-09	13.7898
TSHZ2	-0.862817	7.67052	-6.96563	1.0614e-10	1.80447e-09	13.7742
PTGDR	-0.760334	7.68334	-6.86244	1.83417e-10	3.01905e-09	13.2385
COCH	-0.84622	7.59607	-6.85197	1.93847e-10	3.17435e-09	13.1844
CARNS1	-0.658509	7.3585	-6.82737	2.20702e-10	3.58345e-09	13.0574
LIMA1	-0.518636	7.44164	-6.82636	2.21875e-10	3.59945e-09	13.0522
CBR3	-0.614752	7.38745	-6.812	2.39305e-10	3.8496e-09	12.9782
SIT1	-0.507615	7.35311	-6.81044	2.41283e-10	3.87815e-09	12.9701
ZNF831	-0.670191	7.82209	-6.8079	2.44523e-10	3.92364e-09	12.9571
SEPTIN1	-0.52898	7.27881	-6.80364	2.50069e-10	4.00591e-09	12.9351
CD79B	-0.575873	8.28298	-6.78495	2.75893e-10	4.36841e-09	12.8389
SELENOM	-0.659881	7.51961	-6.73074	3.66601e-10	5.68247e-09	12.5608
PLEKHB1	-0.54377	7.5349	-6.71157	4.05269e-10	6.22638e-09	12.4627
ACACB	-0.67433	7.55597	-6.67623	4.87362e-10	7.35771e-09	12.2822
RAB40B	-0.516949	7.48809	-6.67583	4.88392e-10	7.36744e-09	12.2802
FBLN5	-0.687905	7.6245	-6.64115	5.85029e-10	8.70856e-09	12.1036
PNPLA7	-0.562081	7.7621	-6.61292	6.7743e-10	9.95246e-09	11.9602
RPL14	-0.526524	8.90261	-6.59326	7.50136e-10	1.09035e-08	11.8605
SPIB	-0.698192	7.43103	-6.57884	8.08308e-10	1.16517e-08	11.7875
C11orf80	-0.647487	7.51977	-6.55808	8.99887e-10	1.28845e-08	11.6826
CD248	-0.845123	7.61328	-6.53301	1.02422e-09	1.45127e-08	11.5561
GZMK	-0.908519	8.06329	-6.51251	1.13839e-09	1.60119e-08	11.4528
EPHB6	-0.581351	7.5224	-6.5036	1.19182e-09	1.67143e-08	11.408
AGMAT	-0.581812	7.40591	-6.45565	1.52459e-09	2.08318e-08	11.1675
SOX8	-0.600961	7.54612	-6.44902	1.57734e-09	2.15064e-08	11.1342
TSEN54	-0.582332	7.55498	-6.44859	1.58082e-09	2.15385e-08	11.1321
CAMK2N1	-0.628112	7.43464	-6.42985	1.73995e-09	2.35563e-08	11.0384
NCALD	-0.628826	7.80789	-6.40967	1.929e-09	2.59318e-08	10.9377
SERPINA10	-0.508004	7.14396	-6.40682	1.95734e-09	2.62759e-08	10.9234
ABCB1	-0.574104	7.40137	-6.38362	2.20325e-09	2.92895e-08	10.8079
PP7080	-0.525244	7.45224	-6.38069	2.23646e-09	2.9628e-08	10.7932
SLAMF1	-0.539438	7.54899	-6.37827	2.2642e-09	2.99541e-08	10.7812
CD19	-0.816565	7.72042	-6.35088	2.60277e-09	3.41033e-08	10.6452
GCSAM	-0.617398	7.37395	-6.33589	2.80875e-09	3.66016e-08	10.5708
ZFP82	-0.606038	7.45087	-6.33461	2.82711e-09	3.68159e-08	10.5645
SLC41A1	-0.510263	7.51939	-6.29685	3.42342e-09	4.37188e-08	10.3777
CARMIL2	-0.617283	7.44215	-6.28298	3.67229e-09	4.67101e-08	10.3092
OLIG1	-0.772502	7.74698	-6.27897	3.74734e-09	4.76014e-08	10.2894
CACNA2D3	-0.746215	7.38325	-6.23701	4.63081e-09	5.81678e-08	10.0829
DBP	-0.505173	7.40946	-6.22941	4.81133e-09	6.0277e-08	10.0456
LYRM4	-0.526906	7.41278	-6.1403	7.52072e-09	9.10046e-08	9.61003
MCM3AP-AS1	-0.61173	7.49776	-6.12285	8.20505e-09	9.87027e-08	9.52514
THEMIS	-0.550644	7.57148	-6.11912	8.35865e-09	1.00382e-07	9.50707
GATA3	-0.563803	7.30399	-6.10592	8.92709e-09	1.06144e-07	9.44294
NEIL2	-0.547083	7.55782	-6.10157	9.12217e-09	1.08194e-07	9.42187
SPRY1	-0.597968	7.41631	-6.10139	9.13065e-09	1.08228e-07	9.42097
RCAN3	-0.533004	7.36121	-6.0902	9.65321e-09	1.13998e-07	9.36673
SPNS3	-0.665538	7.28026	-6.08927	9.69762e-09	1.14452e-07	9.36226
ZNF23	-0.559154	7.5292	-6.05819	1.13154e-08	1.32551e-07	9.21193
TLE2	-0.505765	7.59831	-6.05702	1.1381e-08	1.33008e-07	9.2063
ZFP14	-0.575941	7.46337	-6.02527	1.33178e-08	1.53951e-07	9.05321
CRIP2	-0.914709	7.55861	-6.00192	1.49454e-08	1.71215e-07	8.94091
EBF1	-0.758098	7.4843	-5.98691	1.60927e-08	1.8261e-07	8.86889
RFLNB	-0.577072	7.92864	-5.95647	1.8691e-08	2.08997e-07	8.72316
SPDL1	-0.504703	7.34655	-5.91256	2.31784e-08	2.55002e-07	8.51372
SUPT3H	-0.509176	7.38474	-5.90306	2.42803e-08	2.65751e-07	8.46852
LAMA5	-0.752506	7.51274	-5.89968	2.46847e-08	2.69868e-07	8.45245
GSTM3	-0.685347	7.45142	-5.89109	2.57425e-08	2.80791e-07	8.41162
DSC1	-0.644632	7.70172	-5.83215	3.42942e-08	3.65735e-07	8.1326
TRIM23	-0.555936	7.51213	-5.83014	3.46297e-08	3.68696e-07	8.12313
FCER1A	-0.621834	8.15934	-5.8138	3.74853e-08	3.96235e-07	8.04608
FHIT	-0.547306	7.50304	-5.76669	4.7069e-08	4.88105e-07	7.82474
E2F5	-0.502426	7.47118	-5.70586	6.30536e-08	6.40337e-07	7.54063
TMEM156	-0.517639	7.77591	-5.6938	6.68051e-08	6.74499e-07	7.48449
GUSBP19	-0.50878	7.57671	-5.62289	9.36852e-08	9.22064e-07	7.15611
FCRL2	-0.593078	7.83469	-5.6134	9.80027e-08	9.62579e-07	7.11238
KLRG1	-0.582278	8.03705	-5.54772	1.33713e-07	1.29145e-06	6.81089
CLECL1	-0.740739	7.44764	-5.50641	1.62386e-07	1.53889e-06	6.62245
FBXL16	-0.565386	7.43188	-5.46054	2.01283e-07	1.87776e-06	6.41427
RDH13	-0.570401	7.55761	-5.39927	2.67693e-07	2.4472e-06	6.13801
NT5E	-0.637667	7.6381	-5.39404	2.74259e-07	2.50126e-06	6.11453
CR2	-0.528925	7.39615	-5.3846	2.86512e-07	2.60185e-06	6.0722
CDH2	-0.771776	7.45427	-5.38129	2.90948e-07	2.63338e-06	6.05732
FCRL3	-0.579069	7.38531	-5.36162	3.18645e-07	2.86242e-06	5.96927
PURA	-0.520555	7.8164	-5.35073	3.35058e-07	2.98883e-06	5.92064
LARGE1	-0.584392	7.37853	-5.33824	3.54912e-07	3.14979e-06	5.86491
C14orf132	-0.525871	7.58439	-5.29843	4.26156e-07	3.72848e-06	5.68786
ITM2C	-0.512214	7.69657	-5.28938	4.44214e-07	3.8776e-06	5.64771
VPREB3	-0.776966	7.63482	-5.26735	4.91293e-07	4.26716e-06	5.55026
PLEKHF1	-0.518217	7.66875	-5.21403	6.26318e-07	5.32162e-06	5.31546
EOMES	-0.526732	7.98779	-5.21289	6.29567e-07	5.34211e-06	5.31046
GRAMD1C	-0.587304	7.50728	-5.1639	7.85808e-07	6.57174e-06	5.09623
TSPYL2	-0.537246	7.58801	-5.08667	1.11162e-06	9.07838e-06	4.76128
POU2AF1	-0.56913	7.38737	-4.85077	3.14078e-06	2.35319e-05	3.76027
KRT73	-0.681855	7.53287	-4.8393	3.30084e-06	2.45867e-05	3.71245
HDC	-0.576955	7.75119	-4.73644	5.13626e-06	3.67977e-05	3.28739
ATXN1L	-0.597734	8.02513	-4.67617	6.63602e-06	4.64813e-05	3.04141
CLIC3	-0.599228	7.75129	-4.61269	8.67084e-06	5.95786e-05	2.78486
CD8A	-0.539424	8.11953	-4.56502	1.05823e-05	7.13553e-05	2.59393
KRT72	-1.02586	7.62777	-4.52669	1.24085e-05	8.25637e-05	2.44147
GPR68	-0.512718	7.41472	-4.4345	1.81304e-05	0.000116819	2.07871
PTGDS	-0.675037	7.48834	-4.34504	2.60608e-05	0.000163461	1.73218
KLRF1	-0.533018	8.08325	-4.34384	2.6187e-05	0.000164199	1.72757
FAM30A	-0.500918	7.46588	-4.33547	2.70848e-05	0.000169225	1.6954
SH2D1B	-0.537108	7.4931	-4.29596	3.1733e-05	0.00019583	1.54435
TGM2	-0.645478	7.72995	-4.20466	4.55849e-05	0.000274068	1.19935
CCN3	-0.599571	7.48491	-4.17618	5.09815e-05	0.000303936	1.09291
PRSS30P	-0.550953	7.4306	-4.07212	7.6382e-05	0.000439621	0.70887
RNF165	-0.542158	7.53254	-4.00608	9.83596e-05	0.000553793	0.469109
NSG1	-0.716204	7.74162	-3.98433	0.000106835	0.000597473	0.39082
CENPK	-0.537807	7.49574	-3.91331	0.000139616	0.000766247	0.137648
E2F2	-0.54987	8.27925	-3.74193	0.00026259	0.00135383	-0.458114
PTGDR2	-0.54936	7.33948	-3.58975	0.000452351	0.00220789	-0.968691
CNTNAP2	-0.630279	7.39125	-3.44925	0.000736591	0.00345602	-1.42431
RPS26	-0.507355	8.64064	-3.3687	0.000967913	0.00441943	-1.67855
PRSS33	-0.628118	7.2731	-3.15385	0.00195961	0.00839401	-2.33146
RUNDC3A	-0.659771	7.65201	-3.12374	0.00215733	0.00914073	-2.41998
ORM1	-0.622899	7.55838	-2.74399	0.00683791	0.0253924	-3.47175
