# Supplementary material for: Integrated bioinformatic analyses investigate macrophage-M1-related biomarkers and tuberculosis therapeutic drugs
Source: Front Genet. 2023 Feb 8;14:1041892. doi: 10.3389/fgene.2023.1041892 (PMC9945105; doi:10.3389/fgene.2023.1041892)
Supplement: Supplementary file 4 [file Table1.XLSX]

## Sheet: Sheet1
	Macrophages M0	Macrophages M1	Macrophages M2
GSM484380	0.0101243	0.0929147	0.0550958
GSM484381	0.0288656	0.0734981	0
GSM484382	0	0	0.014304
GSM484383	0.0465264	0.00185751	0.0911737
GSM484384	0	0	0.0535001
GSM484385	0	0	0.0809505
GSM484386	0	0	0.0414214
GSM484387	0.0126015	0.00322421	0.0290771
GSM484388	0.116249	0	0.0326497
GSM484389	0	0.0101874	0.064795
GSM484390	0.0180167	0	0.062203
GSM484391	0.0762667	0.00186673	0.0646566
GSM484392	0.0439843	0	0
GSM484393	0.11923	0	0
GSM484394	0.0793238	0	0.0293503
GSM484395	0.266639	0.015559	0.085234
GSM484396	0.0376573	0.0268508	0.135117
GSM484397	0.0411149	0	0.0431704
GSM484398	0	0	0.0523533
GSM484399	0	0	0.0773988
GSM484400	0.00225942	0	0.0230723
GSM2203648	0	0.0393313	0.0950795
GSM2203649	0	0.0102873	0.0565526
GSM2203650	0.121407	0.0133063	0.0791079
GSM2203651	0.0301992	0	0.0631641
GSM2203652	0	0.0341194	0.0666363
GSM2203653	0.00146708	0.00348738	0.104031
GSM2203654	0.0208216	0.0777064	0.0447262
GSM2203655	0.0972164	0.0103494	0.0429751
GSM2203656	0	0.0434634	0.126952
GSM2203657	0.085278	0	0.119102
GSM2203658	0.129398	0.0277893	0
GSM2203659	0	0.0242858	0.088974
GSM2203660	0.0990892	0.0079917	0.0873819
GSM2203661	0	0.0379661	0.0588679
GSM2203662	0	0	0.0671823
GSM2203663	0.0304169	0.055957	0.0348612
GSM2203664	0.0516592	0	0.0319438
GSM2203665	0.142625	0.000313893	0.00665274
GSM2203666	0.1173	0.013765	0.0753479
GSM2203667	0.208973	0.00307772	0.0267462
GSM2203668	0.0365273	0.0458462	0.0927076
GSM2203669	0	0	0.00883084
GSM2203670	0.0944794	0.0853246	0.0524258
GSM2203671	0	0.00831156	0.0373314
GSM2203672	0.140614	0.055625	0.00953972
GSM2203673	0	0.00882594	0.0311141
GSM2203674	0.0273626	0.00390747	0.0651246
GSM2203675	0	0.0183705	0.16808
GSM2203676	0.0446142	0.00950055	0.0648169
GSM2203677	0	0.0197972	0.0915946
GSM2203678	0.083885	0.0123467	0.0490147
GSM2203679	0.149662	0	0.00422649
GSM2203680	0.00706551	0.00341149	0.0768461
GSM2203681	0.0680919	0.00175742	0.0978383
GSM2203682	0.0681244	0.00385613	0.0520249
GSM2203683	0	0.0134943	0.074384
GSM2203684	0.0606096	0.0116291	0.0872232
GSM2203685	0	0	0.0879167
GSM2203686	0	0	0.10218
GSM2203687	0.0284495	0.00161783	0.0594343
GSM2203688	0	0.0184221	0.037325
GSM2203689	0.0554484	0	0.0208099
GSM2203690	0	0.0787753	0.132349
GSM2203691	0.0346594	0	0.0845768
GSM2203692	0.102442	0	0.0339085
